# Supplementary material for: The stress response factor SigH mediates intrinsic resistance to multiple antibiotics in Mycobacterium abscessus
Source: Microbiol Spectr. 2026 Jun 15;14(7):e03965-25. doi: 10.1128/spectrum.03965-25 (PMC13340314; doi:10.1128/spectrum.03965-25)
Supplement: Data S1 — Hierarchical clustering analysis. [file spectrum.03965-25-s0001.xlsx]

## Sheet: XLS 1
XLS1: Hierarchical clustering analysis on the relationship between samples and genes
Gene_ID	WT.1	WT.2	WT.3	KO.1	KO.2	KO.3	CP.1	CP.2	CP.3	Gene_Name	prot	description
gene-MAB_0001	156	205	43	508	671	631	497	413	352	dnaA	CAM60104.1	Chromosomal replication initiator protein DnaA
gene-MAB_0002	684	842	230	1119	1557	1529	1312	963	1123	dnaN	CAM60105.1	DNA polymerase III%2C beta subunit (DnaN)
gene-MAB_0003	266	280	51	516	716	774	432	338	380	gnD	CAM60106.1	6-phosphogluconate dehydrogenase Gnd
gene-MAB_0004	344	381	100	746	973	1158	446	369	322	recF	CAM60107.1	DNA replication and repair protein RecF
gene-MAB_0005	48	50	12	125	129	150	39	40	74	MAB_0005	CAM60108.1	Conserved hypothetical protein
gene-MAB_0006	11159	13711	5753	10664	12030	12057	9481	7471	8522	MAB_0006	CAM60109.1	DNA gyrase (subunit B) GyrB (DNA topoisomerase)
gene-MAB_0007	1202	2078	1530	759	780	609	1059	778	988	MAB_0007	CAM60110.1	Hypothetical protein
gene-MAB_0008	0	1	0	3	3	5	2	3	0	MAB_0008	CAM60111.1	Hypothetical protein
gene-MAB_0009	33	53	18	62	75	81	99	54	53	MAB_0009	CAM60112.1	Hypothetical protein
gene-MAB_0010c	234	230	77	322	386	395	262	221	242	MAB_0010c	CAM60113.1	Hypothetical protein
gene-MAB_0011c	45	50	3	27	50	32	64	30	44	MAB_0011c	CAM60114.1	Hypothetical protein
gene-MAB_0012c	15	21	12	17	23	19	16	10	24	MAB_0012c	CAM60115.1	Hypothetical protein
gene-MAB_0013c	5	25	3	7	11	9	9	4	13	MAB_0013c	CAM60116.1	Probable arylamine n-acetyl transferase
gene-MAB_0014	0	0	0	0	1	0	1	0	0	MAB_0014	CAM60117.1	Hypothetical protein
gene-MAB_0015	2	1	1	1	2	6	9	3	7	MAB_0015	CAM60118.1	Hypothetical protein
gene-MAB_0016	339	359	131	445	445	520	557	436	507	MAB_0016	CAM60119.1	Conserved hypothetical protein
gene-MAB_0017	109	96	11	91	96	97	82	66	62	MAB_0017	CAM60120.1	Conserved hypothetical protein
gene-MAB_0018c	28	32	4	13	29	22	34	32	38	MAB_0018c	CAM60121.1	Putative methyltransferase
gene-MAB_0019	1657	1783	627	2572	3248	3320	2606	2083	1977	MAB_0019	CAM60122.1	DNA gyrase (subunit A) GyrA (DNA topoisomerase)
gene-MAB_0020	293	314	68	398	502	615	366	294	318	MAB_0020	CAM60123.1	Conserved hypothetical protein
gene-MAB_0022c	18	23	4	17	24	27	37	20	48	MAB_0022c	CAM60124.1	Probable permease
gene-MAB_0023	47	76	23	32	73	44	105	66	75	MAB_0023	CAM60125.1	Transcriptional regulator%2C LysR family
gene-MAB_0024c	49	35	7	52	90	83	77	90	56	MAB_0024c	CAM60126.1	Conserved hypothetical protein
gene-MAB_0025	105	116	29	225	227	261	160	163	178	MAB_0025	CAM60127.1	Peptidyl-prolyl cis-trans isomerase
gene-MAB_0026	310	574	139	765	874	1532	599	498	550	MAB_0026	CAM60128.1	Rhomboid family protein
gene-MAB_0027c	736	1154	397	785	826	1072	402	546	523	MAB_0027c	CAM60129.1	Conserved hypothetical protein
gene-MAB_0028c	12	9	1	8	21	19	7	12	17	MAB_0028c	CAM60130.1	Conserved hypothetical protein
gene-MAB_0029c	4	5	9	0	2	3	2	2	5	MAB_0029c	CAM60131.1	Conserved hypothetical membrane protein
gene-MAB_0030	0	2	2	2	0	3	4	4	1	MAB_0030	CAM60132.1	Conserved hypothetical protein
gene-MAB_0031	131	199	41	236	277	336	234	255	280	MAB_0031	CAM60133.1	Conserved hypothetical protein
gene-MAB_0032	278	411	98	341	397	310	405	303	443	MAB_0032	CAM60134.1	Glutamine amidotransferase of anthranilate synthase component II (PabA)
gene-MAB_0033c	1297	1369	469	2662	3119	3963	1936	1481	1288	MAB_0033c	CAM60135.1	Probable serine/threonine-protein kinase PknB
gene-MAB_0034c	412	335	104	720	955	1345	652	495	439	MAB_0034c	CAM60136.1	Putative serine/threonine-protein kinase PknA
gene-MAB_0035c	420	434	102	647	841	1183	580	438	370	MAB_0035c	CAM60137.1	Probable penicillin-binding protein PbpA
gene-MAB_0036c	563	576	188	1131	1706	2472	924	735	606	MAB_0036c	CAM60138.1	Probable cell division protein RodA
gene-MAB_0037c	1071	1080	325	1828	1958	3377	1089	964	822	MAB_0037c	CAM60139.1	Possible serine/threonine phosphatase Ppp
gene-MAB_0038c	571	562	128	943	1014	1248	947	765	655	MAB_0038c	CAM60140.1	Possible forkhead-associated protein
gene-MAB_0039c	1892	2330	617	2244	2629	2670	2416	2209	2328	MAB_0039c	CAM60141.1	Conserved hypothetical protein
gene-MAB_0042	25	22	5	31	54	33	36	46	32	MAB_0042	CAM60142.1	Conserved hypothetical protein
gene-MAB_0043	148	88	55	147	203	298	205	110	166	MAB_0043	CAM60143.1	Putative glutathionylspermidine synthase
gene-MAB_0044	6	3	0	11	6	17	6	11	6	MAB_0044	CAM60144.1	Conserved hypothetical protein
gene-MAB_0045	166	207	69	193	254	287	179	188	215	MAB_0045	CAM60145.1	Hypothetical TetR transcriptional regulator
gene-MAB_0046	2	0	0	0	0	0	0	0	0	MAB_0046	CAM60146.1	Probable PE family protein
gene-MAB_0047	40	51	9	10	20	16	16	23	17	MAB_0047	CAM60147.1	Probable PPE family protein
gene-MAB_0048	0	1	0	6	0	0	0	0	0	MAB_0048	CAM60148.1	Probable PE family protein
gene-MAB_0049	0	3	0	0	0	0	0	1	1	MAB_0049	CAM60149.1	ESAT-6-like protein
gene-MAB_0050c	0	1	0	2	1	0	0	0	0	MAB_0050c	CAM60150.1	Conserved hypothetical protein
gene-MAB_0051	24	34	11	27	18	23	33	29	23	MAB_0051	CAM60151.1	Conserved hypothetical protein
gene-MAB_0052	6	6	2	3	10	4	4	0	4	MAB_0052	CAM60152.1	Conserved hypothetical protein
gene-MAB_0053c	0	0	0	2	0	3	2	5	1	MAB_0053c	CAM60153.1	Probable cytidine/deoxycytidylate deaminase
gene-MAB_0054c	2	1	0	3	0	1	3	1	4	MAB_0054c	CAM60154.1	Probable cyanate hydratase (Cyanase)
gene-MAB_0055c	80	80	50	106	94	145	99	91	70	MAB_0055c	CAM60155.1	Transcription regulator LysR family
gene-MAB_0056c	774	1018	223	1089	1391	1648	1084	895	1037	MAB_0056c	CAM60156.1	ATP-dependent helicase HrpA
gene-MAB_0057	19	26	6	28	28	42	26	12	16	MAB_0057	CAM60157.1	Putative short chain dehydrogenase/reductase
gene-MAB_0058c	946	1012	277	1118	1434	1545	1245	1095	1329	MAB_0058c	CAM60158.1	Conserved hypothetical protein
gene-MAB_0060	13	13	1	54	85	64	37	27	34	MAB_0060	CAM60160.1	Possible nitrate/nitrite response transcriptional regulatory protein NarL (LuxR family)
gene-MAB_0061	61	52	21	133	256	263	142	126	85	MAB_0061	CAM60161.1	Possible two component sensor kinase
gene-MAB_0062	240	293	79	285	328	443	302	266	277	MAB_0062	CAM60162.1	Pyridine nucleotide-disulphide oxidoreductase family
gene-MAB_0063c	3	10	0	4	4	2	3	4	1	MAB_0063c	CAM60163.1	Conserved hypothetical protein
gene-MAB_0064c	469	576	159	420	470	476	522	427	540	MAB_0064c	CAM60164.1	Probable lipase LipE
gene-MAB_0065c	1139	1489	506	928	1205	1058	1521	1229	1313	MAB_0065c	CAM60165.1	Probable acyl-CoA dehydrogenase (FadE)
gene-MAB_0066c	8	12	2	13	12	8	16	8	3	MAB_0066c	CAM60166.1	Putative transcriptional regulator%2C AraC family
gene-MAB_0067	14	3	7	6	2	2	5	4	2	MAB_0067	CAM60167.1	Conserved hypothetical protein
gene-MAB_0068	2174	2421	952	2277	2014	1589	1372	1872	2221	MAB_0068	CAM60168.1	Putative transcriptional regulator%2C GntR family
gene-MAB_0069	401	499	183	324	356	442	541	482	603	MAB_0069	CAM60169.1	Major facilitator family transporter
gene-MAB_0070	19	32	6	31	38	39	48	31	38	MAB_0070	CAM60170.1	Conserved hypothetical protein
gene-MAB_0071c	72	83	16	121	135	132	97	83	107	MAB_0071c	CAM60171.1	Putative thiosulfate sulfurtransferase (SseB)
gene-MAB_0072c	3	6	3	4	4	5	5	8	7	MAB_0072c	CAM60172.1	Putative short chain dehydrogenase/reductase
gene-MAB_0073c	5	0	1	13	10	16	4	7	1	MAB_0073c	CAM60173.1	Putative short chain dehydrogenase/reductase
gene-MAB_0074c	39	23	1	24	48	42	49	57	54	MAB_0074c	CAM60174.1	Putative (cyclohexanone) monooxygenase
gene-MAB_0075	5	12	1	39	35	22	66	43	33	MAB_0075	CAM60175.1	Putative hydroxylase
gene-MAB_0076	15	25	0	43	39	47	47	23	45	MAB_0076	CAM60176.1	Putative 2%2C3-dihydroxybiphenyl 1%2C2-dioxygenase or glyoxalase/bleomycin resistance protein
gene-MAB_0077	25	30	14	98	118	141	106	94	98	MAB_0077	CAM60177.1	Putative transcriptional regulator%2C IclR family
gene-MAB_0078	25	15	12	28	71	121	30	49	33	MAB_0078	CAM60178.1	Putative lipase/esterase
gene-MAB_0079c	1	0	0	0	0	0	0	0	0	MAB_0079c	CAM60179.1	Conserved hypothetical protein
gene-MAB_0080c	27	19	11	28	17	30	53	28	51	MAB_0080c	CAM60180.1	Putative oxygenase
gene-MAB_0081	1	5	5	24	30	35	32	26	31	MAB_0081	CAM60181.1	Putative 3-ketosteroid 1-dehydrogenase or fumarate reductase/succinate dehydrogenase
gene-MAB_0082c	249	343	76	286	355	297	364	256	341	MAB_0082c	CAM60182.1	Conserved hypothetical protein
gene-MAB_0083	23	18	1	15	24	11	25	20	17	MAB_0083	CAM60183.1	Putative transcriptional regulator%2C MarR family
gene-MAB_0084	125	106	47	137	182	223	157	128	137	MAB_0084	CAM60184.1	Conserved hypothetical protein
gene-MAB_0085c	23	19	8	26	36	49	36	29	41	MAB_0085c	CAM60185.1	Putative transcriptional regulator
gene-MAB_0086	45	42	19	28	31	31	34	32	36	MAB_0086	CAM60186.1	Putative taurine dioxygenase
gene-MAB_0087c	39	60	21	37	50	54	57	43	37	MAB_0087c	CAM60187.1	Probable alkaline phosphatase
gene-MAB_0088c	537	469	121	487	672	596	654	470	452	MAB_0088c	CAM60188.1	Putative oxidoreductase
gene-MAB_0089c	457	447	193	336	449	486	571	490	488	MAB_0089c	CAM60189.1	Conserved hypothetical protein
gene-MAB_0090c	124	135	41	95	96	106	171	108	141	MAB_0090c	CAM60190.1	Probable oxidoreductase EphD
gene-MAB_0091	7092	11000	3602	10597	11369	14514	7955	6785	7569	MAB_0091	CAM60191.1	Putative ferredoxin-dependent glutamate synthase
gene-MAB_0092	2840	4196	1360	5105	5106	6604	3829	3323	3592	MAB_0092	CAM60192.1	Probable NADH-dependent glutamate synthase (small subunit) GltD
gene-MAB_0093	323	299	93	122	177	141	421	273	392	MAB_0093	CAM60193.1	Conserved hypothetical protein
gene-MAB_0094c	98	86	20	128	149	194	144	97	112	MAB_0094c	CAM60194.1	Probable methionine aminopeptidase%2C type I (MAP)
gene-MAB_0095	1	0	0	0	1	5	3	4	3	MAB_0095	CAM60195.1	Hypothetical helix-turn-helix domain protein
gene-MAB_0096	115	144	33	171	231	378	202	160	226	MAB_0096	CAM60196.1	Conserved hypothetical protein
gene-MAB_0097	81	78	15	96	117	115	119	64	85	MAB_0097	CAM60197.1	Conserved hypothetical protein (PHP domain protein)
gene-MAB_0098	22	26	5	25	41	36	72	47	76	MAB_0098	CAM60198.1	Putative TetR-family transcriptional regulator
gene-MAB_0099	61	60	11	62	122	100	101	97	76	MAB_0099	CAM60199.1	Probable monooxygenase
gene-MAB_0100	43	35	14	59	68	71	75	47	29	MAB_0100	CAM60200.1	Putative short chain dehydrogenase/reductase
gene-MAB_0101	81	50	12	106	113	143	81	75	39	MAB_0101	CAM60201.1	Probable cytochrome P450
gene-MAB_0102	31	23	7	45	39	60	25	28	30	MAB_0102	CAM60202.1	Putative methyltransferase
gene-MAB_0103	11938	8521	3537	7694	11504	2486	24700	18589	16272	MAB_0103	CAM60203.1	Probable monooxygenase EthA
gene-MAB_0104	3224	2158	732	1970	2841	652	3834	3727	2841	MAB_0104	CAM60204.1	Probable enoyl-CoA hydratase/isomerase
gene-MAB_0105c	338	460	127	341	321	335	340	292	431	MAB_0105c	CAM60205.1	Probable oxidoreductase
gene-MAB_0106c	1174	1673	478	910	1088	1107	1235	1028	1373	MAB_0106c	CAM60206.1	Conserved hypothetical protein
gene-MAB_0107c	660	903	191	518	583	452	787	719	924	MAB_0107c	CAM60207.1	Conserved hypothetical protein
gene-MAB_0108c	135	86	11	46	62	25	37	23	78	MAB_0108c	CAM60208.1	Hypothetical protein
gene-MAB_0109c	302	421	48	401	471	423	402	338	400	MAB_0109c	CAM60209.1	Putative copper resistance protein%2C CopC family
gene-MAB_0110c	133	157	23	188	235	224	272	175	233	MAB_0110c	CAM60210.1	Conserved hypothetical membrane protein
gene-MAB_0111c	169	252	51	227	212	290	238	213	212	MAB_0111c	CAM60211.1	Conserved hypothetical protein
gene-MAB_0112	2673	4143	1154	3856	3998	3178	3224	3149	3443	MAB_0112	CAM60212.1	Hypothetical protein
gene-MAB_0113	105	155	51	108	142	125	111	105	134	MAB_0113	CAM60213.1	Conserved hypothetical protein
gene-MAB_0114	545	704	182	623	734	929	570	527	628	MAB_0114	CAM60214.1	Conserved hypothetical protein
gene-MAB_0115c	157	167	34	182	203	268	246	209	190	MAB_0115c	CAM60215.1	Conserved hypothetical protein
gene-MAB_0117c	223	198	45	128	158	118	249	165	208	MAB_0117c	CAM60217.1	Conserved hypothetical protein
gene-MAB_0118c	2047	2067	579	1344	1716	1312	2389	2106	2365	MAB_0118c	CAM60218.1	Probable superoxide dismutase (Mn)
gene-MAB_0119c	0	0	0	1	1	0	0	0	0	MAB_0119c	CAM60219.1	Hypothetical protein
gene-MAB_0120	2415	2742	891	1898	2318	2045	2245	1992	2245	MAB_0120	CAM60220.1	Probable peptide methionine sulfoxide reductase
gene-MAB_0121	11	26	1	5	19	11	18	10	12	MAB_0121	CAM60221.1	Rhodanese-like protein
gene-MAB_0122	638	603	270	668	877	926	807	668	650	MAB_0122	CAM60222.1	Conserved hypothetical protein
gene-MAB_0123	774	794	251	958	1197	1309	1028	897	835	MAB_0123	CAM60223.1	Putative glycerophosphoryl diester phosphodiesterase
gene-MAB_0124	119	147	45	365	359	513	272	202	155	MAB_0124	CAM60224.1	Conserved hypothetical protein (GGDEF domain)
gene-MAB_0125c	221	295	85	359	348	457	268	216	306	MAB_0125c	CAM60225.1	Conserved hypothetical protein
gene-MAB_0126c	6503	5461	1725	11480	10628	12785	11355	9066	9532	MAB_0126c	CAM60226.1	Possible bacterioferritin BfrB
gene-MAB_0127c	122	173	29	205	241	256	299	269	369	MAB_0127c	CAM60227.1	Possible bacterioferritin BfrB
gene-MAB_0128c	131	92	25	103	178	181	183	132	138	MAB_0128c	CAM60228.1	Possible transcriptional regulator
gene-MAB_0129c	15	12	4	47	85	69	77	61	68	MAB_0129c	CAM60229.1	Abortive infection protein
gene-MAB_0130	177	229	86	322	445	502	327	293	308	MAB_0130	CAM60230.1	Putative hydrolase
gene-MAB_0131c	2	4	1	2	1	1	2	3	7	MAB_0131c	CAM60231.1	Conserved hypothetical protein
gene-MAB_0132	828	830	190	1209	1316	1382	1749	1506	1642	MAB_0132	CAM60232.1	Probable prephenate dehydratase PheA
gene-MAB_0133	396	424	116	470	636	610	495	402	458	MAB_0133	CAM60233.1	Probable phosphoglycerate mutase
gene-MAB_0134c	277	281	41	180	252	176	298	203	253	MAB_0134c	CAM60234.1	Probable pyruvate dehydrogenase
gene-MAB_0136	58	50	16	39	48	32	63	33	37	MAB_0136	CAM60236.1	Conserved hypothetical protein
gene-MAB_0137	17	15	4	29	28	3	27	15	25	MAB_0137	CAM60237.1	Conserved hypothetical protein
gene-MAB_0138	132	201	51	135	119	134	148	150	151	MAB_0138	CAM60238.1	Putative transcriptional regulator%2C TetR family
gene-MAB_0139c	54	55	11	65	91	103	84	76	69	MAB_0139c	CAM60239.1	Probable hydrolase%2C alpha/beta fold family
gene-MAB_0140c	110	80	26	115	137	138	145	108	127	MAB_0140c	CAM60240.1	Probable monooxygenase
gene-MAB_0141c	52	44	10	59	107	86	51	72	50	MAB_0141c	CAM60241.1	Putative esterase
gene-MAB_0142c	92	87	29	158	142	157	120	81	104	MAB_0142c	CAM60242.1	Putative monooxygenase
gene-MAB_0143c	42	60	10	35	65	50	42	50	25	MAB_0143c	CAM60243.1	Putative oxidoreductase EphD
gene-MAB_0144c	45	67	6	59	103	81	60	67	60	MAB_0144c	CAM60244.1	Putative oxidoreductase EphD
gene-MAB_0145c	122	132	19	162	259	226	225	142	172	MAB_0145c	CAM60245.1	Probable transcriptional regulator%2C TetR family
gene-MAB_0146	6	3	0	7	11	10	2	6	8	MAB_0146	CAM60246.1	Putative magnesium transport MgtC family protein
gene-MAB_0147c	480	574	110	624	923	753	718	642	564	MAB_0147c	CAM60247.1	Conserved hypothetical protein
gene-MAB_0148c	1314	2416	958	1641	2086	1738	1827	1617	1793	MAB_0148c	CAM60248.1	PPE family protein
gene-MAB_0149c	791	1692	398	603	638	516	681	791	1034	MAB_0149c	CAM60249.1	Hypothetical protein
gene-MAB_0150c	7	10	1	26	38	24	15	13	13	MAB_0150c	CAM60250.1	Conserved hypothetical protein
gene-MAB_0151c	974	1405	445	1688	1600	2379	1337	938	1000	MAB_0151c	CAM60251.1	Conserved hypothetical protein
gene-MAB_0152	133	178	31	170	223	189	165	150	217	MAB_0152	CAM60252.1	Putative ankyrin-like protein
gene-MAB_0153	390	725	281	731	741	963	563	527	601	MAB_0153	CAM60253.1	seryl-tRNA synthetase (SerS)
gene-MAB_0154	298	407	89	485	484	691	404	264	297	MAB_0154	CAM60254.1	Conserved hypothetical protein
gene-MAB_0155	37	49	6	43	51	31	72	50	36	MAB_0155	CAM60255.1	Conserved hypothetical protein
gene-MAB_0156c	12834	10127	3623	6040	10066	2661	19661	14767	14264	MAB_0156c	CAM60256.1	Iron-sulfur cluster-binding protein%2C RIESKE family
gene-MAB_0157	335	319	64	191	202	102	402	400	434	MAB_0157	CAM60257.1	Hypothetical transcriptional regulator%2C MarR
gene-MAB_0158c	168	188	77	132	164	117	166	155	239	MAB_0158c	CAM60258.1	ABC transporter%2C ATP-binding protein
gene-MAB_0159	70	86	17	53	66	30	126	90	115	MAB_0159	CAM60259.1	Hypothetical 2-nitropropane dioxygenase
gene-MAB_0160	11	2	4	3	1	2	5	5	6	MAB_0160	CAM60260.1	Probable 4-oxalocrotonate tautomerase
gene-MAB_0161	104	175	70	71	102	95	140	123	144	MAB_0161	CAM60261.1	Probable transcriptional regulator%2C LysR family
gene-MAB_0162c	22	47	8	32	34	27	43	24	44	MAB_0162c	CAM60262.1	Conserved hypothetical protein
gene-MAB_0163c	43	22	5	43	30	52	71	44	57	MAB_0163c	CAM60263.1	Probable phosphotransferase
gene-MAB_0164	121	166	82	236	351	470	256	188	165	MAB_0164	CAM60264.1	Probable short chain dehydrogenase/reductase
gene-MAB_0165	2440	3001	758	3072	3557	2770	4028	3442	4085	MAB_0165	CAM60265.1	Putative acyltransferase
gene-MAB_0166	288	454	140	297	370	354	371	299	420	MAB_0166	CAM60266.1	Putative acyltransferase
gene-MAB_0167	372	377	85	396	441	323	501	446	471	MAB_0167	CAM60267.1	Putative hydrolase
gene-MAB_0168c	2011	1144	400	1395	2311	2378	2568	2022	1668	MAB_0168c	CAM60268.1	Putative N-acetymuramoyl-L-alanine amidase
gene-MAB_0169c	2673	3311	764	2494	2797	2136	3963	3618	4796	MAB_0169c	CAM60269.1	Putative exported repetitive protein precursor
gene-MAB_0170	168	192	78	237	313	459	462	295	313	MAB_0170	CAM60270.1	UDP-galactopyranose mutase (Glf)
gene-MAB_0171	1660	1636	556	2228	3016	3526	2158	1708	1647	MAB_0171	CAM60271.1	Conserved hypothetical protein (galactofuranosyl transferase?)
gene-MAB_0172	58	79	7	118	114	160	80	79	80	MAB_0172	CAM60272.1	Probable phosphoesterase
gene-MAB_0173	529	655	199	1063	1086	1645	773	597	622	MAB_0173	CAM60273.1	UbiA prenyltransferase family protein
gene-MAB_0174	933	991	383	1749	1994	3090	1240	1020	1040	MAB_0174	CAM60274.1	Conserved hypothetical protein
gene-MAB_0175	809	859	217	602	901	820	1121	890	1074	MAB_0175	CAM60275.1	Antigen 85-C precursor
gene-MAB_0176	4114	3670	1347	4041	5167	5986	5454	3967	4172	MAB_0176	CAM60276.1	Antigen 85-A precursor
gene-MAB_0177	3566	5984	2104	5976	6853	8986	6393	4915	5381	MAB_0177	CAM60277.1	Antigen 85-A/B/C precursor
gene-MAB_0178	423	480	113	410	436	533	419	315	337	MAB_0178	CAM60278.1	Hypothetical cutinase precursor
gene-MAB_0179	3854	4620	1361	5205	5987	7239	6596	4605	5071	MAB_0179	CAM60279.1	Probable fatty-acid-CoA ligase FadD
gene-MAB_0180	9205	10302	3366	17059	18629	29296	15186	10226	10804	MAB_0180	CAM60280.1	Polyketide synthase PKS13
gene-MAB_0181	3038	3466	1096	5384	6146	8673	5483	3740	3694	MAB_0181	CAM60281.1	Propionyl-CoA carboxylase%2C beta subunit (PccB)
gene-MAB_0182c	45	54	13	23	23	28	33	34	56	MAB_0182c	CAM60282.1	Hypothetical protein
gene-MAB_0183c	180	242	42	150	156	142	214	220	280	MAB_0183c	CAM60283.1	Putative cation transporter
gene-MAB_0185c	1272	1440	440	1886	2222	3267	1386	1048	1071	MAB_0185c	CAM60285.1	Probable arabinosyltransferase B
gene-MAB_0186c	884	856	247	1105	1459	1811	947	751	611	MAB_0186c	CAM60286.1	Probable arabinosyltransferase A
gene-MAB_0187	11	14	11	67	63	92	40	39	48	MAB_0187	CAM60287.1	Conserved hypothetical protein
gene-MAB_0189c	1170	1421	314	1347	1802	1737	1470	1329	1491	MAB_0189c	CAM60289.1	Probable arabinosyltransferase C
gene-MAB_0190c	248	322	117	419	498	602	464	339	343	MAB_0190c	CAM60290.1	Conserved hypothetical protein
gene-MAB_0191c	350	397	147	516	595	513	649	522	528	MAB_0191c	CAM60291.1	Putative short chain dehydrogenase/reductase
gene-MAB_0192c	654	1018	290	655	883	690	1143	961	1004	MAB_0192c	CAM60292.1	Probable oxidoreductase
gene-MAB_0193c	2	9	0	7	11	12	15	8	27	MAB_0193c	CAM60293.1	Conserved hypothetical protein
gene-MAB_0194	402	403	105	332	438	357	308	334	361	MAB_0194	CAM60294.1	Dihydroxyacetone kinase family protein
gene-MAB_0195c	1	10	0	1	11	1	6	10	2	MAB_0195c	CAM60295.1	Putative hydrolase%2C alpha/beta hydrolase fold
gene-MAB_0196c	14	14	4	17	39	52	33	19	25	MAB_0196c	CAM60296.1	Putative transcriptional regulator%2C GntR family
gene-MAB_0197	33	47	7	32	48	11	52	59	52	MAB_0197	CAM60297.1	Putative alkylhydroperoxidase AhpD core
gene-MAB_0198	46	63	19	195	142	299	76	88	97	MAB_0198	CAM60298.1	Conserved hypothetical protein
gene-MAB_0199	287	320	81	376	420	656	378	329	319	MAB_0199	CAM60299.1	Probable phosphoesterase%2C PA-phosphatase related protein
gene-MAB_0200c	59	67	24	67	79	165	49	39	56	MAB_0200c	CAM60300.1	Probable phosphoesterase%2C PA-phosphatase related protein
gene-MAB_0201c	239	306	163	415	487	589	399	266	182	MAB_0201c	CAM60301.1	Probable O-antigen/lipopolysaccharide transport integral membrane protein ABC transporter RfbD
gene-MAB_0202c	161	174	32	272	306	366	213	172	150	MAB_0202c	CAM60302.1	Probable glycosyl transferase
gene-MAB_0203c	184	170	110	208	314	302	295	171	194	MAB_0203c	CAM60303.1	Probable o-antigen/lipopolysaccharide transport ATP-binding protein ABC transporter RfbE
gene-MAB_0204c	60	114	35	125	128	145	198	125	147	MAB_0204c	CAM60304.1	Conserved hypothetical protein
gene-MAB_0205c	220	264	94	229	308	413	364	218	240	MAB_0205c	CAM60305.1	Conserved hypothetical protein
gene-MAB_0206	796	954	273	1577	1952	2422	1821	1302	1352	MAB_0206	CAM60306.1	Possible aminotransferase/cysteine desulfurase
gene-MAB_0207c	205	239	37	134	178	187	249	201	180	MAB_0207c	CAM60307.1	Probable quinone oxidoreductase
gene-MAB_0208	55	73	10	90	129	91	117	73	71	MAB_0208	CAM60308.1	Putative MarR-family transcriptional regulator
gene-MAB_0209	184	255	84	220	266	165	346	317	314	MAB_0209	CAM60309.1	Hypothetical protein
gene-MAB_0210	42	28	16	65	107	111	84	38	61	MAB_0210	CAM60310.1	Conserved hypothetical protein
gene-MAB_0211	117	101	35	114	134	137	154	106	136	MAB_0211	CAM60311.1	Hypothetical protein
gene-MAB_0212	16	16	0	13	16	17	35	22	35	MAB_0212	CAM60312.1	Conserved hypothetical protein
gene-MAB_0213c	242	325	74	73	123	78	188	170	213	MAB_0213c	CAM60313.1	Conserved hypothetical protein
gene-MAB_0214c	170	167	51	114	153	132	71	76	144	MAB_0214c	CAM60314.1	Conserved hypothetical protein (OsmC-like)
gene-MAB_0215	122	156	22	88	113	86	142	118	127	MAB_0215	CAM60315.1	Possible transcriptional regulator
gene-MAB_0216	0	1	0	1	2	0	2	2	1	MAB_0216	CAM60316.1	Conserved hypothetical protein
gene-MAB_0217c	1762	1823	648	3208	4032	5101	2920	2223	1949	MAB_0217c	CAM60317.1	Probable cysteine desulfurase
gene-MAB_0218c	382	301	71	606	788	984	765	642	632	MAB_0218c	CAM60318.1	Conserved hypothetical protein
gene-MAB_0219	2786	2727	807	117	189	117	184	188	178	MAB_0219	CAM60319.1	Conserved hypothetical protein
gene-MAB_0220c	185	199	64	222	219	207	191	172	223	MAB_0220c	CAM60320.1	Putative phenylalanine aminotransferase
gene-MAB_0221c	239	301	103	225	398	367	388	329	259	MAB_0221c	CAM60321.1	Putative phage integrase
gene-MAB_0222c	118	221	40	177	256	164	350	204	218	MAB_0222c	CAM60322.1	Putative DNA-binding protein
gene-MAB_0224	0	0	0	1	1	0	1	0	1	MAB_0224	CAM60324.1	Hypothetical protein
gene-MAB_0226	2	6	1	9	11	1	9	12	1	MAB_0226	CAM60326.1	Hypothetical protein
gene-MAB_0228	0	0	0	1	0	0	0	0	0	MAB_0228	CAM60328.1	Hypothetical protein
gene-MAB_0229	1	1	0	3	2	3	3	3	1	MAB_0229	CAM60329.1	Hypothetical protein
gene-MAB_0230	7	6	1	14	23	5	14	16	6	MAB_0230	CAM60330.1	Hypothetical protein
gene-MAB_0231	0	3	1	1	6	0	1	6	0	MAB_0231	CAM60331.1	Conserved hypothetical protein
gene-MAB_0232	0	0	0	2	2	6	0	0	1	MAB_0232	CAM60332.1	Hypothetical protein
gene-MAB_0233	6	3	0	8	8	5	14	9	16	MAB_0233	CAM60333.1	Putative phage tail tape measure protein TMP
gene-MAB_0235	4	1	0	5	1	3	2	3	1	MAB_0235	CAM60335.1	Hypothetical protein
gene-MAB_0237	0	0	0	0	0	1	0	0	0	MAB_0237	CAM60337.1	Bacteriophage protein
gene-MAB_0238	0	0	0	1	0	0	3	0	1	MAB_0238	CAM60338.1	Hypothetical protein
gene-MAB_0239	0	2	0	0	0	0	5	1	1	MAB_0239	CAM60339.1	Hypothetical protein
gene-MAB_0240	3	0	0	4	4	0	2	1	2	MAB_0240	CAM60340.1	Conserved hypothetical protein (thiopurine S-methyltransferase?)
gene-MAB_0241	10	13	4	11	17	19	23	8	15	MAB_0241	CAM60341.1	Bacteriophage protein
gene-MAB_0242	7	0	0	2	10	6	13	5	5	MAB_0242	CAM60342.1	Hypothetical protein
gene-MAB_0243	251	262	108	595	801	894	986	584	630	MAB_0243	CAM60343.1	Hypothetical protein
gene-MAB_0244	124	168	92	190	257	301	306	241	232	MAB_0244	CAM60344.1	Hypothetical protein
gene-MAB_0245c	3	2	2	0	5	2	2	1	4	MAB_0245c	CAM60345.1	Hypothetical protein
gene-MAB_0246	332	338	66	357	443	472	362	287	379	MAB_0246	CAM60346.1	Hypothetical protein
gene-MAB_0247c	54	46	6	113	111	9	48	38	43	MAB_0247c	CAM60347.1	Putative acetyltransferase
gene-MAB_0248c	45	39	13	247	235	42	83	52	57	MAB_0248c	CAM60348.1	Putative regulatory protein%2C TetR family
gene-MAB_0249	0	0	0	0	1	0	0	0	0	MAB_0249	CAM60349.1	Conserved hypothetical protein
gene-MAB_0250	198	193	53	445	594	706	409	307	264	MAB_0250	CAM60350.1	Hypothetical GMC-type oxidoreductase
gene-MAB_0251	9	17	8	10	5	6	3	6	4	MAB_0251	CAM60351.1	Hypothetical protein
gene-MAB_0252	174	233	134	321	417	515	340	212	157	MAB_0252	CAM60352.1	Conserved hypothetical protein
gene-MAB_0253	21	20	1	47	76	68	29	26	22	MAB_0253	CAM60353.1	Hypothetical protein
gene-MAB_0254c	84	160	46	96	132	89	162	116	150	MAB_0254c	CAM60354.1	Putative phosphoglycerate mutase
gene-MAB_0255	95	149	44	251	286	449	211	161	139	MAB_0255	CAM60355.1	Putative acyl-CoA dehydrogenase
gene-MAB_0256c	84	95	11	72	66	73	70	68	72	MAB_0256c	CAM60356.1	Conserved hypothetical protein
gene-MAB_0257c	98	54	27	90	112	102	161	146	144	MAB_0257c	CAM60357.1	Hypothetical protein
gene-MAB_0258c	116	88	17	139	212	174	149	140	150	MAB_0258c	CAM60358.1	Putative dihydropicolinate reductase
gene-MAB_0259c	84	63	33	191	221	209	244	254	182	MAB_0259c	CAM60359.1	Putative short-chain dehydrogenase/reductase
gene-MAB_0260	80	93	17	82	106	75	124	130	143	MAB_0260	CAM60360.1	Probable transcriptional regulator%2C TetR
gene-MAB_0261	84	84	34	227	305	353	268	213	201	MAB_0261	CAM60361.1	Probable amino acid ABC transporter%2C substrate binding
gene-MAB_0262	51	59	8	175	186	276	81	63	72	MAB_0262	CAM60362.1	Probable amino acid ABC transporter%2C ATP-binding
gene-MAB_0263	13	20	5	37	37	68	20	12	23	MAB_0263	CAM60363.1	Possible osmoprotectant (glycine betaine/ carnitine/choline/l-proline) ABC transporter ProW
gene-MAB_0264	26	20	7	90	70	148	29	28	13	MAB_0264	CAM60364.1	Possible osmoprotectant (glycine betaine/ carnitine/choline/l-proline) ABC transporter ProZ
gene-MAB_0265	121	158	74	144	185	144	218	176	183	MAB_0265	CAM60365.1	Conserved hypothetical protein
gene-MAB_0266c	205	181	37	187	265	272	274	223	212	MAB_0266c	CAM60366.1	Probable prephenate dehydrogenase TyrA
gene-MAB_0267	109	167	77	153	208	184	197	163	202	MAB_0267	CAM60367.1	Conserved hypothetical protein
gene-MAB_0268	118	130	14	122	122	135	129	121	112	MAB_0268	CAM60368.1	Cytidine/deoxycytidylate deaminase family protein
gene-MAB_0269c	0	0	0	3	0	1	0	0	0	MAB_0269c	CAM60369.1	Hypothetical protein
gene-MAB_0270c	0	1	0	0	0	0	0	0	0	MAB_0270c	CAM60370.1	Hypothetical protein
gene-MAB_0271	435	726	246	589	834	1060	628	384	436	MAB_0271	CAM60371.1	Hypothetical protein
gene-MAB_0272	364	454	294	563	744	915	732	497	480	MAB_0272	CAM60372.1	Hypothetical protein
gene-MAB_0273c	0	0	0	0	0	0	3	0	0	MAB_0273c	CAM60373.1	Hypothetical protein
gene-MAB_0274c	165	235	55	257	289	218	406	269	350	MAB_0274c	CAM60374.1	Conserved hypothetical protein
gene-MAB_0275	192	243	53	269	298	508	220	223	205	MAB_0275	CAM60375.1	Queuine tRNA-ribosyltransferase (TGT)
gene-MAB_0276	362	454	205	493	563	579	323	301	284	MAB_0276	CAM60376.1	Probable cytochrome P450
gene-MAB_0277c	33	41	10	64	78	126	57	24	20	MAB_0277c	CAM60377.1	Probable amino acid ABC transporter%2C permease
gene-MAB_0278c	61	52	10	76	87	93	74	62	37	MAB_0278c	CAM60378.1	Putative glutamyl-tRNA synthetase or glutamyl-Q tRNA(Asp) synthetase
gene-MAB_0279c	92	108	17	151	183	238	146	100	112	MAB_0279c	CAM60379.1	Probable DNA ligase LigC
gene-MAB_0280	650	619	234	1259	1284	2127	929	733	692	MAB_0280	CAM60380.1	Conserved hypothetical protein
gene-MAB_0281	234	210	65	597	573	1123	294	250	211	MAB_0281	CAM60381.1	Conserved hypothetical protein
gene-MAB_0282	192	249	89	200	282	283	228	198	194	MAB_0282	CAM60382.1	Conserved hypothetical protein
gene-MAB_0283c	37	34	7	62	56	42	88	89	77	MAB_0283c	CAM60383.1	Conserved hypothetical protein
gene-MAB_0284c	4	0	0	0	7	1	0	2	7	MAB_0284c	CAM60384.1	Major facilitator superfamily
gene-MAB_0285	70	41	11	85	78	101	61	52	50	MAB_0285	CAM60385.1	Putative oxidoreductase
gene-MAB_0286	1	4	1	5	5	2	2	2	3	MAB_0286	CAM60386.1	Conserved hypothetical protein
gene-MAB_0287	4	0	0	2	5	1	0	0	6	MAB_0287	CAM60387.1	Probable fatty-acid-CoA ligase FadD
gene-MAB_0288	2	0	0	3	2	6	5	2	2	MAB_0288	CAM60388.1	Putative monooxygenase (salicylate/ hydroxybenzoate hydroxylase
gene-MAB_0289	21	20	2	20	13	12	8	14	15	MAB_0289	CAM60389.1	Conserved hypothetical protein
gene-MAB_0290	134	124	23	52	67	43	101	93	125	MAB_0290	CAM60390.1	Probable 3-carboxymuconate cycloisomerase (PcaB)
gene-MAB_0291	160	149	61	114	162	176	119	87	81	MAB_0291	CAM60391.1	Conserved hypothetical protein (transcriptional regulator CdaR?)
gene-MAB_0292c	12	10	1	5	9	4	4	7	5	MAB_0292c	CAM60392.1	Putative ISXo8 transposase
gene-MAB_0294	7	9	0	8	9	25	10	10	15	MAB_0294	CAM60393.1	Putative carboxylesterase%2C type B
gene-MAB_0295	2	5	1	9	4	6	3	8	12	MAB_0295	CAM60394.1	Putative phenazine biosynthesis protein PhzC
gene-MAB_0296	0	2	0	0	6	1	1	4	3	MAB_0296	CAM60395.1	Putative 2%2C3-dihydro-2%2C3-dihydroxybenzoate dehydrogenase
gene-MAB_0297	3	6	3	3	7	5	2	2	7	MAB_0297	CAM60396.1	Probable isochorismatase (phenazine biosynthesis) PhzD
gene-MAB_0298	16	18	8	21	37	30	19	14	18	MAB_0298	CAM60397.1	Putative phenazine biosynthesis protein PhzE
gene-MAB_0299	802	886	196	527	714	469	850	785	1014	MAB_0299	CAM60398.1	Putative amidohydrolase (aminocarboxymuconate-semialdehyde decarboxylase)
gene-MAB_0300c	193	184	45	86	159	94	235	140	141	MAB_0300c	CAM60399.1	Putative transcriptional regulator%2C TetR family
gene-MAB_0301	37	22	8	21	37	38	30	30	44	MAB_0301	CAM60400.1	Putative carboxylesterase
gene-MAB_0302	21	23	15	19	23	30	32	30	18	MAB_0302	CAM60401.1	Putative monooxygenase
gene-MAB_0303	20	23	5	21	27	30	33	22	27	MAB_0303	CAM60402.1	Putative dioxygenase (1H-3-hydroxy-4-oxoquinaldine 2%2C4-dioxygenase)
gene-MAB_0305	466	806	207	514	680	510	1033	748	1003	MAB_0305	CAM60404.1	Putative aminotransferase
gene-MAB_0306c	12	23	2	30	55	80	43	18	16	MAB_0306c	CAM60405.1	Hypothetical protein
gene-MAB_0307c	97	151	52	190	241	275	242	168	154	MAB_0307c	CAM60406.1	Hypothetical protein
gene-MAB_0308c	9	31	9	25	21	16	19	21	29	MAB_0308c	CAM60407.1	Hypothetical protein
gene-MAB_0309	312	347	102	549	613	700	538	388	418	MAB_0309	CAM60408.1	DNA polymerase III%2C subunit gamma/tau
gene-MAB_0310c	630	604	212	560	828	669	1328	1166	1071	MAB_0310c	CAM60409.1	Putative cyclopropane-fatty-acyl-phospholipid synthase
gene-MAB_0311c	1820	2131	919	2154	2877	2698	2983	2373	2209	MAB_0311c	CAM60410.1	Conserved hypothetical protein
gene-MAB_0312c	109	93	26	270	361	523	168	148	133	MAB_0312c	CAM60411.1	Enolase (Eno)
gene-MAB_0313c	60	47	46	128	186	266	109	95	66	MAB_0313c	CAM60412.1	Putative aminoglycoside phosphotransferase
gene-MAB_0314c	40	25	2	68	77	115	77	60	44	MAB_0314c	CAM60413.1	Possible transcriptional regulator%2C TetR family
gene-MAB_0315	64	64	14	67	91	111	85	88	79	MAB_0315	CAM60414.1	Conserved hypothetical protein
gene-MAB_0316	9	12	1	25	26	66	14	13	4	MAB_0316	CAM60415.1	Probable enoyl-CoA hydratase
gene-MAB_0317	472	485	102	349	423	179	693	565	631	MAB_0317	CAM60416.1	Conserved hypothetical protein
gene-MAB_0318c	2473	1979	680	1944	2448	2453	2409	2033	2300	MAB_0318c	CAM60417.1	Conserved hypothetical protein
gene-MAB_0319	16	15	2	27	38	48	25	16	18	MAB_0319	CAM60418.1	Conserved hypothetical protein
gene-MAB_0320	124	166	16	303	421	612	238	190	190	MAB_0320	CAM60419.1	Recombination protein RecR
gene-MAB_0321c	2	7	1	6	9	9	1	10	3	MAB_0321c	CAM60420.1	Hypothetical protein
gene-MAB_0322c	4	7	0	14	4	20	2	6	4	MAB_0322c	CAM60421.1	Hypothetical protein
gene-MAB_0323c	28	15	6	81	112	118	48	38	30	MAB_0323c	CAM60422.1	Putative cobyric acid synthase CobQ2
gene-MAB_0324c	158	274	80	317	430	653	236	174	153	MAB_0324c	CAM60423.1	Putative Mur ligase family protein
gene-MAB_0325c	29	31	5	18	22	11	15	21	22	MAB_0325c	CAM60424.1	Hypothetical protein
gene-MAB_0326	27	21	11	53	70	81	49	50	67	MAB_0326	CAM60425.1	Putative transcriptional regulator%2C MarR family
gene-MAB_0327	47	66	10	69	99	93	63	51	101	MAB_0327	CAM60426.1	Possible aminoglycoside phosphotransferase
gene-MAB_0328	143	180	44	229	232	307	198	155	188	MAB_0328	CAM60427.1	Putative acyl-CoA dehydrogenase
gene-MAB_0329	455	244	127	841	1010	1570	699	496	418	MAB_0329	CAM60428.1	DNA polymerase III%2C epsilon subunit (DnaQ)
gene-MAB_0330	144	74	49	241	269	550	220	128	100	MAB_0330	CAM60429.1	Beta-lactamase
gene-MAB_0332c	0	0	0	2	0	0	0	0	0	rpsN.2	CAM60431.1	30s ribosomal protein S14.2
gene-MAB_0334c	0	0	0	0	1	2	0	1	0	rpmB.2	CAM60433.1	50S ribosomal protein L28-2
gene-MAB_0335	114	128	46	177	202	465	28	27	17	MAB_0335	CAM60434.1	Probable cobalamin synthesis protein
gene-MAB_0336	0	0	0	0	0	0	2	0	0	rpmE.2	CAM60435.1	50S ribosomal protein L31 type B
gene-MAB_0337c	2468	3599	1333	1827	2496	2571	7219	3762	4089	MAB_0337c	CAM60436.1	Probable 2-isopropylmalate synthase (LeuA)
gene-MAB_0338c	0	0	0	0	0	0	0	0	1	MAB_0338c	CAM60437.1	Hypothetical protein
gene-MAB_0339	75	87	15	89	131	241	141	86	94	MAB_0339	CAM60438.1	Hypothetical protein
gene-MAB_0340	44	69	7	143	151	278	70	39	24	MAB_0340	CAM60439.1	Hypothetical protein
gene-MAB_0341	11	14	4	39	46	110	40	15	23	MAB_0341	CAM60440.1	Putative transcriptional regulator%2C TetR family
gene-MAB_0342c	47	49	13	51	64	76	93	64	69	MAB_0342c	CAM60441.1	Putative nitroreductase family protein
gene-MAB_0343	1555	2157	754	1847	2180	2318	2273	1784	2084	MAB_0343	CAM60442.1	Aspartate kinase
gene-MAB_0344	1412	1868	557	1717	1934	2104	1800	1608	1839	MAB_0344	CAM60443.1	Aspartate-semialdehyde dehydrogenase (Asd)
gene-MAB_0345	117	149	29	151	152	196	95	106	121	MAB_0345	CAM60444.1	Hypothetical protein
gene-MAB_0346	97	101	13	155	160	174	159	121	125	MAB_0346	CAM60445.1	Conserved hypothetical protein
gene-MAB_0347	173	341	68	148	184	171	220	171	267	MAB_0347	CAM60446.1	Cell division control protein 48 CDC48
gene-MAB_0348	237	260	102	188	239	320	202	189	173	MAB_0348	CAM60447.1	Hypothetical conserved TPR domain protein
gene-MAB_0349c	8	18	4	58	69	122	46	24	40	MAB_0349c	CAM60448.1	Putative hydrolase%2C alpha/beta fold
gene-MAB_0350	4	1	5	5	5	10	5	5	13	MAB_0350	CAM60449.1	Conserved hypothetical protein
gene-MAB_0351	504	730	196	409	593	304	762	677	853	MAB_0351	CAM60450.1	Catalase
gene-MAB_0352	391	542	137	591	733	829	888	571	625	MAB_0352	CAM60451.1	Conserved hypothetical protein
gene-MAB_0353	252	261	44	255	335	351	269	273	319	MAB_0353	CAM60452.1	Conserved hypothetical protein
gene-MAB_0354c	62	80	18	56	66	59	75	70	67	MAB_0354c	CAM60453.1	Oxidoreductase%2C 2-nitropropane dioxygenase family
gene-MAB_0355	82	94	26	332	446	696	272	161	121	MAB_0355	CAM60454.1	Probable ammonium transporter
gene-MAB_0356c	125	166	23	90	134	74	250	178	224	MAB_0356c	CAM60455.1	Conserved hypothetical protein
gene-MAB_0357c	0	4	0	4	9	9	6	5	1	MAB_0357c	CAM60456.1	Conserved hypothetical protein
gene-MAB_0358	20	22	4	49	50	76	36	15	21	MAB_0358	CAM60457.1	Hypothetical conserved membrane protein PknM or conserved lipoprotein LppH
gene-MAB_0359	53	112	30	102	150	209	151	110	136	MAB_0359	CAM60458.1	Putative fructokinase
gene-MAB_0360	6	9	8	17	38	34	14	8	11	MAB_0360	CAM60459.1	Conserved hypothetical protein
gene-MAB_0361	8	1	0	12	10	15	14	5	5	MAB_0361	CAM60460.1	Conserved hypothetical protein
gene-MAB_0362c	95	68	21	219	238	489	79	82	47	MAB_0362c	CAM60461.1	N-acetylglucosamine-6-phosphate deacetylase NagA
gene-MAB_0363c	95	81	44	250	350	536	162	89	130	MAB_0363c	CAM60462.1	Glutamine-fructose-6-phosphate transaminase
gene-MAB_0364c	43	32	13	138	171	292	81	45	16	MAB_0364c	CAM60463.1	ATPase%2C BadF/BadG/BcrA/BcrD type
gene-MAB_0365c	106	103	40	289	329	574	171	121	116	MAB_0365c	CAM60464.1	Probable sugar-transport integral membrane protein
gene-MAB_0366	66	77	22	88	119	167	104	82	71	MAB_0366	CAM60465.1	Conserved hypothetical protein (hydride transferase/luciferase?)
gene-MAB_0367c	7	15	2	14	21	20	20	9	12	MAB_0367c	CAM60466.1	Conserved hypothetical protein
gene-MAB_0368	900	1216	360	970	1208	1206	1127	997	1189	MAB_0368	CAM60467.1	Short-chain dehydrogenase/reductas
gene-MAB_0369	604	689	261	887	917	1308	677	588	537	MAB_0369	CAM60468.1	Glutamate--cysteine ligase GshA
gene-MAB_0370	286	274	82	404	422	673	268	190	202	MAB_0370	CAM60469.1	Conserved hypothetical protein
gene-MAB_0371	67	60	9	115	123	148	53	45	65	MAB_0371	CAM60470.1	Conserved hypothetical protein
gene-MAB_0372	122	83	47	193	216	285	165	97	127	MAB_0372	CAM60471.1	Conserved hypothetical protein
gene-MAB_0373	149	141	38	223	329	367	148	149	107	MAB_0373	CAM60472.1	Probable aminotransferase
gene-MAB_0374c	172	190	47	326	501	577	340	246	260	MAB_0374c	CAM60473.1	Conserved hypothetical protein
gene-MAB_0375	18	23	0	10	10	8	10	11	17	MAB_0375	CAM60474.1	Hypothetical protein
gene-MAB_0376	278	380	129	401	549	392	550	407	411	MAB_0376	CAM60475.1	Conserved hypothetical protein (peptidase?)
gene-MAB_0377	28	19	4	81	91	119	70	58	58	MAB_0377	CAM60476.1	Putative transcriptional regulator%2C TetR family
gene-MAB_0378	497	721	210	598	689	436	610	511	723	MAB_0378	CAM60477.1	Probable lipid-transfer protein Ltp1/thiolase
gene-MAB_0379	137	210	68	168	206	162	210	217	261	MAB_0379	CAM60478.1	Conserved hypothetical protein (MaoC-like dehydratase?)
gene-MAB_0380	295	401	124	406	547	336	535	536	645	MAB_0380	CAM60479.1	Probable short-chain dehydrogenase/reductase
gene-MAB_0381	138	113	19	213	266	342	283	210	218	MAB_0381	CAM60480.1	Glycerol uptake facilitator protein (GlpF)
gene-MAB_0382	378	239	111	451	654	824	643	465	380	MAB_0382	CAM60481.1	Glycerol kinase (GlpK)
gene-MAB_0383c	547	566	116	424	407	397	463	477	628	MAB_0383c	CAM60482.1	Putative transcriptional regulator%2C PadR-like
gene-MAB_0384	22	28	2	45	46	57	67	27	22	MAB_0384	CAM60483.1	Conserved hypothetical protein
gene-MAB_0385	33	31	5	124	201	161	83	84	61	MAB_0385	CAM60484.1	Conserved hypothetical protein (cation transporter?)
gene-MAB_0386c	206	283	70	240	285	311	214	228	200	MAB_0386c	CAM60485.1	Conserved hypothetical membrane protein
gene-MAB_0387	149	256	88	229	292	300	299	254	321	MAB_0387	CAM60486.1	Conserved hypothetical protein
gene-MAB_0388c	121	120	59	131	182	139	138	140	145	MAB_0388c	CAM60487.1	Conserved hypothetical protein
gene-MAB_0389c	94	84	12	97	125	104	117	77	85	MAB_0389c	CAM60488.1	Putative regulatory protein
gene-MAB_0390c	119	110	39	150	199	135	143	140	133	MAB_0390c	CAM60489.1	Conserved hypothetical protein
gene-MAB_0391c	83	75	20	80	109	61	69	63	98	MAB_0391c	CAM60490.1	Conserved hypothetical membrane protein
gene-MAB_0392c	219	293	118	234	303	183	407	385	409	MAB_0392c	CAM60491.1	Conserved hypothetical protein
gene-MAB_0393	13	10	0	8	13	18	12	2	5	MAB_0393	CAM60492.1	Possible methyltransferase
gene-MAB_0394c	5	5	1	8	13	16	5	3	6	MAB_0394c	CAM60493.1	Conserved hypothetical protein
gene-MAB_0395c	22	32	17	84	84	153	20	22	42	MAB_0395c	CAM60494.1	Conserved hypothetical protein
gene-MAB_0396c	63	48	21	112	161	221	96	96	92	MAB_0396c	CAM60495.1	Hypothetical protein
gene-MAB_0397c	156	185	47	178	224	408	237	146	145	MAB_0397c	CAM60496.1	Conserved hypothetical protein
gene-MAB_0398c	110	110	15	143	192	277	117	79	69	MAB_0398c	CAM60497.1	Exodeoxyribonuclease V%2C alpha subunit (RecD)
gene-MAB_0399c	163	196	57	365	388	792	206	127	148	MAB_0399c	CAM60498.1	Exodeoxyribonuclease V%2C beta subunit (RecB)
gene-MAB_0400c	175	150	29	297	329	514	189	137	134	MAB_0400c	CAM60499.1	Exodeoxyribonuclease V%2C gamma subunit (RecC)
gene-MAB_0401	152	150	34	168	200	237	243	180	209	MAB_0401	CAM60500.1	Putative acyltransferase
gene-MAB_0402	248	318	55	393	447	496	438	335	423	MAB_0402	CAM60501.1	Conserved hypothetical protein
gene-MAB_0403	41	27	11	49	63	69	41	35	65	MAB_0403	CAM60502.1	Conserved hypothetical protein
gene-MAB_0404c	35	26	3	28	26	27	20	4	7	MAB_0404c	CAM60503.1	Putative acetyltransferase
gene-MAB_0405c	416	514	101	392	394	453	512	401	369	MAB_0405c	CAM60504.1	Hypothetical protein
gene-MAB_0406c	880	1180	373	867	947	1158	688	498	540	MAB_0406c	CAM60505.1	Cysteine synthase/cystathionine beta-synthase family
gene-MAB_0407c	2149	2562	934	3263	3570	4662	1856	1504	1588	MAB_0407c	CAM60506.1	Conserved hypothetical protein (metallophospho esterase?)
gene-MAB_0408c	1645	2150	659	1594	1918	1991	1917	1663	1660	MAB_0408c	CAM60507.1	Probable bifunctional membrane-associated penicillin-binding protein PonA2/glycosyl transferase
gene-MAB_0409	26	27	6	83	153	175	39	42	36	MAB_0409	CAM60508.1	Putative transcriptional regulator WhiB
gene-MAB_0410c	324	300	82	314	498	488	458	348	333	MAB_0410c	CAM60509.1	Probable anion transporter ATPase
gene-MAB_0411c	90	93	21	142	186	242	184	126	128	MAB_0411c	CAM60510.1	Putative anion transporter ATPase
gene-MAB_0413	21	43	6	49	49	47	29	30	25	MAB_0413	CAM60512.1	Putative endoribonuclease
gene-MAB_0414	136	200	48	196	242	315	188	169	191	MAB_0414	CAM60513.1	Possible hydrolase (beta-lactamase-like)
gene-MAB_0415	161	228	38	152	153	292	164	100	140	MAB_0415	CAM60514.1	Conserved hypothetical membrane protein
gene-MAB_0416c	722	805	197	1226	1349	1784	1337	1331	1300	MAB_0416c	CAM60515.1	Putative Crp/Fnr-family transriptional regulator
gene-MAB_0417c	75	73	16	97	95	75	104	108	161	MAB_0417c	CAM60516.1	Conserved hypothetical membrane protein
gene-MAB_0418	527	783	230	490	644	557	684	554	660	MAB_0418	CAM60517.1	Probable endonuclease III protein
gene-MAB_0419	97	150	45	60	97	116	62	70	74	MAB_0419	CAM60518.1	Conserved hypothetical protein
gene-MAB_0420	139	253	77	290	351	499	210	203	280	MAB_0420	CAM60519.1	Conserved hypothetical protein
gene-MAB_0421	1040	1287	351	1728	1897	2483	1544	1210	1269	MAB_0421	CAM60520.1	Possible membrane-associated serine protease
gene-MAB_0422c	166	195	42	138	205	158	136	126	136	MAB_0422c	CAM60521.1	Possible epoxide hydrolase EphE
gene-MAB_0423c	107	120	59	97	113	108	251	195	178	MAB_0423c	CAM60522.1	Conserved hypothetical membrane protein
gene-MAB_0424	1019	1338	296	1110	1539	1352	1621	1428	1427	MAB_0424	CAM60523.1	Putative protease
gene-MAB_0425c	334	696	150	2256	2189	4617	506	396	615	MAB_0425c	CAM60524.1	Acetyl-CoA synthetase
gene-MAB_0426	172	185	54	379	516	763	403	227	136	MAB_0426	CAM60525.1	Probable peptide ABC transporter DppA
gene-MAB_0427	209	147	49	294	419	705	185	127	134	MAB_0427	CAM60526.1	Probable dipeptide-transport integral membrane protein ABC transporter DppB
gene-MAB_0428	150	168	69	349	467	873	203	100	90	MAB_0428	CAM60527.1	Probable peptide ABC transporter DppC
gene-MAB_0429	349	254	91	1084	1049	2077	582	317	290	MAB_0429	CAM60528.1	Putative oligopeptide ABC transporter%2CATP-binding protein
gene-MAB_0430	55	74	18	158	215	305	97	88	74	MAB_0430	CAM60529.1	Conserved hypothetical protein
gene-MAB_0431c	193	120	65	291	364	304	413	386	334	MAB_0431c	CAM60530.1	Conserved hypothetical protein
gene-MAB_0432	123	141	43	70	73	48	77	91	143	MAB_0432	CAM60531.1	Conserved hypothetical protein
gene-MAB_0433	122	96	32	82	125	111	128	157	149	MAB_0433	CAM60532.1	Type II secretion system protein E
gene-MAB_0434c	141	97	36	140	192	176	221	153	158	MAB_0434c	CAM60533.1	Hypothetical protein
gene-MAB_0435c	2	2	0	1	3	1	6	3	4	MAB_0435c	CAM60534.1	Putative transcriptional regulator
gene-MAB_0436	0	1	0	0	3	0	3	2	4	MAB_0436	CAM60535.1	Conserved hypothetical protein
gene-MAB_0437c	0	6	3	5	1	12	5	2	4	MAB_0437c	CAM60536.1	Hypothetical protein
gene-MAB_0438c	62	58	4	33	75	37	128	86	96	MAB_0438c	CAM60537.1	Conserved hypothetical protein
gene-MAB_0439	0	2	0	0	0	0	0	2	0	MAB_0439	CAM60538.1	Hypothetical protein
gene-MAB_0440	802	821	247	468	560	716	500	629	599	MAB_0440	CAM60539.1	Conserved hypothetical protein
gene-MAB_0441	331	311	144	365	509	564	442	389	315	MAB_0441	CAM60540.1	Conserved hypothetical protein
gene-MAB_0442	44	42	14	55	63	86	81	51	40	MAB_0442	CAM60541.1	Putative transposase/integrase
gene-MAB_0443	113	55	20	98	110	90	168	133	118	MAB_0443	CAM60542.1	Putative transposase/integrase
gene-MAB_0444	9	11	2	13	12	22	19	22	22	MAB_0444	CAM60543.1	Putative transposase/integrase
gene-MAB_0445	223	249	68	125	213	116	349	285	252	MAB_0445	CAM60544.1	Conserved hypothetical protein
gene-MAB_0446c	10	8	1	10	21	11	24	9	11	MAB_0446c	CAM60545.1	Hypothetical protein
gene-MAB_0447c	47	58	24	63	82	100	49	19	31	MAB_0447c	CAM60546.1	Hypothetical protein
gene-MAB_0448c	1	0	0	0	0	0	0	1	0	MAB_0448c	CAM60547.1	Hypothetical protein
gene-MAB_0449	814	784	254	569	677	467	851	796	1035	MAB_0449	CAM60548.1	Probable copper-transporting ATPase
gene-MAB_0450c	56	72	43	100	103	208	71	56	82	MAB_0450c	CAM60549.1	Putative ABC transport system membrane protein
gene-MAB_0451c	176	263	78	187	177	214	152	145	174	MAB_0451c	CAM60550.1	Possible cysteine synthase
gene-MAB_0452c	334	347	62	388	414	427	323	300	415	MAB_0452c	CAM60551.1	Hypothetical protein
gene-MAB_0453c	2	0	0	1	2	0	3	2	2	MAB_0453c	CAM60552.1	Conserved hypothetical protein
gene-MAB_0454c	0	0	0	1	0	0	0	1	0	MAB_0454c	CAM60553.1	Putative metal-binding protein
gene-MAB_0455	2	0	0	3	4	3	6	14	10	MAB_0455	CAM60554.1	Hypothetical protein
gene-MAB_0456	0	0	0	0	0	0	0	1	0	MAB_0456	CAM60555.1	Hypothetical protein
gene-MAB_0457	0	0	0	0	1	0	1	2	0	MAB_0457	CAM60556.1	Hypothetical protein
gene-MAB_0458	34	40	4	18	24	18	8	20	31	MAB_0458	CAM60557.1	Hypothetical protein
gene-MAB_0459c	45	32	27	29	44	38	65	33	70	MAB_0459c	CAM60558.1	Possible glycosyl hydrolase
gene-MAB_0460	57	32	0	34	42	12	36	39	48	MAB_0460	CAM60559.1	Hypothetical protein
gene-MAB_0461	0	0	0	0	0	0	0	1	1	MAB_0461	CAM60560.1	Hypothetical protein
gene-MAB_0462c	88	71	20	45	62	46	78	88	89	MAB_0462c	CAM60561.1	Conserved hypothetical protein
gene-MAB_0463c	490	333	111	381	431	292	529	571	704	MAB_0463c	CAM60562.1	Probable oxidase (copper-binding protein)
gene-MAB_0464	1744	1103	190	1070	1136	605	1259	1453	2425	MAB_0464	CAM60563.1	Hypothetical protein
gene-MAB_0465	31	6	1	21	17	19	21	23	21	MAB_0465	CAM60564.1	Hypothetical protein
gene-MAB_0466	24	23	6	8	11	15	10	8	8	MAB_0466	CAM60565.1	Hypothetical protein
gene-MAB_0467	19	30	1	16	13	19	19	25	19	MAB_0467	CAM60566.1	Hypothetical protein
gene-MAB_0468	8	3	5	11	11	7	5	12	8	MAB_0468	CAM60567.1	Probable transmembrane carbonic anhydrase
gene-MAB_0470c	82	55	8	38	47	26	79	60	109	MAB_0470c	CAM60569.1	Putative hydrolase (alpha/beta hydrolase fold)
gene-MAB_0471	16	18	5	29	46	27	25	24	33	MAB_0471	CAM60570.1	Conserved hypothetical transmembrane protein
gene-MAB_0472	1	0	0	4	6	7	4	5	2	MAB_0472	CAM60571.1	Conserved hypothetical membrane protein
gene-MAB_0474	1	0	0	0	1	0	0	0	0	MAB_0474	CAM60573.1	Conserved hypothetical protein
gene-MAB_0475	1	0	0	0	0	0	0	2	3	MAB_0475	CAM60574.1	Hypothetical protein
gene-MAB_0476c	160	249	89	155	134	158	87	103	122	MAB_0476c	CAM60575.1	Putative transcriptional regulator%2C TetR family
gene-MAB_0477	104	270	147	123	69	139	15	46	42	MAB_0477	CAM60576.1	Probable membrane protein%2C MmpS
gene-MAB_0478	194	237	142	135	160	200	196	124	146	MAB_0478	CAM60577.1	Probable membrane protein%2C MmpL
gene-MAB_0479	144	138	28	142	160	72	172	191	160	MAB_0479	CAM60578.1	Putative regulatory protein%2C MarR
gene-MAB_0480	14	15	7	14	9	5	21	18	16	MAB_0480	CAM60579.1	Conserved hypothetical protein (NmrA-like)
gene-MAB_0481c	3	4	5	3	13	15	9	9	12	MAB_0481c	CAM60580.1	Conserved hypothetical protein
gene-MAB_0482c	169	135	29	164	191	193	269	192	189	MAB_0482c	CAM60581.1	Conserved hypothetical protein
gene-MAB_0483c	11	26	2	28	31	20	19	14	16	MAB_0483c	CAM60582.1	Putative transcriptional regulator%2C TetR family
gene-MAB_0484	487	1089	302	682	735	884	712	656	674	MAB_0484	CAM60583.1	Putative hydrolase/esterase/lipase
gene-MAB_0485	56	81	34	56	44	106	57	46	77	MAB_0485	CAM60584.1	Putative oxidoreductase
gene-MAB_0486c	308	312	118	258	362	449	378	260	272	MAB_0486c	CAM60585.1	ATP-dependent RNA helicase%2C DEAD/DEAH box family
gene-MAB_0487	1	11	2	8	7	15	5	3	4	MAB_0487	CAM60586.1	Probable cold shock protein A (CspA)
gene-MAB_0488	161	204	99	280	333	488	222	155	200	MAB_0488	CAM60587.1	Conserved hypothetical protein
gene-MAB_0489	3324	4228	1565	5136	6266	7520	4503	3506	3276	MAB_0489	CAM60588.1	DNA topoisomerase I (Omega-protein)
gene-MAB_0490c	447	597	278	639	720	943	678	616	585	MAB_0490c	CAM60589.1	Putative adenylate cyclase
gene-MAB_0491	972	1210	291	1068	1164	1351	1153	1070	1232	MAB_0491	CAM60590.1	Probable DNA polymerase III%2C delta' subunit
gene-MAB_0492	187	256	84	673	607	877	267	250	306	MAB_0492	CAM60591.1	Conserved hypothetical protein
gene-MAB_0493	38	49	23	111	101	197	79	53	38	MAB_0493	CAM60592.1	Hypothetical protein
gene-MAB_0494	44	32	11	103	121	224	46	26	21	MAB_0494	CAM60593.1	Conserved hypothetical protein
gene-MAB_0495c	36	21	12	36	33	40	45	47	48	MAB_0495c	CAM60594.1	Conserved hypothetical protein
gene-MAB_0496c	89	105	59	69	63	87	75	52	52	MAB_0496c	CAM60595.1	Conserved hypothetical protein
gene-MAB_0497	1068	1396	616	1456	1540	1836	962	950	1038	MAB_0497	CAM60596.1	Conserved hypothetical protein (abortive infection protein?)
gene-MAB_0498c	4	5	0	9	13	6	7	13	9	MAB_0498c	CAM60597.1	Conserved hypothetical protein
gene-MAB_0499	18	15	5	19	13	14	21	24	29	MAB_0499	CAM60598.1	Putative TetR-family transcriptional regulator
gene-MAB_0500c	68	114	36	79	117	112	92	76	78	MAB_0500c	CAM60599.1	Conserved hypothetical protein
gene-MAB_0501c	236	305	54	267	304	326	403	278	267	MAB_0501c	CAM60600.1	Probable peptidase S15
gene-MAB_0502c	49	53	17	133	158	207	117	74	61	MAB_0502c	CAM60601.1	Conserved hypothetical transmembrane protein
gene-MAB_0503	63	42	15	93	125	184	95	82	71	MAB_0503	CAM60602.1	Probable UDP-glucose 4-epimerase GalE1
gene-MAB_0504c	21	10	2	5	20	19	7	5	7	MAB_0504c	CAM60603.1	Conserved hypothetical membrane protein
gene-MAB_0505c	245	262	63	360	386	376	278	261	303	MAB_0505c	CAM60604.1	Putative glycosyl transferase
gene-MAB_0507	65	92	22	322	439	607	260	196	161	MAB_0507	CAM60606.1	Conserved hypothetical protein
gene-MAB_0508c	159	115	53	280	339	579	193	180	121	MAB_0508c	CAM60607.1	Conserved hypothetical protein
gene-MAB_0509c	277	237	67	354	436	634	358	269	224	MAB_0509c	CAM60608.1	Probable peptidase M1%2C membrane alanine aminopeptidase
gene-MAB_0510c	1195	1002	355	1818	2389	3087	1864	1557	1482	MAB_0510c	CAM60609.1	Probable non-ribosomal peptide synthase
gene-MAB_0511c	77	146	51	65	93	48	75	70	112	MAB_0511c	CAM60610.1	Integral membrane protein TerC (tellurium resistance)
gene-MAB_0512	207	192	59	50	53	48	78	53	66	MAB_0512	CAM60611.1	Probable aminotransferase/cysteine desulfurase
gene-MAB_0513	30	11	6	14	19	19	11	22	22	MAB_0513	CAM60612.1	Putative monooxygenase
gene-MAB_0514	59	26	11	84	115	97	63	39	40	MAB_0514	CAM60613.1	Probable oxidoreductase EphD
gene-MAB_0515	526	412	116	136	131	87	162	120	114	MAB_0515	CAM60614.1	Conserved hypothetical protein
gene-MAB_0516c	57	176	81	51	57	15	41	53	47	MAB_0516c	CAM60615.1	Conserved hypothetical protein
gene-MAB_0517	45	51	16	52	56	41	68	33	82	MAB_0517	CAM60616.1	Hypothetical protein
gene-MAB_0518c	65	64	21	102	124	112	133	116	107	MAB_0518c	CAM60617.1	Inorganic pyrophosphatase
gene-MAB_0519	498	754	216	751	900	1163	780	552	665	MAB_0519	CAM60618.1	Peptidase S13 (D-alanyl-D-alanine carboxypeptidase
gene-MAB_0520	268	361	127	314	410	475	289	256	257	MAB_0520	CAM60619.1	Conserved hypothetical protein
gene-MAB_0521	57	106	43	165	145	204	129	91	114	MAB_0521	CAM60620.1	Putative tRNA(Ile)-lysidine synthase
gene-MAB_0522c	148	105	21	54	94	26	181	100	142	MAB_0522c	CAM60621.1	Probable monooxygenase
gene-MAB_0523	203	305	89	251	231	283	297	227	275	MAB_0523	CAM60622.1	Hypoxanthine phosphoribosyltransferase (HPT)
gene-MAB_0524c	312	271	70	259	348	331	285	256	271	MAB_0524c	CAM60623.1	Probable conserved lipoprotein LpqG
gene-MAB_0525c	384	271	59	239	251	240	266	276	250	MAB_0525c	CAM60624.1	Probable conserved lipoprotein LpqG
gene-MAB_0526c	145	103	42	111	158	191	103	79	90	MAB_0526c	CAM60625.1	Hypothetical zinc-type alcohol dehydrogenase
gene-MAB_0527c	205	98	41	148	208	221	283	226	153	MAB_0527c	CAM60626.1	Possible monooxygenase (luciferase-like)
gene-MAB_0528c	81	66	25	67	99	82	126	107	87	MAB_0528c	CAM60627.1	Probable epoxide hydrolase EphA
gene-MAB_0529c	16	4	13	21	10	18	24	10	14	MAB_0529c	CAM60628.1	Conserved hypothetical protein
gene-MAB_0530	23	27	9	34	32	31	54	29	47	MAB_0530	CAM60629.1	Probable transcriptional regulator%2C TetR family
gene-MAB_0531c	70	74	20	121	164	213	123	132	110	MAB_0531c	CAM60630.1	Conserved hypothetical protein
gene-MAB_0532	25	32	10	23	40	45	82	75	62	MAB_0532	CAM60631.1	Hypothetical protein
gene-MAB_0533	4440	6774	2307	5698	5996	6278	5746	5052	5976	MAB_0533	CAM60632.1	Cell division protein FtsH homolog
gene-MAB_0534	308	437	177	416	534	545	455	310	357	MAB_0534	CAM60633.1	GTP cyclohydrolase I (FolE)
gene-MAB_0535	458	766	245	641	702	942	448	359	413	MAB_0535	CAM60634.1	Dihydropteroate synthase (FolP)
gene-MAB_0536	40	57	5	70	58	74	46	52	53	MAB_0536	CAM60635.1	Dihydroneopterin aldolase (FolB)
gene-MAB_0537	57	115	24	136	127	166	64	62	80	MAB_0537	CAM60636.1	2-amino-4-hydroxy-6-hydroxymethyldihydropteridinepyrophosphokinase (FolK)
gene-MAB_0538	7	13	2	16	17	34	8	2	13	MAB_0538	CAM60637.1	Conserved hypothetical protein
gene-MAB_0539	725	421	124	604	953	936	1079	864	755	MAB_0539	CAM60638.1	Conserved hypothetical transmembrane protein
gene-MAB_0540	219	218	62	182	253	216	233	183	246	MAB_0540	CAM60639.1	Conserved hypothetical protein
gene-MAB_0541	402	461	178	607	626	648	819	660	627	MAB_0541	CAM60640.1	Probable pantoate--beta-alanine ligase (PanC)
gene-MAB_0542	65	93	19	104	119	110	144	95	88	MAB_0542	CAM60641.1	Probable aspartate 1-decarboxylase precursor
gene-MAB_0543	183	299	82	280	331	372	247	176	188	MAB_0543	CAM60642.1	Conserved hypothetical protein (Bvg accessory factor?)
gene-MAB_0544	440	459	186	646	749	830	974	652	601	MAB_0544	CAM60643.1	lysyl-trna synthetase (LysS)
gene-MAB_0545	889	617	159	860	1126	763	1070	877	802	MAB_0545	CAM60644.1	Protein lsr2 precursor
gene-MAB_0546	9966	14264	5183	11165	11921	10823	14071	10953	13574	MAB_0546	CAM60645.1	Probable ATP-dependent Clp protease ATP-binding subunit
gene-MAB_0547c	7	12	1	9	23	27	16	8	9	MAB_0547c	CAM60646.1	Putative iron compound ABC transporter%2Csubstrate-binding protein
gene-MAB_0548c	7	2	4	5	10	4	5	6	2	MAB_0548c	CAM60647.1	Putative iron compound ABC transporter%2CATP-binding protein
gene-MAB_0549c	24	25	1	29	24	51	14	25	19	MAB_0549c	CAM60648.1	Putative heme/hemin ABC transporter%2C permease protein
gene-MAB_0550	0	0	1	1	1	0	0	1	1	MAB_0550	CAM60649.1	Conserved hypothetical protein
gene-MAB_0551	499	519	122	685	966	961	989	814	1026	MAB_0551	CAM60650.1	Conserved hypothetical protein
gene-MAB_0552c	553	830	278	577	641	824	565	427	456	MAB_0552c	CAM60651.1	Probable conserved lipoprotein LpqF
gene-MAB_0553c	156	153	40	145	234	152	201	203	190	MAB_0553c	CAM60652.1	Conserved hypothetical protein (antibiotic biosynthesis monooxygenase?)
gene-MAB_0554	183	176	46	152	222	190	200	176	177	MAB_0554	CAM60653.1	Putative hydrolase%2C alpha/beta fold family
gene-MAB_0555	87	62	33	87	82	107	94	64	71	MAB_0555	CAM60654.1	Probable non-hemolytic phospholipase C
gene-MAB_0557	83	108	32	151	192	205	198	183	156	MAB_0557	CAM60655.1	Probable transcription regulator%2C AraC family
gene-MAB_0558c	64	88	13	99	88	82	91	100	106	MAB_0558c	CAM60656.1	Probable adenine glycosylase (MutY)
gene-MAB_0559	444	535	171	494	532	487	671	513	541	MAB_0559	CAM60657.1	Probable carbonic anhydrase (carbonate dehydratase)
gene-MAB_0560	2201	2992	1109	1619	1964	1856	2135	1758	2001	MAB_0560	CAM60658.1	Conserved hypothetical protein
gene-MAB_0561	2484	1555	565	1766	2445	2723	2339	1905	1798	MAB_0561	CAM60659.1	Conserved hypothetical protein
gene-MAB_0562c	210	234	51	390	459	488	522	384	410	MAB_0562c	CAM60660.1	Conserved hypothetical protein
gene-MAB_0563	85	123	31	141	200	293	207	143	115	MAB_0563	CAM60661.1	Conserved hypothetical protein
gene-MAB_0564c	227	227	64	368	440	597	333	283	254	MAB_0564c	CAM60662.1	Probable DNA repair protein RadA
gene-MAB_0565c	2	3	0	7	5	9	9	5	13	MAB_0565c	CAM60663.1	Hypothetical protein
gene-MAB_0566c	31	39	4	35	19	20	21	34	39	MAB_0566c	CAM60664.1	Hypothetical protein
gene-MAB_0567c	1024	1490	500	1231	1377	936	2009	1677	2145	MAB_0567c	CAM60665.1	Putative lipoprotein lpqE precursor
gene-MAB_0568	7506	6962	1778	9874	10623	7499	12123	11307	10107	MAB_0568	CAM60666.1	Putative CarD-like transcriptional regulator
gene-MAB_0569	2402	2534	617	2469	2881	3806	1473	1724	2078	MAB_0569	CAM60667.1	Putative 2-C-methyl-D-erythritol 4-phosphate cytidylyltransferase
gene-MAB_0570	349	614	157	532	430	936	119	145	117	MAB_0570	CAM60668.1	Putative 2-C-methyl-D-erythritol 2%2C4-cyclodiphosphate synthase
gene-MAB_0571	446	603	239	1055	1087	1749	874	618	719	MAB_0571	CAM60669.1	Cysteinyl-tRNA synthetase
gene-MAB_0572	625	639	173	795	997	904	830	815	1089	MAB_0572	CAM60670.1	Putative tRNA/rRNA methyltransferase
gene-MAB_0573	76	66	32	90	102	168	102	71	95	MAB_0573	CAM60671.1	Putative glycerophosphoryl diester phosphodiesterase precursor (GlpQ)
gene-MAB_0574c	115	145	40	163	170	260	140	93	135	MAB_0574c	CAM60672.1	Conserved hypothetical protein (LamB/YcsF)
gene-MAB_0575c	145	188	51	146	194	198	175	133	163	MAB_0575c	CAM60673.1	Putative ABC-transporter transmembrane protein
gene-MAB_0576c	188	369	85	199	266	284	254	205	242	MAB_0576c	CAM60674.1	Putative ABC transporter ATP-binding protein
gene-MAB_0577c	101	129	42	101	117	170	85	71	55	MAB_0577c	CAM60675.1	Putative ABC transporter solute binding protein
gene-MAB_0578c	960	1252	325	963	1220	1256	1165	886	841	MAB_0578c	CAM60676.1	Putative trehalose phosphatase
gene-MAB_0579c	30	41	12	59	84	54	78	48	48	MAB_0579c	CAM60677.1	Putative transcriptional regulator%2C TetR family
gene-MAB_0580	316	415	85	264	331	172	402	363	517	MAB_0580	CAM60678.1	Probable acyl-CoA dehydrogenase FadE
gene-MAB_0581c	1	2	0	1	1	1	1	4	2	MAB_0581c	CAM60679.1	Conserved hypothetical protein
gene-MAB_0582c	33	43	14	43	58	64	34	52	63	MAB_0582c	CAM60680.1	Conserved hypothetical protein
gene-MAB_0583c	44	27	2	41	55	29	48	60	69	MAB_0583c	CAM60681.1	Putative oxidoreductase
gene-MAB_0584	535	519	149	307	424	148	590	482	687	MAB_0584	CAM60682.1	Conserved hypothetical protein
gene-MAB_0585	383	463	151	392	581	348	909	697	800	MAB_0585	CAM60683.1	Possible 2%2C3-dihydroxybiphenyl 1%2C2-dioxygenase
gene-MAB_0586	168	176	59	122	146	107	202	162	160	MAB_0586	CAM60684.1	Possible oxidoreductase
gene-MAB_0587	288	291	65	450	664	632	793	589	667	MAB_0587	CAM60685.1	Probable acetamidase/formamidase
gene-MAB_0588c	30	20	15	42	45	47	47	63	49	MAB_0588c	CAM60686.1	Porphyromonas-type peptidyl-arginine deiminase
gene-MAB_0589	3062	3537	680	1532	2108	1316	3008	2560	3079	MAB_0589	CAM60687.1	Probable aquaporin Z
gene-MAB_0590c	181	238	73	69	120	113	192	147	162	MAB_0590c	CAM60688.1	Conserved hypothetical protein
gene-MAB_0591	4	0	4	13	6	4	13	9	11	MAB_0591	CAM60689.1	Probable rifampin adp-ribosyl transferase
gene-MAB_0592c	11	16	0	20	28	16	26	17	16	MAB_0592c	CAM60690.1	Conserved hypothetical protein
gene-MAB_0593c	71	81	21	119	131	162	91	65	57	MAB_0593c	CAM60691.1	Probable acyl-CoA dehydrogenase FadE
gene-MAB_0594c	37	42	11	45	82	84	28	32	27	MAB_0594c	CAM60692.1	Probable acyl-CoA dehydrogenase FadE
gene-MAB_0595c	59	75	14	105	132	127	74	50	56	MAB_0595c	CAM60693.1	Probable acyl-CoA dehydrogenase FadE
gene-MAB_0596c	80	77	27	100	128	79	121	66	104	MAB_0596c	CAM60694.1	Probable fatty-acid-CoA ligase FadD
gene-MAB_0597	236	411	141	328	361	327	360	287	392	MAB_0597	CAM60695.1	Probable acyl-CoA dehydrogenase FadE
gene-MAB_0598	68	96	46	94	102	108	94	75	80	MAB_0598	CAM60696.1	Short-chain dehydrogenase/reductase
gene-MAB_0599	309	423	130	366	453	335	372	351	410	MAB_0599	CAM60697.1	Probable transcriptional regulator TetR family
gene-MAB_0600	504	718	227	631	754	781	559	454	506	MAB_0600	CAM60698.1	Probable acetyl-CoA acetyltransferase FadA
gene-MAB_0601	66	84	14	87	108	69	91	100	102	MAB_0601	CAM60699.1	Hypothetical protein
gene-MAB_0602c	2	6	1	3	2	5	4	2	4	MAB_0602c	CAM60700.1	Hypothetical protein
gene-MAB_0603c	47	69	28	81	81	83	71	68	78	MAB_0603c	CAM60701.1	Possible 2-nitropropane dioxygenase
gene-MAB_0604c	32	60	3	51	46	42	36	52	59	MAB_0604c	CAM60702.1	Putative CoA-transferase beta subunit
gene-MAB_0605c	101	82	14	58	84	40	75	60	67	MAB_0605c	CAM60703.1	Putative CoA-transferase alpha subunit
gene-MAB_0606c	17	40	13	36	74	17	49	34	27	MAB_0606c	CAM60704.1	Probable enoyl-CoA hydratase EchA
gene-MAB_0607	23	34	5	39	32	25	49	15	34	MAB_0607	CAM60705.1	Probable short-chain dehydrogenase/reductase
gene-MAB_0608	56	64	13	94	100	84	81	67	82	MAB_0608	CAM60706.1	Probable short-chain dehydrogenase/reductase
gene-MAB_0609c	32	29	19	23	60	50	82	51	39	MAB_0609c	CAM60707.1	Conserved hypothetical protein
gene-MAB_0610	41	31	7	41	58	38	48	59	53	MAB_0610	CAM60708.1	Conserved hypothetical protein
gene-MAB_0611	85	74	31	67	122	65	144	130	102	MAB_0611	CAM60709.1	Putative cytochrome P450
gene-MAB_0612c	54	62	17	36	38	27	87	59	79	MAB_0612c	CAM60710.1	Probable acetyl-CoA acetyltransferase FadA
gene-MAB_0613	520	609	144	556	689	409	689	663	753	MAB_0613	CAM60711.1	Putative cytochrome P450
gene-MAB_0614	226	354	144	353	471	423	426	431	565	MAB_0614	CAM60712.1	Probable acyl-CoA dehydrogenase FadE
gene-MAB_0615	235	293	85	361	390	360	493	421	437	MAB_0615	CAM60713.1	Putative acyl-CoA dehydrogenase
gene-MAB_0616	150	206	52	290	304	313	268	237	237	MAB_0616	CAM60714.1	Conserved hypothetical protein
gene-MAB_0617	25	9	2	41	34	32	27	36	43	MAB_0617	CAM60715.1	Conserved hypothetical protein
gene-MAB_0618	143	127	48	216	241	270	237	200	209	MAB_0618	CAM60716.1	Probable lipid transfer protein or keto acyl-CoA thiolase Ltp2
gene-MAB_0619	59	108	21	137	125	202	157	98	113	MAB_0619	CAM60717.1	Hypothetical protein
gene-MAB_0620c	18	16	6	10	35	22	23	20	44	MAB_0620c	CAM60718.1	Hypothetical protein
gene-MAB_0621c	182	205	85	144	192	146	225	165	175	MAB_0621c	CAM60719.1	Probable dehydrogenase/dehydratase (MaoC family)
gene-MAB_0622c	159	165	50	86	125	52	136	123	172	MAB_0622c	CAM60720.1	Probable dehydrogenase
gene-MAB_0623	234	293	101	142	200	118	205	206	314	MAB_0623	CAM60721.1	Probable dehydrogenase
gene-MAB_0624	228	266	56	233	267	223	304	307	333	MAB_0624	CAM60722.1	Probable hydratase/decarboxylase
gene-MAB_0625	338	388	110	332	392	353	412	421	425	MAB_0625	CAM60723.1	Probable acetaldehyde dehydrogenase
gene-MAB_0626	423	470	151	458	490	486	483	433	535	MAB_0626	CAM60724.1	Probable 4-hydroxy-2-oxovalerate aldolase (Hoa) / pyruvate carboxyltransferase
gene-MAB_0628	2091	2285	668	2783	3846	3954	3429	2826	3062	MAB_0628	CAM60726.1	Conserved hypothetical protein
gene-MAB_0630	1066	1341	523	1951	2466	3014	2170	1747	1849	MAB_0630	CAM60728.1	Conserved hypothetical protein
gene-MAB_0631c	8	5	0	10	8	10	3	7	6	MAB_0631c	CAM60729.1	Putative cation antiporter subunit
gene-MAB_0632c	2	5	1	5	3	5	1	2	4	MAB_0632c	CAM60730.1	Putative cation antiporter subunit
gene-MAB_0633c	79	92	57	89	77	95	93	49	75	MAB_0633c	CAM60731.1	Putative cation antiporter subunit
gene-MAB_0634c	194	255	102	191	184	269	207	154	193	MAB_0634c	CAM60732.1	Putative cation antiporter NADH dehydrogenase subunit
gene-MAB_0635c	25	13	2	19	31	23	12	13	6	MAB_0635c	CAM60733.1	NADH-ubiquinone oxidoreductase%2C chain 4L precursor
gene-MAB_0636c	518	645	158	368	436	549	448	340	517	MAB_0636c	CAM60734.1	Putative cation antiporter NADH dehydrogenase subunit
gene-MAB_0637c	259	436	107	601	620	870	348	336	369	MAB_0637c	CAM60735.1	Putative conserved ATPase
gene-MAB_0638c	194	249	135	299	344	413	386	293	252	MAB_0638c	CAM60736.1	Putative CDP-diacylglycerol--serine O-phosphatidyltransferase
gene-MAB_0639c	193	290	72	235	301	223	263	224	371	MAB_0639c	CAM60737.1	Putative phosphatidylserine decarboxylase proenzyme
gene-MAB_0640c	170	202	41	255	228	280	244	224	228	MAB_0640c	CAM60738.1	Probable molybdopterin biosynthesis protein MoeA
gene-MAB_0641	331	332	98	185	309	230	357	276	310	MAB_0641	CAM60739.1	Putative HAD-superfamily hydrolase
gene-MAB_0642	20	26	4	39	42	39	32	29	34	MAB_0642	CAM60740.1	Putative glyoxalase/bleomycin resistance protein
gene-MAB_0643	161	189	66	203	270	335	204	183	177	MAB_0643	CAM60741.1	Putative short-chain dehydrogenase/reductase
gene-MAB_0644c	34	38	8	27	39	29	53	60	49	MAB_0644c	CAM60742.1	Conserved hypothetical protein
gene-MAB_0645c	142	140	59	291	305	496	239	212	167	MAB_0645c	CAM60743.1	Conserved hypothetical protein
gene-MAB_0646c	45	54	9	15	29	28	48	27	31	MAB_0646c	CAM60744.1	Putative short-chain dehydrogenase/reductase
gene-MAB_0647	88	108	23	85	95	50	108	102	138	MAB_0647	CAM60745.1	Possible transcriptional regulatory protein TetR
gene-MAB_0648	157	195	31	114	130	101	156	165	213	MAB_0648	CAM60746.1	Hypothetical protein
gene-MAB_0649c	97	108	37	92	127	77	152	160	155	MAB_0649c	CAM60747.1	Putative monooxygenase
gene-MAB_0650	42434	49937	16756	43692	59477	54057	76521	61583	67758	MAB_0650	CAM60748.1	60 kDa chaperonin 2 (Protein Cpn60 2) (GroEL)
gene-MAB_0651c	314	224	85	707	969	1296	684	542	558	MAB_0651c	CAM60749.1	Conserved hypothetical protein
gene-MAB_0652	445	717	208	490	572	404	601	518	639	MAB_0652	CAM60750.1	Hypothetical protein
gene-MAB_0653	260	320	102	253	349	255	352	266	369	MAB_0653	CAM60751.1	Hypothetical MoxR-like ATPase
gene-MAB_0654	127	197	64	238	263	212	227	247	153	MAB_0654	CAM60752.1	Conserved hypothetical protein
gene-MAB_0655	65	58	20	92	106	93	53	71	58	MAB_0655	CAM60753.1	Conserved hypothetical protein
gene-MAB_0656	173	252	53	219	269	286	258	180	229	MAB_0656	CAM60754.1	Conserved hypothetical protein
gene-MAB_0657	276	358	87	325	423	521	286	269	264	MAB_0657	CAM60755.1	Conserved hypothetical protein
gene-MAB_0658	147	163	70	189	239	282	213	143	168	MAB_0658	CAM60756.1	Conserved hypothetical protein
gene-MAB_0659	18	28	11	12	14	9	21	10	16	MAB_0659	CAM60757.1	Putative dioxygenase
gene-MAB_0660	1	2	0	4	8	0	7	7	1	MAB_0660	CAM60758.1	Conserved hypothetical protein
gene-MAB_0661	32	54	15	26	21	13	14	30	21	MAB_0661	CAM60759.1	Putative long chain fatty acid-coA ligase
gene-MAB_0663	146	222	54	134	130	105	163	131	132	MAB_0663	CAM60761.1	Probable cyclic synthetase (peptide synthase)
gene-MAB_0664	0	0	0	0	0	0	1	2	0	MAB_0664	CAM60762.1	PE family protein
gene-MAB_0665	0	1	0	0	0	0	0	0	0	MAB_0665	CAM60763.1	PE family protein
gene-MAB_0666	0	1	0	0	1	0	1	0	1	MAB_0666	CAM60764.1	ESAT-6-like protein (10 kDa antigen)
gene-MAB_0668c	16	23	4	10	8	7	18	12	6	MAB_0668c	CAM60766.1	Probable O-methyltransferase OmT
gene-MAB_0669	5	8	0	10	5	0	2	8	11	MAB_0669	CAM60767.1	Hypothetical PPE-family protein
gene-MAB_0670	26	86	30	12	38	20	27	28	18	MAB_0670	CAM60768.1	Conserved hypothetical protein
gene-MAB_0671	1	0	0	1	2	2	1	0	0	MAB_0671	CAM60769.1	Conserved hypothetical protein
gene-MAB_0672c	147	135	37	259	329	336	230	216	261	MAB_0672c	CAM60770.1	Conserved hypothetical protein
gene-MAB_0673	509	569	162	1298	1509	1864	1048	875	997	MAB_0673	CAM60771.1	Putative DNA-binding response regulator PhoP
gene-MAB_0674	223	398	116	645	736	1191	425	403	360	MAB_0674	CAM60772.1	Putative sensor histidine kinase PhoR
gene-MAB_0676c	72	87	24	55	59	28	89	74	93	MAB_0676c	CAM60773.1	Hypothetical HIT-like (histidine triad) protein
gene-MAB_0677c	25	30	24	109	109	269	24	20	22	MAB_0677c	CAM60774.1	Conserved hypothetical protein (amino acid metabolite efflux pump?)
gene-MAB_0678	93	194	46	156	183	207	117	147	148	MAB_0678	CAM60775.1	Probable transcriptional regulator%2C LysR family
gene-MAB_0679c	366	487	143	367	389	369	441	412	417	MAB_0679c	CAM60776.1	Probable hydrolase
gene-MAB_0680c	3185	3631	1359	1943	2492	2184	2565	2353	2415	MAB_0680c	CAM60777.1	Conserved hypothetical protein
gene-MAB_0681	47	123	32	141	164	181	108	83	79	MAB_0681	CAM60778.1	Putative HTH-type transcriptional regulator
gene-MAB_0682	474	672	109	405	537	376	575	471	555	MAB_0682	CAM60779.1	Probable phosphoribosylamine--glycine ligase (GarS)
gene-MAB_0683c	91	102	32	87	104	95	133	139	141	MAB_0683c	CAM60780.1	Hypothetical conserved membrane protein
gene-MAB_0684c	87	113	42	136	170	200	158	141	133	MAB_0684c	CAM60781.1	Hypothetical conserved protein
gene-MAB_0685	76	91	9	110	203	239	144	115	94	MAB_0685	CAM60782.1	Possible aspartate aminotransferase AspB
gene-MAB_0686	30	32	16	345	390	910	191	105	120	MAB_0686	CAM60783.1	Putative transcription regulator%2C TetR family
gene-MAB_0687	732	1075	287	1967	1895	3240	1079	1007	1092	MAB_0687	CAM60784.1	Probable adenylosuccinate lyase (PurB)
gene-MAB_0688c	2	5	3	15	17	10	8	2	8	MAB_0688c	CAM60785.1	Conserved hypothetical protein
gene-MAB_0689	246	529	166	405	381	528	313	287	344	MAB_0689	CAM60786.1	Probable phosphoribosylaminoimidazole-succinocarboxamide synthase PurC
gene-MAB_0690	508	584	233	958	1037	1857	433	391	338	MAB_0690	CAM60787.1	Probable protease II PrtB
gene-MAB_0691	67	91	21	141	166	235	94	51	51	MAB_0691	CAM60788.1	Short-chain dehydrogenase/reductas
gene-MAB_0692c	50	41	21	192	214	355	124	124	80	MAB_0692c	CAM60789.1	Probable sugar transporter
gene-MAB_0693	239	296	138	214	234	168	330	216	232	MAB_0693	CAM60790.1	Probable glutathione peroxidase
gene-MAB_0694	173	234	68	145	155	172	81	86	96	MAB_0694	CAM60791.1	Conserved hypothetical protein
gene-MAB_0695	838	506	165	613	829	372	1366	1300	1091	MAB_0695	CAM60792.1	Putative fumarate reductase/succinate dehydrogenase
gene-MAB_0696c	110	90	18	129	180	155	179	137	168	MAB_0696c	CAM60793.1	Conserved hypothetical protein (beta-lactamase?)
gene-MAB_0697	22	26	10	25	27	14	25	33	40	MAB_0697	CAM60794.1	Conserved hypothetical protein
gene-MAB_0698	600	932	253	817	950	863	1025	832	982	MAB_0698	CAM60795.1	Probable phosphoribosylformylglycinamidine synthase I
gene-MAB_0699c	307	487	117	400	517	448	426	418	465	MAB_0699c	CAM60796.1	Probable 29 kDa antigen CFP29 (Bacteriocin CFP29)
gene-MAB_0700c	279	312	79	440	486	538	431	425	494	MAB_0700c	CAM60797.1	Putative Dyp-type peroxidase
gene-MAB_0701	254	277	100	277	348	473	349	240	265	MAB_0701	CAM60798.1	Probable M18-family aminopeptidase 2
gene-MAB_0703c	193	198	57	426	505	616	458	372	413	MAB_0703c	CAM60799.1	Conserved hypothetical protein
gene-MAB_0704c	43	24	14	38	45	58	57	57	60	MAB_0704c	CAM60800.1	Hypothetical protein
gene-MAB_0705	213	118	44	237	267	272	298	217	229	MAB_0705	CAM60801.1	Conserved hypothetical protein
gene-MAB_0706c	147	140	58	149	206	213	200	189	174	MAB_0706c	CAM60802.1	Hypothetical protein
gene-MAB_0707	6319	9490	2749	6204	6805	5811	7457	6712	8211	MAB_0707	CAM60803.1	Probable phosphoribosylformylglycinamidine synthase II PurL
gene-MAB_0708	1468	2170	792	1772	1880	2098	1911	1672	1959	MAB_0708	CAM60804.1	Conserved hypothetical protein
gene-MAB_0709	105	144	30	154	202	178	137	132	144	MAB_0709	CAM60805.1	Conserved hypothetical protein
gene-MAB_0710	116	157	41	200	270	524	160	134	141	MAB_0710	CAM60806.1	Conserved hypothetical protein
gene-MAB_0711	77	102	15	77	89	66	84	103	102	MAB_0711	CAM60807.1	Conserved hypothetical protein
gene-MAB_0712c	68	128	21	102	135	160	193	164	156	MAB_0712c	CAM60808.1	Conserved hypothetical protein
gene-MAB_0713	2616	2954	788	2107	2494	2032	3211	2697	3277	MAB_0713	CAM60809.1	Probable amidophosphoribosyltransferase PurF
gene-MAB_0714c	0	1	4	1	2	1	0	5	1	MAB_0714c	CAM60810.1	Hypothetical protein
gene-MAB_0715c	11	1	1	15	24	45	23	14	9	MAB_0715c	CAM60811.1	Putative HTH-type transcriptional regulator AraC
gene-MAB_0716c	127	170	57	455	444	642	234	155	162	MAB_0716c	CAM60812.1	Putative transcriptional regulator%2C MarR
gene-MAB_0717	110	95	42	70	82	91	54	47	80	MAB_0717	CAM60813.1	Probable dehydrogenase/reductase
gene-MAB_0718c	72	82	17	65	48	50	69	45	57	MAB_0718c	CAM60814.1	NAD-dependent epimerase/dehydratase
gene-MAB_0719	45	65	18	48	79	142	61	45	48	MAB_0719	CAM60815.1	Putative oligopeptide ABC transporter%2Csolute-binding protein
gene-MAB_0720	44	54	5	99	154	250	28	50	24	MAB_0720	CAM60816.1	Probable oligopeptide ABC transporter%2C permease protein
gene-MAB_0721	14	33	7	119	106	204	42	20	16	MAB_0721	CAM60817.1	Probable oligopeptide ABC transporter%2C permease protein
gene-MAB_0722	148	132	33	269	278	520	150	130	77	MAB_0722	CAM60818.1	Putative oligopeptide ABC transporter%2CATP-binding protein
gene-MAB_0723c	53	69	43	88	99	132	31	21	12	MAB_0723c	CAM60819.1	Putative triacylglycerol lipase precursor
gene-MAB_0724c	29	30	8	40	49	49	39	30	40	MAB_0724c	CAM60820.1	Putative amidase AmiC
gene-MAB_0725c	3	13	0	8	6	23	10	8	14	MAB_0725c	CAM60821.1	Conserved hypothetical protein
gene-MAB_0726	17	16	0	44	53	63	54	47	29	MAB_0726	CAM60822.1	Conserved hypothetical protein (Rieske region)
gene-MAB_0727	42	42	15	74	138	115	91	71	62	MAB_0727	CAM60823.1	Putative dihydrodipicolinate reductase
gene-MAB_0728	416	582	164	930	986	1267	775	823	640	MAB_0728	CAM60824.1	Probable phosphoribosylformylglycinamidine cyclo-ligase PurM
gene-MAB_0729c	0	0	0	0	0	0	1	0	0	MAB_0729c	CAM60825.1	Conserved hypothetical protein
gene-MAB_0730c	442	621	183	444	457	402	441	399	517	MAB_0730c	CAM60826.1	Conserved hypothetical protein (glycine cleavage T-protein aminomethyl transferase?)
gene-MAB_0731	28	30	21	55	59	70	32	28	32	MAB_0731	CAM60827.1	Probable aminotransferase%2C class IV
gene-MAB_0732c	431	1069	323	633	561	666	446	382	487	MAB_0732c	CAM60828.1	Conserved hypothetical protein
gene-MAB_0733	79	131	35	51	73	52	37	50	78	MAB_0733	CAM60829.1	Conserved hypothetical protein
gene-MAB_0734	10	29	8	7	12	21	3	3	5	MAB_0734	CAM60830.1	Conserved hypothetical protein
gene-MAB_0735	5	2	0	3	1	6	3	4	4	MAB_0735	CAM60831.1	Hypothetical protein
gene-MAB_0736	2	0	0	2	2	0	0	2	1	MAB_0736	CAM60832.1	Hypothetical protein
gene-MAB_0737c	1	0	0	4	0	1	1	2	0	MAB_0737c	CAM60833.1	Conserved hypothetical protein
gene-MAB_0738	192	226	84	412	440	540	400	397	402	MAB_0738	CAM60834.1	Putative AraC-family transcriptional regulator
gene-MAB_0739c	1956	2169	374	1309	1538	859	1421	1485	1988	MAB_0739c	CAM60835.1	Conserved hypothetical protein
gene-MAB_0740c	3894	4797	1318	2201	2515	1657	2469	2540	3252	MAB_0740c	CAM60836.1	Probable thiosulfate sulfurtransferase (CysA)
gene-MAB_0741c	497	455	90	178	192	97	340	344	469	MAB_0741c	CAM60837.1	Conserved hypothetical protein
gene-MAB_0742c	29	33	10	20	28	32	52	42	42	MAB_0742c	CAM60838.1	Probable thioredoxin ThiX
gene-MAB_0743c	131	237	111	151	216	323	184	176	212	MAB_0743c	CAM60839.1	Conserved hypothetical protein
gene-MAB_0744	1368	1234	290	884	1141	918	1118	1008	1358	MAB_0744	CAM60840.1	Probable transcriptional regulatory protein
gene-MAB_0745	318	411	128	365	397	397	330	352	396	MAB_0745	CAM60841.1	Putative acetyltransferase
gene-MAB_0746	103	155	50	111	131	147	74	57	93	MAB_0746	CAM60842.1	Putative phosphate ABC transporter%2Cphosphate-binding protein
gene-MAB_0747	90	118	32	64	84	77	112	99	131	MAB_0747	CAM60843.1	Putative phosphate ABC transporter%2C permease protein
gene-MAB_0748	144	239	82	153	211	206	195	161	267	MAB_0748	CAM60844.1	Putative phosphate ABC transporter%2C permease protein
gene-MAB_0749	346	466	171	883	788	1186	694	569	563	MAB_0749	CAM60845.1	Probable phosphate import ABC transporter ATP-binding protein PstB
gene-MAB_0750	370	448	120	370	399	506	313	316	359	MAB_0750	CAM60846.1	Putative oxidoreductase
gene-MAB_0751c	556	750	152	664	790	701	748	638	774	MAB_0751c	CAM60847.1	Phosphate transport system protein PhoU
gene-MAB_0752c	1223	1263	442	1464	1728	1973	1275	1016	1091	MAB_0752c	CAM60848.1	Putative transcriptional regulator
gene-MAB_0753c	2533	2486	811	1663	1639	1612	2296	1990	2336	MAB_0753c	CAM60849.1	Probable tRNA-dihydrouridine synthase
gene-MAB_0754c	8499	9017	2363	7028	8051	7427	11084	7896	9201	MAB_0754c	CAM60850.1	Probable fatty acid desaturase
gene-MAB_0755c	3	2	1	4	9	1	5	3	11	MAB_0755c	CAM60851.1	Hypothetical protein
gene-MAB_0756c	258	192	42	133	269	211	324	298	306	MAB_0756c	CAM60852.1	Conserved hypothetical protein
gene-MAB_0757	112	121	26	125	128	117	199	168	120	MAB_0757	CAM60853.1	Conserved hypothetical protein
gene-MAB_0759c	88	164	22	42	78	91	137	73	112	MAB_0759c	CAM60855.1	Putative dehydrogenase (3-hydroxybutyryl-CoA dehydrogenase FadB?)
gene-MAB_0760c	179	223	67	92	119	59	124	122	175	MAB_0760c	CAM60856.1	Conserved hypothetical protein
gene-MAB_0761c	609	819	421	390	308	270	190	361	327	MAB_0761c	CAM60857.1	Putative 3-hydroxyacyl-CoA dehydrogenase
gene-MAB_0762	217	190	69	198	297	286	241	163	192	MAB_0762	CAM60858.1	Conserved hypothetical protein
gene-MAB_0763c	173	100	36	159	214	153	394	314	234	MAB_0763c	CAM60859.1	Probable oxidoreductase
gene-MAB_0764c	19	17	16	70	56	99	68	56	57	MAB_0764c	CAM60860.1	Hypothetical protein
gene-MAB_0765	1983	1387	307	1684	2279	222	3867	3915	4222	MAB_0765	CAM60861.1	Hypothetical conserved integral membrane protein
gene-MAB_0766	295	211	87	150	176	40	362	318	325	MAB_0766	CAM60862.1	Hypothetical conserved integral membrane protein
gene-MAB_0767c	33	35	15	36	31	44	44	40	48	MAB_0767c	CAM60863.1	Putative transcriptional regulator%2C AraC family
gene-MAB_0768	412	388	109	282	314	237	455	369	416	MAB_0768	CAM60864.1	Conserved hypothetical protein
gene-MAB_0769c	8	11	2	12	5	1	21	14	16	MAB_0769c	CAM60865.1	Hypothetical transcriptional regulator
gene-MAB_0770	30	28	3	23	40	25	28	27	44	MAB_0770	CAM60866.1	Conserved hypothetical protein (YbaK/prolyl-tRNA synthetase associated region)
gene-MAB_0771c	5	7	0	0	2	7	3	2	14	MAB_0771c	CAM60867.1	Hypothetical major facilitator transporter
gene-MAB_0772c	0	0	0	0	0	0	0	0	1	MAB_0772c	CAM60868.1	Hypothetical protein
gene-MAB_0773	35	25	14	16	29	27	47	27	59	MAB_0773	CAM60869.1	Hypothetical protein
gene-MAB_0774c	6	4	2	3	7	7	1	4	3	MAB_0774c	CAM60870.1	Hypothetical protein
gene-MAB_0775	316	581	177	320	450	136	658	563	569	MAB_0775	CAM60871.1	Hypothetical protein
gene-MAB_0776	131	153	30	110	158	61	226	155	169	MAB_0776	CAM60872.1	Hypothetical protein
gene-MAB_0777	0	0	0	0	0	2	0	1	0	MAB_0777	CAM60873.1	Hypothetical protein
gene-MAB_0778	82	132	56	104	132	80	205	131	145	MAB_0778	CAM60874.1	Conserved hypothetical protein (lipoprotein LppU?)
gene-MAB_0779	103	126	19	84	155	77	207	189	183	MAB_0779	CAM60875.1	Hypothetical protein
gene-MAB_0780	3	3	0	0	2	1	2	2	6	MAB_0780	CAM60876.1	Hypothetical protein
gene-MAB_0781	37	27	14	48	46	56	38	34	56	MAB_0781	CAM60877.1	Hypothetical protein
gene-MAB_0782	37	39	4	84	121	102	142	87	87	MAB_0782	CAM60878.1	Hypothetical protein
gene-MAB_0783c	6	12	1	13	14	15	7	8	0	MAB_0783c	CAM60879.1	Bacteriophage protein
gene-MAB_0785	78	85	27	76	94	115	103	86	87	MAB_0785	CAM60880.1	Hypothetical protein
gene-MAB_0786	67	108	38	69	86	100	146	103	115	MAB_0786	CAM60881.1	Hypothetical protein
gene-MAB_0787	32	41	23	70	72	51	65	79	62	MAB_0787	CAM60882.1	Hypothetical protein
gene-MAB_0788	152	174	36	174	178	190	202	194	207	MAB_0788	CAM60883.1	Hypothetical protein
gene-MAB_0789	56	69	20	70	80	72	62	57	75	MAB_0789	CAM60884.1	Hypothetical protein
gene-MAB_0790	95	100	30	78	102	101	96	89	91	MAB_0790	CAM60885.1	Hypothetical protein
gene-MAB_0791	3	2	0	9	6	2	8	4	12	MAB_0791	CAM60886.1	Hypothetical protein
gene-MAB_0792	29	19	9	24	35	14	12	16	13	MAB_0792	CAM60887.1	Hypothetical protein
gene-MAB_0793	0	2	0	0	3	2	6	1	0	MAB_0793	CAM60888.1	Hypothetical protein
gene-MAB_0794	0	2	1	5	10	13	5	7	3	MAB_0794	CAM60889.1	Hypothetical protein
gene-MAB_0795	109	143	46	93	123	120	123	128	178	MAB_0795	CAM60890.1	Hypothetical protein
gene-MAB_0796c	49	74	17	60	74	58	85	74	83	MAB_0796c	CAM60891.1	Hypothetical protein
gene-MAB_0797c	139	251	101	204	210	232	224	209	236	MAB_0797c	CAM60892.1	Hypothetical protein
gene-MAB_0798c	35	42	4	35	38	19	47	30	33	MAB_0798c	CAM60893.1	Hypothetical protein
gene-MAB_0799c	124	176	72	166	180	117	250	239	249	MAB_0799c	CAM60894.1	Hypothetical protein
gene-MAB_0800	21	28	2	24	26	12	12	14	22	MAB_0800	CAM60895.1	Hypothetical protein
gene-MAB_0801	5	11	7	10	5	8	6	12	13	MAB_0801	CAM60896.1	Hypothetical protein
gene-MAB_0802	15	8	3	1	17	4	16	19	25	MAB_0802	CAM60897.1	Hypothetical protein
gene-MAB_0803	67	67	17	72	92	74	87	90	112	MAB_0803	CAM60898.1	Hypothetical protein
gene-MAB_0804	4	0	0	0	0	0	1	1	0	MAB_0804	CAM60899.1	Hypothetical protein
gene-MAB_0805	36	27	10	23	21	14	28	21	27	MAB_0805	CAM60900.1	Conserved hypothetical protein
gene-MAB_0806	83	82	33	35	47	51	68	59	85	MAB_0806	CAM60901.1	Hypothetical conserved lipoprotein LppR
gene-MAB_0807	198	317	82	132	154	61	223	200	313	MAB_0807	CAM60902.1	Conserved hypothetical protein
gene-MAB_0808c	1	4	1	4	3	1	8	1	3	MAB_0808c	CAM60903.1	Hypothetical protein
gene-MAB_0809c	53	56	21	71	65	138	38	34	45	MAB_0809c	CAM60904.1	Conserved hypothetical PPE family protein
gene-MAB_0810c	77	91	20	36	47	40	95	87	100	MAB_0810c	CAM60905.1	Putative transcriptional regulator%2C GntR family
gene-MAB_0811	675	681	117	152	225	77	680	666	936	MAB_0811	CAM60906.1	Conserved hypothetical membrane protein (resistance to D-cycloserine?)
gene-MAB_0812	217	213	64	244	295	325	321	227	258	MAB_0812	CAM60907.1	Putative transcriptional regulator%2C IclR
gene-MAB_0813c	247	275	46	225	311	172	398	350	373	MAB_0813c	CAM60908.1	Putative transcriptional regulator%2C IclR
gene-MAB_0815	8	11	0	20	18	11	4	5	9	MAB_0815	CAM60909.1	Putative amino acid permease
gene-MAB_0816	23	17	2	18	33	35	25	17	20	MAB_0816	CAM60910.1	Probable glucose-methanol-choline oxidoreductase
gene-MAB_0817	14	11	0	29	33	10	13	9	2	MAB_0817	CAM60911.1	Putative aldehyde dehydrogenase
gene-MAB_0818	23	14	18	46	46	48	39	22	37	MAB_0818	CAM60912.1	Probable tryptophan 2-monooxygenase
gene-MAB_0819	15	3	3	9	22	20	14	7	7	MAB_0819	CAM60913.1	Hypothetical carbon-nitrogen hydrolase family protein
gene-MAB_0820c	90	101	39	106	116	144	125	102	77	MAB_0820c	CAM60914.1	Probable NAD-glutamate dehydrogenase
gene-MAB_0821	282	175	59	163	237	222	235	223	206	MAB_0821	CAM60915.1	Probable 4-aminobutyrate aminotransferase (GabT)
gene-MAB_0822	238	120	43	135	230	225	228	146	133	MAB_0822	CAM60916.1	Probable acyl-CoA dehydrogenase
gene-MAB_0823	237	122	64	180	219	302	203	134	174	MAB_0823	CAM60917.1	Probable aldehyde dehydrogenase
gene-MAB_0824	347	289	87	268	319	359	401	309	264	MAB_0824	CAM60918.1	Putative L-carnitine dehydratase
gene-MAB_0825	232	236	75	262	323	344	287	219	232	MAB_0825	CAM60919.1	Hypothetical peptidase
gene-MAB_0826c	39	45	12	131	127	164	92	63	80	MAB_0826c	CAM60920.1	Possible esterase LipW
gene-MAB_0827	111	179	41	24	56	20	192	168	177	MAB_0827	CAM60921.1	Hypothetical short-chain dehydrogenase/reductase
gene-MAB_0828	15	30	18	13	20	15	38	34	20	MAB_0828	CAM60922.1	Hypothetical protein
gene-MAB_0829	6	5	4	6	9	9	17	9	11	MAB_0829	CAM60923.1	Putative oxidoreductase
gene-MAB_0830	137	150	75	109	119	149	200	134	181	MAB_0830	CAM60924.1	Probable NADH-dependent flavin oxidoreductase
gene-MAB_0831	195	280	78	332	334	232	540	354	405	MAB_0831	CAM60925.1	Conserved hypothetical protein
gene-MAB_0832	209	227	44	153	181	161	270	234	301	MAB_0832	CAM60926.1	Putative transcriptional regulator%2C TetR family
gene-MAB_0833	134	140	28	66	109	97	119	101	122	MAB_0833	CAM60927.1	Short-chain dehydrogenase/reductase
gene-MAB_0834	172	237	81	127	186	221	234	162	196	MAB_0834	CAM60928.1	Putative enoyl-CoA hydratase/isomerase
gene-MAB_0835c	8	15	10	27	34	30	49	6	13	MAB_0835c	CAM60929.1	Putative transcriptional regulator%2C TetR family
gene-MAB_0836c	129	173	45	190	220	293	168	163	201	MAB_0836c	CAM60930.1	Putative enoyl-CoA hydratase/isomerase
gene-MAB_0837c	47	35	12	92	119	114	62	46	49	MAB_0837c	CAM60931.1	Possible lipid carrier protein or keto acyl-CoA thiolase
gene-MAB_0838c	22	31	9	14	40	47	23	20	16	MAB_0838c	CAM60932.1	Conserved hypothetical protein
gene-MAB_0839c	6	0	1	0	2	11	9	4	3	MAB_0839c	CAM60933.1	Conserved hypothetical protein
gene-MAB_0840c	18	13	1	16	17	14	22	22	15	MAB_0840c	CAM60934.1	Conserved hypothetical protein
gene-MAB_0841	21	25	2	3	11	6	7	5	9	MAB_0841	CAM60935.1	Hypothetical protein
gene-MAB_0842	19	22	3	4	6	11	0	8	1	MAB_0842	CAM60936.1	Hypothetical protein
gene-MAB_0843	38	41	17	8	4	7	2	1	2	MAB_0843	CAM60937.1	Hypothetical protein
gene-MAB_0844	29	30	2	3	13	5	15	10	12	MAB_0844	CAM60938.1	Hypothetical protein
gene-MAB_0845	739	1047	257	726	699	557	844	771	852	MAB_0845	CAM60939.1	Probable fatty-acid-CoA racemase Far
gene-MAB_0846	186	226	44	121	144	105	173	107	148	MAB_0846	CAM60940.1	Putative lipase/esterase
gene-MAB_0847c	59	54	14	101	152	217	123	95	90	MAB_0847c	CAM60941.1	Probable aminotransferase
gene-MAB_0848c	4	2	0	13	12	9	3	5	0	MAB_0848c	CAM60942.1	Hypothetical protein
gene-MAB_0849c	12	11	12	15	10	15	25	17	23	MAB_0849c	CAM60943.1	Conserved hypothetical protein
gene-MAB_0850	731	1295	258	867	1053	612	928	845	1339	MAB_0850	CAM60944.1	Probable acyl-coa thiolase FadA
gene-MAB_0851	2852	4240	1270	3213	3479	2937	3641	3122	4088	MAB_0851	CAM60945.1	Probable fatty oxidation protein FadB
gene-MAB_0852	45	34	17	190	212	448	98	66	61	MAB_0852	CAM60946.1	Possible conserved polyketide synthase associated protein PapA2
gene-MAB_0853	37	27	8	174	261	525	35	19	20	MAB_0853	CAM60947.1	Probable esterase/lipase LipP
gene-MAB_0854	17	18	11	199	210	490	50	16	14	MAB_0854	CAM60948.1	Conserved hypothetical protein
gene-MAB_0855	35	60	13	406	441	1056	127	55	35	MAB_0855	CAM60949.1	Putative membrane protein%2C MmpL family
gene-MAB_0856c	45	53	34	89	80	123	61	57	56	MAB_0856c	CAM60950.1	Putative transcriptional regulator%2C TetR family (tetracyclin resistance)
gene-MAB_0857	38	44	22	28	59	41	38	16	22	MAB_0857	CAM60951.1	Putative monooxygenase
gene-MAB_0858	476	845	263	897	945	851	971	858	1085	MAB_0858	CAM60952.1	Hypothetical luciferase-like monooxygenase
gene-MAB_0859	45	41	4	22	33	36	31	21	33	MAB_0859	CAM60953.1	Conserved hypothetical protein
gene-MAB_0860c	207	274	73	302	364	477	258	199	225	MAB_0860c	CAM60954.1	Probable DNA helicase
gene-MAB_0861	21	18	7	32	26	26	40	17	35	MAB_0861	CAM60955.1	Conserved hypothetical protein
gene-MAB_0862c	189	181	56	397	425	554	316	292	264	MAB_0862c	CAM60956.1	Conserved hypothetical protein
gene-MAB_0863	0	0	0	0	1	0	0	0	0	MAB_0863	CAM60957.1	Conserved hypothetical protein
gene-MAB_0864	155	133	27	95	168	176	194	152	164	MAB_0864	CAM60958.1	Hypothetical molybdenum cofactor biosynthesis protein MoaC2
gene-MAB_0865	47	59	6	65	52	65	54	63	51	MAB_0865	CAM60959.1	Probable molybdopterin biosynthesis protein Mog
gene-MAB_0866	45	70	11	120	149	141	91	88	72	MAB_0866	CAM60960.1	Probable molybdopterin-converting factor subunit 2 (MoaE)
gene-MAB_0867c	157	143	48	80	135	102	157	134	152	MAB_0867c	CAM60961.1	Putative transferase
gene-MAB_0868c	202	159	66	135	177	119	170	156	181	MAB_0868c	CAM60962.1	Conserved hypothetical protein
gene-MAB_0869c	1146	868	209	1705	1830	2562	977	1021	842	MAB_0869c	CAM60963.1	Probable resuscitation-promoting factor RpfA
gene-MAB_0871c	119	187	56	312	362	617	97	83	119	MAB_0871c	CAM60965.1	Putative molybdenum cofactor biosynthesis protein A2
gene-MAB_0872	164	232	52	131	211	151	130	156	188	MAB_0872	CAM60966.1	Probable cold shock-like protein B CspB
gene-MAB_0873	166	283	102	183	202	273	126	120	135	MAB_0873	CAM60967.1	Conserved hypothetical protein
gene-MAB_0874c	112	188	35	102	118	141	128	72	103	MAB_0874c	CAM60968.1	Conserved hypothetical protein
gene-MAB_0875c	1605	1963	596	1052	1124	966	1058	1056	1317	MAB_0875c	CAM60969.1	Conserved hypothetical protein
gene-MAB_0876	1472	2040	484	1436	1687	1621	1835	1583	2140	MAB_0876	CAM60970.1	Conserved hypothetical protein
gene-MAB_0877c	51	54	11	80	109	148	89	74	84	MAB_0877c	CAM60971.1	Conserved hypothetical protein
gene-MAB_0878c	0	1	1	1	1	0	1	2	5	MAB_0878c	CAM60972.1	Conserved hypothetical protein
gene-MAB_0879	220	283	70	564	604	604	328	389	352	MAB_0879	CAM60973.1	Putative HTH-type transcriptional regulator MarR
gene-MAB_0880	213	246	98	611	605	981	393	265	298	MAB_0880	CAM60974.1	Conserved hypothetical protein
gene-MAB_0881	93	119	22	173	159	275	126	107	120	MAB_0881	CAM60975.1	Hypothetical tRNA/rRNA methyltransferase
gene-MAB_0882	1	1	0	3	5	1	7	1	2	MAB_0882	CAM60976.1	Conserved hypothetical protein
gene-MAB_0883c	459	230	54	420	645	960	499	341	260	MAB_0883c	CAM60977.1	Conserved hypothetical protein
gene-MAB_0884c	11	23	6	63	72	106	67	38	49	MAB_0884c	CAM60978.1	Hypothetical protein
gene-MAB_0885c	128	163	37	931	1290	1630	735	490	364	MAB_0885c	CAM60979.1	Hypothetical lipoprotein lpqH precursor
gene-MAB_0886c	1	0	0	0	0	0	0	0	0	MAB_0886c	CAM60980.1	Hypothetical protein
gene-MAB_0887c	8	18	3	15	22	30	21	14	15	MAB_0887c	CAM60981.1	Conserved hypothetical protein
gene-MAB_0888c	11	15	2	23	18	23	16	18	23	MAB_0888c	CAM60982.1	Putative fumarylacetoacetase
gene-MAB_0889c	12	4	1	3	10	15	11	3	5	MAB_0889c	CAM60983.1	Conserved hypothetical protein
gene-MAB_0890c	18	21	7	34	51	28	51	34	20	MAB_0890c	CAM60984.1	Putative homogentisate 1%2C2-dioxygenase
gene-MAB_0891c	17	16	2	19	45	42	28	15	15	MAB_0891c	CAM60985.1	Putative HTH-type transcriptional regulator MarR
gene-MAB_0892c	22	37	8	17	19	21	30	43	33	MAB_0892c	CAM60986.1	Putative transcriptional regulator%2C AsnC family
gene-MAB_0893	68	56	26	63	68	31	92	91	85	MAB_0893	CAM60987.1	Putative 4-hydroxyphenylpyruvate dioxygenase
gene-MAB_0894c	1209	1588	480	3318	4177	769	6994	6499	7196	MAB_0894c	CAM60988.1	Putative dihydrolipoamide dehydrogenase (LpdA)
gene-MAB_0895c	1338	1504	525	3487	4882	926	6152	6672	6940	MAB_0895c	CAM60989.1	Putative dihydrolipoamide s-acetyltransferase component of pyruvate dehydrogenase complex E2
gene-MAB_0896c	2064	2163	665	5404	6331	1510	9398	10008	9258	MAB_0896c	CAM60990.1	Putative pyruvate dehydrogenase E1 component%2Cbeta subunit
gene-MAB_0897c	806	578	165	2085	2937	676	5947	5391	5189	MAB_0897c	CAM60991.1	Probable pyruvate dehydrogenase E1 component%2Calpha subunit
gene-MAB_0898	8	9	5	34	37	14	54	41	41	MAB_0898	CAM60992.1	Probable transcriptional regulator%2C AsnC family
gene-MAB_0899c	21	39	19	151	171	6	380	379	532	MAB_0899c	CAM60993.1	Possible ethyl tert-butyl ether degradation protein EthD
gene-MAB_0900c	1547	2401	616	7953	8748	252	14131	16749	24613	MAB_0900c	CAM60994.1	Putative phenylacetic acid degradation protein PaaN
gene-MAB_0901c	77	128	12	123	147	49	188	179	296	MAB_0901c	CAM60995.1	Putative transcriptional regulator%2C TetR family
gene-MAB_0902	764	1385	279	4997	4890	162	7513	9821	15841	MAB_0902	CAM60996.1	Probable beta-ketoadipyl-CoA thiolase
gene-MAB_0903	166	294	71	846	825	34	1253	1455	2421	MAB_0903	CAM60997.1	Putative enoyl-CoA hydratase/isomerase
gene-MAB_0904	240	514	140	1186	1321	40	2299	2625	4102	MAB_0904	CAM60998.1	Putative 3-hydroxyacyl-CoA dehydrogenase
gene-MAB_0905	436	901	185	2170	2397	59	3434	4523	6152	MAB_0905	CAM60999.1	Putative enoyl-CoA hydratase/isomerase
gene-MAB_0906	608	1060	261	2247	2878	84	4991	5488	8294	MAB_0906	CAM61000.1	Putative phenylacetic acid degradation protein PaaA/phenylacetate-CoA oxygenase%2C PaaG subunit
gene-MAB_0907	21	46	10	86	119	2	171	187	324	MAB_0907	CAM61001.1	Putative phenylacetic acid degradation protein PaaB/phenylacetate-CoA oxygenase%2C PaaH subunit
gene-MAB_0908	298	534	132	1307	1384	57	1999	2796	4174	MAB_0908	CAM61002.1	Putative phenylacetic acid degradation protein PaaC/phenylacetate-CoA oxygenase%2C PaaI subunit
gene-MAB_0909	64	115	19	300	377	12	515	728	847	MAB_0909	CAM61003.1	Putative phenylacetic acid degradation protein PaaD/phenylacetate-CoA oxygenase%2C PaaJ subunit
gene-MAB_0910	315	667	252	1452	1613	56	2470	2840	4188	MAB_0910	CAM61004.1	Putative phenylacetic acid degradation protein PaaE/phenylacetate-CoA oxygenase/reductase%2C PaaK subunit
gene-MAB_0911	309	678	224	1300	1567	37	2627	2955	4230	MAB_0911	CAM61005.1	Putative phenylacetate-CoA ligase
gene-MAB_0912	210	575	167	985	928	115	1075	1410	1890	MAB_0912	CAM61006.1	Conserved hypothetical protein
gene-MAB_0913c	44	31	10	46	76	94	50	47	47	MAB_0913c	CAM61007.1	Pyridine nucleotide-disulphide oxidoreductase family
gene-MAB_0914c	0	0	0	1	0	0	0	0	2	MAB_0914c	CAM61008.1	Probable ferredoxin
gene-MAB_0915c	15	12	5	20	37	31	19	13	11	MAB_0915c	CAM61009.1	Probable 2-hydroxyhepta-2%2C4-diene-1%2C7-dioateisomerase
gene-MAB_0916c	10	3	0	13	15	38	8	16	6	MAB_0916c	CAM61010.1	Putative polysaccharide deacetylase
gene-MAB_0917c	31	32	6	31	48	49	54	35	49	MAB_0917c	CAM61011.1	Probable cytochrome P450
gene-MAB_0918c	14	12	0	9	15	6	13	10	16	MAB_0918c	CAM61012.1	Possible triacylglycerol lipase
gene-MAB_0919	9	20	1	14	16	10	13	20	35	MAB_0919	CAM61013.1	Conserved hypothetical protein
gene-MAB_0920	169	197	59	109	107	137	159	156	172	MAB_0920	CAM61014.1	Putative repressor in the phenylacetic acid catabolism
gene-MAB_0923c	26	41	24	39	43	55	40	40	31	MAB_0923c	CAM61015.1	Conserved hypothetical protein
gene-MAB_0924c	56	26	4	23	32	34	55	45	36	MAB_0924c	CAM61016.1	Putative organic hydroperoxide resistance protein/OsmC-like protein
gene-MAB_0925c	13	5	1	14	12	17	17	13	31	MAB_0925c	CAM61017.1	Putative transcriptional regulator%2C MarR family
gene-MAB_0926	7	2	0	1	8	5	14	6	7	MAB_0926	CAM61018.1	Probable glycosyltransferase
gene-MAB_0927	30	34	6	22	12	12	41	36	28	MAB_0927	CAM61019.1	Probable glycosyltransferase
gene-MAB_0928c	2344	3164	890	1945	2195	1313	2705	2384	3418	MAB_0928c	CAM61020.1	Putative phosphoserine aminotransferase
gene-MAB_0929	11937	10228	3076	6327	9477	1386	16068	14249	14675	MAB_0929	CAM61021.1	Conserved hypothetical protein
gene-MAB_0930	11154	11683	4989	6897	8789	2170	13527	11815	11540	MAB_0930	CAM61022.1	Putative ferredoxin/ferredoxin--NADP reductase
gene-MAB_0931c	56	113	19	82	105	121	103	71	97	MAB_0931c	CAM61023.1	Putative glyoxalase/bleomycin resistance protein
gene-MAB_0932c	277	508	125	138	178	82	189	219	323	MAB_0932c	CAM61024.1	Putative citrate synthase CitA
gene-MAB_0933	365	490	239	326	369	348	447	386	476	MAB_0933	CAM61025.1	Probable pyridoxamine 5'-phosphate oxidase PdxH
gene-MAB_0934	76	120	19	84	149	101	94	85	117	MAB_0934	CAM61026.1	Conserved hypothetical integral membrane protein
gene-MAB_0935c	1017	1169	342	1053	1198	1565	846	757	837	MAB_0935c	CAM61027.1	Putative fatty-acid--CoA ligase FadD
gene-MAB_0936c	1066	1102	372	1023	1111	1616	892	764	791	MAB_0936c	CAM61028.1	Conserved hypothetical protein
gene-MAB_0937c	2095	2732	909	2353	2478	4310	1539	1188	1195	MAB_0937c	CAM61029.1	Putative membrane protein%2C MmpL family
gene-MAB_0938c	3535	4087	1293	2539	2418	2065	3573	2769	2990	MAB_0938c	CAM61030.1	Probable conserved polyketide synthase associated protein PapA3
gene-MAB_0939	7427	9396	3291	11956	14213	20227	10410	8046	8035	MAB_0939	CAM61031.1	Probable polyketide synthase
gene-MAB_0940	190	367	109	530	532	730	308	305	418	MAB_0940	CAM61032.1	Conserved hypothetical membrane protein
gene-MAB_0941	106	161	60	248	248	435	188	159	199	MAB_0941	CAM61033.1	Conserved hypothetical protein
gene-MAB_0942	358	456	72	376	482	365	448	443	564	MAB_0942	CAM61034.1	Putative transcriptional regulator%2C AraC family
gene-MAB_0943	115	177	60	126	137	118	164	136	122	MAB_0943	CAM61035.1	Conserved hypothetical protein
gene-MAB_0944	666	949	287	733	830	834	1028	723	1029	MAB_0944	CAM61036.1	Probable citrate synthase I (GltA)
gene-MAB_0945	482	624	265	372	381	475	146	179	230	MAB_0945	CAM61037.1	Putative drug resistance transporter%2C EmrB/QacA family
gene-MAB_0946	45	53	7	23	52	31	49	40	29	MAB_0946	CAM61038.1	Putative transcription regulator protein%2C MarR
gene-MAB_0947c	79	66	18	102	129	218	69	67	60	MAB_0947c	CAM61039.1	Putative luciferase
gene-MAB_0948c	164	201	63	434	504	773	295	257	229	MAB_0948c	CAM61040.1	Conserved hypothetical protein (phytoene dehydrogenase?)
gene-MAB_0949c	53	80	11	200	323	326	268	227	216	MAB_0949c	CAM61041.1	Hypothetical aminotransferase
gene-MAB_0950c	34	44	4	71	130	116	210	147	156	MAB_0950c	CAM61042.1	Putative amino acid permease family protein
gene-MAB_0951	61	66	36	137	165	191	155	140	121	MAB_0951	CAM61043.1	Putative aminoglycoside phosphotransferase
gene-MAB_0952	24	33	10	156	185	262	172	188	154	MAB_0952	CAM61044.1	Conserved hypothetical protein
gene-MAB_0953	99	80	35	132	211	190	174	170	140	MAB_0953	CAM61045.1	Putative transcriptional regulator%2C GntR family
gene-MAB_0954	52	45	14	58	63	52	58	55	55	MAB_0954	CAM61046.1	Putative peptidyl-prolyl cis-trans isomerase FkbP
gene-MAB_0955c	436	401	118	714	826	1179	625	480	411	MAB_0955c	CAM61047.1	Probable sensor histidine kinase PrrB
gene-MAB_0956c	500	473	191	778	831	1396	672	562	470	MAB_0956c	CAM61048.1	Probable transcriptional regulatory protein PrrA
gene-MAB_0957	82	162	53	92	129	185	138	131	145	MAB_0957	CAM61049.1	Conserved hypothetical protein
gene-MAB_0958c	63	57	14	58	54	55	68	97	64	MAB_0958c	CAM61050.1	Putative oxidoreductase
gene-MAB_0959	490	597	136	460	552	342	654	550	732	MAB_0959	CAM61051.1	Probable enoyl-CoA hydratase/isomerase
gene-MAB_0960	1052	1622	439	1046	1283	1231	1560	1335	1602	MAB_0960	CAM61052.1	Conserved hypothetical protein
gene-MAB_0961c	181	210	64	160	170	178	130	138	140	MAB_0961c	CAM61053.1	Conserved hypothetical protein
gene-MAB_0962	514	465	147	1022	1319	1717	975	727	733	MAB_0962	CAM61054.1	Probable cation-transporting ATPase E
gene-MAB_0963c	93	122	13	82	127	88	172	122	213	MAB_0963c	CAM61055.1	Putative polyketide synthase protein
gene-MAB_0964	3	2	0	0	1	1	1	1	0	MAB_0964	CAM61056.1	Conserved hypothetical protein
gene-MAB_0965	195	268	70	451	561	854	219	219	222	MAB_0965	CAM61057.1	Putative lipase
gene-MAB_0966	22	26	2	34	30	36	26	17	27	MAB_0966	CAM61058.1	Conserved hypothetical protein
gene-MAB_0967	87	21	10	49	73	53	97	76	74	MAB_0967	CAM61059.1	Hypothetical protein
gene-MAB_0968c	181	171	44	112	123	101	209	194	249	MAB_0968c	CAM61060.1	Luciferase-like hypothetical protein
gene-MAB_0969	70	98	35	49	71	61	139	79	105	MAB_0969	CAM61061.1	Putative transcriptional regulator%2C TetR
gene-MAB_0970c	196	346	83	504	550	588	381	333	315	MAB_0970c	CAM61062.1	Probable drug resistance transporter
gene-MAB_0971	1	0	1	4	2	0	1	4	0	MAB_0971	CAM61063.1	Putative phenylacetic acid degradation-related protein
gene-MAB_0972	775	886	226	1895	2501	1784	2158	2050	2188	MAB_0972	CAM61064.1	Putative aldehyde dehydrogenase
gene-MAB_0973	39	78	14	237	253	223	189	162	214	MAB_0973	CAM61065.1	Conserved hypothetical protein
gene-MAB_0974	359	418	118	442	656	791	606	505	546	MAB_0974	CAM61066.1	Conserved hypothetical protein
gene-MAB_0975c	56	78	16	103	119	88	119	85	78	MAB_0975c	CAM61067.1	Conserved hypothetical protein
gene-MAB_0976	14	9	9	15	14	17	22	12	7	MAB_0976	CAM61068.1	Putative glyoxalase/bleomycin resistance protein
gene-MAB_0977c	43	40	5	48	50	65	41	33	44	MAB_0977c	CAM61069.1	Putative DNA-directed DNA polymerase
gene-MAB_0978	57	49	9	48	43	91	28	37	46	MAB_0978	CAM61070.1	Hypothetical protein
gene-MAB_0979	28	17	2	41	44	20	44	34	21	MAB_0979	CAM61071.1	Putative HTH-type transcriptional regulator MarR
gene-MAB_0980	27	14	0	14	14	24	23	24	22	MAB_0980	CAM61072.1	Conserved hypothetical protein
gene-MAB_0981c	143	232	65	233	258	258	244	181	181	MAB_0981c	CAM61073.1	Possible enoyl-CoA hydratase/isomerase
gene-MAB_0982c	36	31	10	47	57	45	41	34	31	MAB_0982c	CAM61074.1	Putative acyl-CoA hydrolase/thioesterase
gene-MAB_0983c	108	122	22	168	225	145	142	158	156	MAB_0983c	CAM61075.1	Probable alcohol dehydrogenase%2C zinc-containing
gene-MAB_0984c	25	27	4	17	25	24	31	15	14	MAB_0984c	CAM61076.1	Putative transcriptional regulator%2C TetR family
gene-MAB_0985	1768	2332	901	1280	1305	1579	1036	983	1084	MAB_0985	CAM61077.1	Putative monooxygenase EthA
gene-MAB_0986	64	51	7	63	68	62	70	49	70	MAB_0986	CAM61078.1	Putative transcriptional regulator%2C ArsR family
gene-MAB_0987c	55	38	16	77	123	132	74	48	48	MAB_0987c	CAM61079.1	Probable membrane protein%2C MmpL
gene-MAB_0988c	0	2	4	0	5	4	9	1	4	MAB_0988c	CAM61080.1	Probable membrane protein%2C MmpS
gene-MAB_0989	43	55	26	78	66	111	53	44	48	MAB_0989	CAM61081.1	Putative HTH-type transcriptional regulator TetR
gene-MAB_0990c	37	19	7	31	55	37	34	39	29	MAB_0990c	CAM61082.1	Conserved hypothetical protein
gene-MAB_0992	32	42	6	39	52	27	65	47	52	MAB_0992	CAM61083.1	Probable arsenate reductase (ArsC)
gene-MAB_0993c	111	111	30	218	275	551	149	127	162	MAB_0993c	CAM61084.1	Putative transcriptional regulator%2C LysR family
gene-MAB_0994	17	22	0	9	23	9	26	18	22	MAB_0994	CAM61085.1	Putative NAD-dependent epimerase/dehydratase
gene-MAB_0995	13	17	5	33	21	37	18	20	19	MAB_0995	CAM61086.1	Conserved hypothetical protein
gene-MAB_0997c	15	17	5	16	22	12	13	14	14	MAB_0997c	CAM61087.1	Conserved hypothetical protein
gene-MAB_0998	62	67	13	35	46	43	67	59	86	MAB_0998	CAM61088.1	Transcriptional regulator%2C LysR family
gene-MAB_0999	28	29	5	15	33	22	31	18	15	MAB_0999	CAM61089.1	Putative NAD-dependent formate dehydrogenase
gene-MAB_1000	3	3	0	3	1	4	4	2	2	MAB_1000	CAM61090.1	Hypothetical protein
gene-MAB_1001	0	6	0	6	7	1	3	1	2	MAB_1001	CAM61091.1	Conserved hypothetical protein
gene-MAB_1002	118	89	27	90	135	119	126	98	97	MAB_1002	CAM61092.1	Putative acetyl-CoA C-acyltransferase (thiolase)
gene-MAB_1003c	299	383	116	922	1053	1768	793	443	384	MAB_1003c	CAM61093.1	Conserved hypothetical protein
gene-MAB_1004c	476	609	214	1842	1844	2717	1330	812	713	MAB_1004c	CAM61094.1	Conserved hypothetical protein
gene-MAB_1005c	107	110	23	1881	1874	3734	926	408	250	MAB_1005c	CAM61095.1	Putative MCE family protein
gene-MAB_1006c	135	132	48	1891	1940	2959	821	362	221	MAB_1006c	CAM61096.1	Putative MCE family protein
gene-MAB_1007c	196	142	72	2173	2370	4052	819	374	312	MAB_1007c	CAM61097.1	Putative MCE family protein
gene-MAB_1008c	122	94	75	1887	2095	3839	612	267	171	MAB_1008c	CAM61098.1	Putative MCE family protein
gene-MAB_1009c	104	102	45	1874	2305	4470	667	279	251	MAB_1009c	CAM61099.1	Putative MCE family protein
gene-MAB_1010c	103	88	35	1713	1910	3301	330	183	152	MAB_1010c	CAM61100.1	Putative MCE family protein
gene-MAB_1011c	41	37	8	787	973	1585	190	141	103	MAB_1011c	CAM61101.1	Putative YrbE family protein
gene-MAB_1012c	10	21	5	315	311	789	87	57	71	MAB_1012c	CAM61102.1	Putative YrbE family protein
gene-MAB_1013	40	36	23	814	970	1555	154	120	72	MAB_1013	CAM61103.1	Hypothetical protein
gene-MAB_1014c	34	53	18	20	26	27	11	15	15	MAB_1014c	CAM61104.1	Probable glycosyl transferase
gene-MAB_1015c	5	12	9	3	3	3	3	3	5	MAB_1015c	CAM61105.1	Conserved hypothetical protein
gene-MAB_1016c	22	27	10	21	15	7	4	21	14	MAB_1016c	CAM61106.1	Conserved hypothetical protein
gene-MAB_1017c	24	30	0	12	14	7	6	8	13	MAB_1017c	CAM61107.1	Probable O-antigen transporter%2C MOP superfamily
gene-MAB_1018c	39	43	24	13	14	10	29	27	30	MAB_1018c	CAM61108.1	Probable glycosyl transferase
gene-MAB_1019c	47	64	11	11	17	14	20	18	30	MAB_1019c	CAM61109.1	Probable glycosyl transferase
gene-MAB_1020	100	143	11	74	52	91	63	77	78	MAB_1020	CAM61110.1	Probable undecaprenyl-phosphate galactosephosphotransferase
gene-MAB_1021	13	13	7	13	15	11	22	18	23	MAB_1021	CAM61111.1	Putative MarR-family transcriptional regulator
gene-MAB_1022	97	94	21	89	126	132	150	92	100	MAB_1022	CAM61112.1	Conserved hypothetical protein (esterase?)
gene-MAB_1023c	1822	2156	968	2070	2152	2461	1828	1668	1636	MAB_1023c	CAM61113.1	Conserved hypothetical protein
gene-MAB_1024	302	364	143	416	591	615	400	324	387	MAB_1024	CAM61114.1	Putative TetR-family transcriptional regulator
gene-MAB_1025	269	370	103	435	517	668	386	338	391	MAB_1025	CAM61115.1	Conserved hypothetical protein
gene-MAB_1026c	118	126	38	110	159	114	178	130	179	MAB_1026c	CAM61116.1	Conserved hypothetical protein
gene-MAB_1027	523	571	182	613	727	800	560	585	651	MAB_1027	CAM61117.1	Conserved hypothetical protein
gene-MAB_1028c	155	153	27	99	93	68	126	107	123	MAB_1028c	CAM61118.1	Probable cyanate hydratase (CynS)
gene-MAB_1029c	84	81	27	38	65	29	108	112	107	MAB_1029c	CAM61119.1	Putative transcriptional regulator%2C MarR family
gene-MAB_1030	6598	7343	1773	4268	5460	1947	4626	4583	5011	MAB_1030	CAM61120.1	Conserved hypothetical protein
gene-MAB_1031c	72	92	36	58	68	61	79	50	66	MAB_1031c	CAM61121.1	Probable manganese transport protein MntH
gene-MAB_1032c	676	670	188	877	1050	1041	1199	905	969	MAB_1032c	CAM61122.1	Conserved hypothetical protein (Ku70/Ku80 beta-barrel domain protein?)
gene-MAB_1033	112	127	22	181	242	273	212	160	119	MAB_1033	CAM61123.1	Putative ATP-dependent DNA ligase
gene-MAB_1034c	2	0	0	0	0	1	1	2	1	MAB_1034c	CAM61124.1	Conserved hypothetical protein
gene-MAB_1035c	70	79	13	71	98	90	220	97	126	MAB_1035c	CAM61125.1	Conserved hypothetical protein
gene-MAB_1036	194	251	56	165	216	181	332	192	327	MAB_1036	CAM61126.1	Putative TetR-family transcriptional regulator
gene-MAB_1037	222	200	82	224	240	235	244	186	213	MAB_1037	CAM61127.1	Probable tetrapyrrole methylase family protein
gene-MAB_1038	99	185	53	175	293	305	191	169	172	MAB_1038	CAM61128.1	Putative formamidopyrimidine-DNA glycosylase
gene-MAB_1039	999	1494	371	1026	1086	970	1528	1372	1641	MAB_1039	CAM61129.1	Putative short-chain dehydrogenase/reductase
gene-MAB_1040	7039	8878	2480	4095	4863	2314	8266	6579	7835	MAB_1040	CAM61130.1	Conserved hypothetical protein
gene-MAB_1041	3186	2470	818	1879	2145	271	5228	4129	4229	MAB_1041	CAM61131.1	Conserved hypothetical protein
gene-MAB_1042c	6128	8149	2651	6317	8031	1456	13462	11367	13626	MAB_1042c	CAM61132.1	Probable cytochrome c oxidase polypeptide I
gene-MAB_1043c	41	50	14	21	53	17	53	80	83	MAB_1043c	CAM61133.1	Putative oxidoreductase
gene-MAB_1044c	7	2	2	7	11	7	6	7	12	MAB_1044c	CAM61134.1	Hypothetical glyoxalase/bleomycin resistance protein
gene-MAB_1045	62	49	18	59	80	42	108	74	113	MAB_1045	CAM61135.1	Conserved hypothetical protein
gene-MAB_1046c	68	158	35	89	91	49	58	45	87	MAB_1046c	CAM61136.1	Hypothetical cobalamin synthesis protein P47K/CobW
gene-MAB_1047c	194	285	68	128	116	47	152	131	225	MAB_1047c	CAM61137.1	Probable dihydrodipicolinate synthetase DapA
gene-MAB_1048c	330	465	89	210	224	85	325	266	384	MAB_1048c	CAM61138.1	Probable class II aldolase
gene-MAB_1049	264	455	121	296	399	338	472	327	352	MAB_1049	CAM61139.1	Putative transcription regulator protein
gene-MAB_1050c	11	18	2	13	21	8	7	12	20	MAB_1050c	CAM61140.1	Putative methionine sulfoxide reductase
gene-MAB_1051c	893	1229	281	846	1031	800	1483	1033	1306	MAB_1051c	CAM61141.1	Probable glucose-6-phosphate isomerase (PGI)
gene-MAB_1052c	134	176	43	256	267	382	243	185	208	MAB_1052c	CAM61142.1	Hypothetical protein
gene-MAB_1053c	12	13	3	24	34	25	22	19	9	MAB_1053c	CAM61143.1	Conserved hypothetical protein (chorismate mutase?)
gene-MAB_1054	1128	1588	583	2161	2464	2988	1981	1713	1838	MAB_1054	CAM61144.1	Putative ATP-dependent DNA helicase PcrA
gene-MAB_1055c	564	555	136	1057	1401	932	1452	1252	1209	MAB_1055c	CAM61145.1	Conserved hypothetical protein (peptidase?)
gene-MAB_1056	2363	4280	1327	3374	3741	3699	3940	2798	3141	MAB_1056	CAM61146.1	Succinyl-CoA synthetase%2C beta chain
gene-MAB_1057	3226	4807	1393	2689	2817	2501	3526	2460	2570	MAB_1057	CAM61147.1	Succinyl-CoA synthetase%2C alpha chain
gene-MAB_1058	43	68	10	13	10	10	28	21	23	MAB_1058	CAM61148.1	Conserved hypothetical protein
gene-MAB_1059c	15	9	0	9	17	10	14	15	25	MAB_1059c	CAM61149.1	Conserved hypothetical protein (luciferase?)
gene-MAB_1060	245	153	42	12	16	8	7	12	5	MAB_1060	CAM61150.1	Putative alkanesulfonate monooxygenase
gene-MAB_1061	1200	1060	447	1721	2124	2723	2280	1677	1647	MAB_1061	CAM61151.1	34 kDa antigenic protein homolog
gene-MAB_1062	612	576	180	1145	1358	1968	708	629	502	MAB_1062	CAM61152.1	Conserved hypothetical protein
gene-MAB_1063	41	31	6	71	67	111	43	28	27	MAB_1063	CAM61153.1	Probable 5'-phosphoribosylglycinamide formyltransferase PurN
gene-MAB_1064	669	773	229	1435	1571	2596	948	749	703	MAB_1064	CAM61154.1	Probable bifunctional purine biosynthesis protein PurH
gene-MAB_1065	222	310	115	462	546	851	320	263	262	MAB_1065	CAM61155.1	Putative ABC transporter%2C ATP-binding protein
gene-MAB_1066	3	6	5	10	2	0	10	7	3	MAB_1066	CAM61156.1	Hypothetical protein
gene-MAB_1067	31	32	23	33	54	11	62	59	61	MAB_1067	CAM61157.1	Hypothetical protein
gene-MAB_1068c	138	234	96	444	396	690	201	177	211	MAB_1068c	CAM61158.1	Conserved hypothetical protein
gene-MAB_1069c	79	131	37	162	132	176	77	92	150	MAB_1069c	CAM61159.1	Probable enoyl-CoA hydratase/isomerase
gene-MAB_1070c	156	198	57	218	207	220	220	160	176	MAB_1070c	CAM61160.1	Probable acyl-CoA dehydrogenase
gene-MAB_1071c	217	232	91	244	277	319	208	178	237	MAB_1071c	CAM61161.1	Probable acetyl-/propionyl-CoA carboxylase alpha subunit AccA2
gene-MAB_1072c	183	288	101	206	257	221	196	176	229	MAB_1072c	CAM61162.1	Pobable propionyl-CoA carboxylase beta subunit AccD2
gene-MAB_1073c	104	117	46	118	115	110	110	97	98	MAB_1073c	CAM61163.1	Probable acyl-CoA dehydrogenase FadE
gene-MAB_1074c	70	112	17	77	83	71	102	84	140	MAB_1074c	CAM61164.1	Conserved hypothetical protein
gene-MAB_1075	0	0	0	1	0	0	2	3	0	rpmF	CAM61165.1	50S ribosomal protein L32
gene-MAB_1076	478	750	207	410	587	519	324	282	392	MAB_1076	CAM61166.1	Mycobacterial persistence regulator MrpA (two component response transcriptional regulatory protein)
gene-MAB_1077	289	340	162	554	633	872	343	307	313	MAB_1077	CAM61167.1	Probable two component sensor kinase MprB
gene-MAB_1078	555	701	251	787	937	1169	690	660	696	MAB_1078	CAM61168.1	Putative serine protease
gene-MAB_1079	467	601	133	608	719	717	642	529	595	MAB_1079	CAM61169.1	Putative molybdopterin biosynthesis protein
gene-MAB_1080	425	828	211	386	472	731	472	278	354	MAB_1080	CAM61170.1	Hypothetical porin precursor
gene-MAB_1081	161	386	158	177	264	184	268	220	225	MAB_1081	CAM61171.1	Hypothetical porin precursor
gene-MAB_1082c	80	148	28	250	242	197	294	171	219	MAB_1082c	CAM61172.1	Hypothetical large-conductance mechanosensitive channel
gene-MAB_1083c	88	75	19	24	50	41	57	46	66	MAB_1083c	CAM61173.1	Conserved hypothetical protein
gene-MAB_1084c	53	65	26	44	30	30	67	51	82	MAB_1084c	CAM61174.1	Conserved hypothetical protein
gene-MAB_1085c	25	66	3	37	43	43	31	36	35	MAB_1085c	CAM61175.1	Hypothetical 5-formyltetrahydrofolate cyclo-ligase-related protein
gene-MAB_1086	175	166	54	313	409	501	338	266	284	MAB_1086	CAM61176.1	Putative UTP-glucose-1-phosphate uridylyltransferase (GalU)
gene-MAB_1087	482	524	172	848	1090	1463	808	622	616	MAB_1087	CAM61177.1	Probable molybdopterin biosynthesis protein MoeA1
gene-MAB_1088	212	135	32	282	355	625	158	157	117	MAB_1088	CAM61178.1	Possible ribosomal-protein-alanine acetyltransferase RimJ
gene-MAB_1089	3627	2335	623	1877	2943	2354	2893	2688	2802	MAB_1089	CAM61179.1	Conserved hypothetical protein
gene-MAB_1091	0	0	0	0	0	0	1	0	0	MAB_1091	CAM61180.1	Hypothetical protein
gene-MAB_1092	24	26	7	25	18	7	34	38	52	MAB_1092	CAM61181.1	Hypothetical protein
gene-MAB_1093c	77	58	26	141	103	148	88	60	55	MAB_1093c	CAM61182.1	Putative L-cysteine desulfurase
gene-MAB_1094	418	622	193	904	1162	1138	907	701	829	MAB_1094	CAM61183.1	Conserved hypothetical protein
gene-MAB_1095	648	670	179	1341	1505	2122	1150	720	649	MAB_1095	CAM61184.1	Conserved hypothetical protein (Phosphoadenosine phosphosulfate reductase?)
gene-MAB_1096	578	447	187	1331	1593	2299	1043	766	785	MAB_1096	CAM61185.1	Conserved hypothetical protein (ATPase?)
gene-MAB_1097	79	74	17	121	147	195	107	107	99	MAB_1097	CAM61186.1	Conserved hypothetical protein
gene-MAB_1098	207	178	76	295	425	452	436	273	252	MAB_1098	CAM61187.1	Conserved hypothetical protein
gene-MAB_1099c	3586	4012	1663	4135	5187	4457	6190	3591	3411	MAB_1099c	CAM61188.1	Conserved hypothetical protein
gene-MAB_1100c	179	170	117	210	231	275	321	184	229	MAB_1100c	CAM61189.1	Hypothetical protein
gene-MAB_1101	2693	2016	1084	2862	3890	3856	3593	2813	2584	MAB_1101	CAM61190.1	Conserved hypothetical protein
gene-MAB_1102	1077	829	307	1009	1463	1226	1624	1065	802	MAB_1102	CAM61191.1	Hypothetical protein
gene-MAB_1103	55	93	15	42	63	53	152	79	111	MAB_1103	CAM61192.1	Hypothetical protein
gene-MAB_1104c	6	7	0	4	10	10	15	5	3	MAB_1104c	CAM61193.1	Hypothetical protein
gene-MAB_1105c	2	3	0	2	2	7	2	2	0	MAB_1105c	CAM61194.1	Hypothetical protein
gene-MAB_1106c	4	5	2	4	4	2	3	4	3	MAB_1106c	CAM61195.1	Hypothetical protein
gene-MAB_1107c	1	1	2	8	10	1	12	11	11	MAB_1107c	CAM61196.1	Hypothetical protein
gene-MAB_1108c	1	0	1	1	1	2	2	0	0	MAB_1108c	CAM61197.1	Conserved hypothetical protein
gene-MAB_1109c	36	36	16	44	62	52	61	70	65	MAB_1109c	CAM61198.1	Putative transcriptional regulator%2C AraC family
gene-MAB_1110	7	3	2	6	5	19	2	4	6	MAB_1110	CAM61199.1	Conserved hypothetical protein
gene-MAB_1112c	81	86	13	137	131	171	99	105	92	MAB_1112c	CAM61200.1	Putative quinone oxidoreductase
gene-MAB_1113c	21	24	3	26	33	45	36	28	45	MAB_1113c	CAM61201.1	Conserved hypothetical protein (Pyridoxamine 5'-phosphate oxidase-related%2C FMN-binding?)
gene-MAB_1114	82	158	52	156	138	141	77	86	123	MAB_1114	CAM61202.1	Putative metallo-beta-lactamase superfamily
gene-MAB_1115	22	41	11	59	54	69	16	16	23	MAB_1115	CAM61203.1	Hypothetical protein
gene-MAB_1116	118	139	17	108	140	110	176	134	117	MAB_1116	CAM61204.1	Conserved hypothetical protein
gene-MAB_1117c	1226	1299	315	239	219	111	1146	1035	930	MAB_1117c	CAM61205.1	Hypothetical protein
gene-MAB_1118c	87	94	17	40	50	22	92	75	89	MAB_1118c	CAM61206.1	Hypothetical protein
gene-MAB_1119	103	97	50	163	188	260	190	108	84	MAB_1119	CAM61207.1	Conserved hypothetical protein
gene-MAB_1120c	167	67	13	193	288	405	184	161	153	MAB_1120c	CAM61208.1	Conserved hypothetical protein (alkylated DNA repair protein?)
gene-MAB_1121	177	176	47	191	183	407	154	171	123	MAB_1121	CAM61209.1	Probable arginine deiminase
gene-MAB_1122c	295	338	78	353	381	299	474	369	460	MAB_1122c	CAM61210.1	Conserved hypothetical protein (glycosyl transferase?)
gene-MAB_1123	362	556	160	430	497	691	375	326	375	MAB_1123	CAM61211.1	Conserved hypothetical protein
gene-MAB_1124c	148	183	35	132	163	169	152	144	160	MAB_1124c	CAM61212.1	Probable para-aminobenzoate synthase component I
gene-MAB_1125c	18	32	9	28	44	50	29	30	32	MAB_1125c	CAM61213.1	Hypothetical acetyltransferase%2C GNAT family
gene-MAB_1126c	35	37	15	28	47	44	37	22	27	MAB_1126c	CAM61214.1	Putative sigma factor
gene-MAB_1127c	101	116	24	139	128	125	95	99	98	MAB_1127c	CAM61215.1	Putative oxidoreductase
gene-MAB_1128c	290	470	169	413	537	628	531	412	354	MAB_1128c	CAM61216.1	Methionyl-tRNA synthetase (MetG)
gene-MAB_1129	962	1503	338	1161	1199	1341	1085	1146	1088	MAB_1129	CAM61217.1	Probable deoxyribonuclease TatD
gene-MAB_1130	556	684	215	879	965	1255	507	555	501	MAB_1130	CAM61218.1	Conserved hypothetical protein
gene-MAB_1131	502	509	206	781	985	1108	509	440	376	MAB_1131	CAM61219.1	Probable dimethyladenosine transferase (16S rRNA dimethylase)
gene-MAB_1132c	57	75	49	131	204	374	84	73	49	MAB_1132c	CAM61220.1	Probable L-asparagine permease 1 (transport protein)
gene-MAB_1133c	23	34	14	62	74	154	36	38	32	MAB_1133c	CAM61221.1	Putative serine/threonine protein kinase
gene-MAB_1134c	471	729	173	1052	1005	763	474	360	348	MAB_1134c	CAM61222.1	Probable membrane protein%2C MmpL
gene-MAB_1135c	9	29	5	24	21	14	15	8	29	MAB_1135c	CAM61223.1	Probable membrane protein%2C MmpS
gene-MAB_1136	117	141	44	103	127	102	94	102	122	MAB_1136	CAM61224.1	Possible transcriptional regulatory protein TetR
gene-MAB_1137c	108	113	52	137	162	235	107	68	113	MAB_1137c	CAM61225.1	Putative membrane protein%2C MmpL family
gene-MAB_1138c	123	118	23	97	109	84	198	198	225	MAB_1138c	CAM61226.1	Putative transcriptional regulator%2C MarR family
gene-MAB_1139	54	133	33	130	156	167	102	93	106	MAB_1139	CAM61227.1	Probable 4-diphosphocytidyl-2-C-methyl-D-erythritol kinase
gene-MAB_1140	1885	1803	415	2431	3230	3883	4246	2447	2841	MAB_1140	CAM61228.1	Putative polyketide synthase Pks16
gene-MAB_1141c	427	532	151	384	490	505	464	401	519	MAB_1141c	CAM61229.1	Putative 3-oxoacyl-[acyl-carrier-protein] synthase III
gene-MAB_1142c	29	39	5	70	54	75	31	57	29	MAB_1142c	CAM61230.1	Probable peptidyl-tRNA hydrolase (PTH)
gene-MAB_1143c	109	132	53	174	171	139	151	138	174	rplY	CAM61231.1	50S ribosomal protein L25
gene-MAB_1144c	29	22	14	86	104	81	92	91	72	MAB_1144c	CAM61232.1	Probable short-chain dehydrogenase/reductase
gene-MAB_1145c	14	9	6	22	23	36	16	6	16	MAB_1145c	CAM61233.1	Putative lipoprotein LpqT precursor
gene-MAB_1146	329	332	88	1197	1358	1225	565	454	298	MAB_1146	CAM61234.1	Hypothetical protein
gene-MAB_1147c	403	632	156	651	772	850	564	516	529	MAB_1147c	CAM61235.1	Probable ribose-phosphate pyrophosphokinase RppK (PRPP synthetase)
gene-MAB_1148c	214	299	59	261	301	304	306	245	323	MAB_1148c	CAM61236.1	Probable UDP-N-acetylglucosamine pyrophosphorylase (GlmU)
gene-MAB_1149	719	915	264	834	1003	728	1039	883	935	MAB_1149	CAM61237.1	Probable transcriptional regulator%2C TetR family
gene-MAB_1150	0	0	0	0	0	0	0	1	0	MAB_1150	CAM61238.1	Hypothetical protein
gene-MAB_1151	306	238	28	347	516	312	460	521	452	MAB_1151	CAM61239.1	Hypothetical protein
gene-MAB_1152	24	26	12	17	24	15	20	17	30	MAB_1152	CAM61240.1	Hypothetical protein
gene-MAB_1153	16	18	1	39	52	30	68	66	71	MAB_1153	CAM61241.1	Hypothetical protein
gene-MAB_1154	6	4	3	6	19	23	17	10	12	MAB_1154	CAM61242.1	Hypothetical protein
gene-MAB_1155	103	151	13	150	249	116	257	273	279	MAB_1155	CAM61243.1	Hypothetical protein
gene-MAB_1156c	6	33	1	12	13	15	12	11	18	MAB_1156c	CAM61244.1	Probable diaminopimelate decarboxylase LysA
gene-MAB_1157	4407	6298	1989	4887	5248	5884	4485	4207	4938	MAB_1157	CAM61245.1	Probable transcription-repair coupling factor (TrcF)
gene-MAB_1158	952	1134	296	1100	1351	1392	1328	1058	1250	MAB_1158	CAM61246.1	Putative transcriptional regulator%2C MazG family
gene-MAB_1159	2114	3621	791	1806	2050	1235	2830	2266	2648	MAB_1159	CAM61247.1	Putative iron permease FTR1
gene-MAB_1160	967	1551	419	731	1009	641	1023	849	976	MAB_1160	CAM61248.1	Conserved hypothetical protein (Tat-translocated enzyme Dyp-type peroxidase precursor?)
gene-MAB_1161c	344	356	83	430	616	781	258	204	214	MAB_1161c	CAM61249.1	Conserved hypothetical protein (Tat-translocated enzyme Dyp-type peroxidase precursor?)
gene-MAB_1162c	340	344	101	347	513	564	356	239	172	MAB_1162c	CAM61250.1	Conserved hypothetical protein
gene-MAB_1163c	71	102	15	101	141	148	176	86	94	MAB_1163c	CAM61251.1	Putative iron permease FTR1
gene-MAB_1164	64	103	24	98	119	143	98	68	86	MAB_1164	CAM61252.1	Putative conserved lipoprotein LpqU
gene-MAB_1165	845	1009	285	1231	1472	1737	1422	1239	1241	MAB_1165	CAM61253.1	Probable enolase (Eno)
gene-MAB_1166	58	86	12	103	123	124	109	95	78	MAB_1166	CAM61254.1	Conserved hypothetical protein
gene-MAB_1167	61	72	12	115	95	106	60	91	68	MAB_1167	CAM61255.1	Conserved hypothetical protein
gene-MAB_1168	169	316	91	465	466	836	218	153	141	MAB_1168	CAM61256.1	Conserved hypothetical protein (phosphatase?)
gene-MAB_1169	43	57	20	72	92	68	64	53	46	MAB_1169	CAM61257.1	Putative hydrolase%2C alpha/beta fold
gene-MAB_1170	14	26	7	61	58	66	25	26	32	MAB_1170	CAM61258.1	Conserved hypothetical protein
gene-MAB_1171c	386	446	144	310	321	362	323	238	335	MAB_1171c	CAM61259.1	Conserved hypothetical protein
gene-MAB_1172c	447	575	126	545	619	452	395	263	319	MAB_1172c	CAM61260.1	Conserved hypothetical protein
gene-MAB_1173c	1381	1351	319	2719	3254	2413	2262	2173	2324	MAB_1173c	CAM61261.1	Conserved hypothetical protein
gene-MAB_1174c	455	498	153	174	239	240	200	159	200	MAB_1174c	CAM61262.1	Probable acyl-CoA synthase FadD
gene-MAB_1175	99	171	46	115	122	137	91	97	86	MAB_1175	CAM61263.1	Probable 4-hydroxybutyrate CoA-transferase AbfT
gene-MAB_1176c	141	154	90	218	320	267	328	281	257	MAB_1176c	CAM61264.1	Conserved hypothetical protein
gene-MAB_1177	93	113	22	122	148	98	159	162	124	MAB_1177	CAM61265.1	Hypothetical protein
gene-MAB_1178c	3008	3161	975	8732	11226	12621	7602	6965	5942	MAB_1178c	CAM61266.1	Conserved hypothetical protein
gene-MAB_1179c	172	138	30	202	259	246	267	208	220	MAB_1179c	CAM61267.1	Conserved hypothetical protein
gene-MAB_1180c	138	131	34	153	204	199	300	212	216	MAB_1180c	CAM61268.1	Hypothetical protein
gene-MAB_1181c	135	142	34	123	135	54	149	181	171	MAB_1181c	CAM61269.1	Putative lipoprotein LpqV precursor
gene-MAB_1182	191	122	14	7	23	9	9	17	13	MAB_1182	CAM61270.1	Conserved hypothetical protein
gene-MAB_1183	44	30	4	1	2	3	2	0	0	MAB_1183	CAM61271.1	Conserved hypothetical protein (rhodanese-like)
gene-MAB_1184c	62	62	13	61	87	70	41	43	61	MAB_1184c	CAM61272.1	Putative transcriptional regulator%2C MarR family
gene-MAB_1185c	419	556	109	501	594	521	410	389	415	MAB_1185c	CAM61273.1	Probable enoyl-CoA hydratase
gene-MAB_1186c	152	213	47	198	263	213	189	191	239	MAB_1186c	CAM61274.1	Probable 3-hydroxyisobutyrate dehydrogenase
gene-MAB_1187c	273	305	71	287	351	299	275	332	362	MAB_1187c	CAM61275.1	Probable enoyl-CoA hydratase
gene-MAB_1188c	317	412	109	356	500	381	404	432	419	MAB_1188c	CAM61276.1	Probable acyl-CoA dehydrogenase
gene-MAB_1189c	339	307	70	211	341	215	446	370	463	MAB_1189c	CAM61277.1	Probable methylmalonic acid semialdehyde dehydrogenase MmsA
gene-MAB_1190	1281	1787	512	1775	2310	2463	2016	1905	1989	MAB_1190	CAM61278.1	Conserved hypothetical protein
gene-MAB_1191c	173	288	60	330	375	566	268	247	227	MAB_1191c	CAM61279.1	Probable phosphoribosylglycinamide formyltransferase 2 (PurT)
gene-MAB_1192c	808	1237	346	1016	1124	1281	941	720	899	MAB_1192c	CAM61280.1	Probable acyl-CoA thiolase
gene-MAB_1193c	1132	1227	318	1054	1181	879	1499	1266	1603	MAB_1193c	CAM61281.1	Conserved hypothetical protein (lipolytic enzyme G-D-S-L?)
gene-MAB_1194	962	1006	321	826	1223	1107	1411	1020	1276	MAB_1194	CAM61282.1	Putative lipase LipU
gene-MAB_1195	1522	2513	709	1981	2147	2406	2329	1804	2219	MAB_1195	CAM61283.1	Probable cystathionine beta-synthase
gene-MAB_1196	1981	1537	574	2809	4858	2464	8047	6313	5413	MAB_1196	CAM61284.1	Proline-rich antigen (36 kDa antigen)
gene-MAB_1197	1096	1248	406	1230	1646	1613	1890	1693	1773	MAB_1197	CAM61285.1	Probable cystathionine gamma-synthase (CGS)
gene-MAB_1198c	50	99	35	213	240	298	207	94	129	MAB_1198c	CAM61286.1	Conserved hypothetical protein
gene-MAB_1199	296	351	116	377	424	625	425	363	366	MAB_1199	CAM61287.1	Probable threonine dehydratase
gene-MAB_1200	38	55	14	66	93	94	53	48	62	MAB_1200	CAM61288.1	Conserved hypothetical protein
gene-MAB_1201c	676	717	160	452	570	413	616	561	692	MAB_1201c	CAM61289.1	Hypothetical transcription elongation factor GreA
gene-MAB_1202c	131	146	55	215	182	178	157	184	206	MAB_1202c	CAM61290.1	Conserved hypothetical protein
gene-MAB_1203	292	496	115	368	453	401	328	285	318	MAB_1203	CAM61291.1	LmbE-like protein
gene-MAB_1204	6	5	2	7	15	3	4	7	3	MAB_1204	CAM61292.1	Conserved hypothetical protein
gene-MAB_1205	438	529	150	578	650	839	410	404	489	MAB_1205	CAM61293.1	Conserved hypothetical protein
gene-MAB_1206	22	41	3	27	23	25	29	30	41	MAB_1206	CAM61294.1	Conserved hypothetical protein
gene-MAB_1207	15	15	1	9	21	16	20	10	27	MAB_1207	CAM61295.1	Hypothetical protein
gene-MAB_1208c	208	346	159	285	217	328	199	218	236	MAB_1208c	CAM61296.1	Conserved hypothetical protein (hemolysin?)
gene-MAB_1209	2888	3874	1070	2981	3027	2718	3854	3243	3937	MAB_1209	CAM61297.1	Probable short-chain Z-isoprenyl diphosphate synthetase
gene-MAB_1210c	17	13	1	36	29	36	14	15	24	MAB_1210c	CAM61298.1	Putative short chain dehydrogenase/reductase
gene-MAB_1211c	33	22	6	56	61	55	60	47	56	MAB_1211c	CAM61299.1	Probable cytochrome P450
gene-MAB_1212c	6	5	5	12	25	9	20	18	5	MAB_1212c	CAM61300.1	Conserved hypothetical protein
gene-MAB_1214c	59	53	47	88	108	125	126	99	65	MAB_1214c	CAM61302.1	Probable cytochrome P450
gene-MAB_1215c	16	22	13	28	61	48	35	34	42	MAB_1215c	CAM61303.1	Probable oxidoreductase
gene-MAB_1216c	29	22	9	42	71	44	77	53	28	MAB_1216c	CAM61304.1	Probable cytochrome P450
gene-MAB_1217c	5	1	0	7	10	2	21	16	21	MAB_1217c	CAM61305.1	Putative transcriptional regulator%2C TetR family
gene-MAB_1218	40	26	5	43	57	51	52	33	26	MAB_1218	CAM61306.1	Probable aldehyde dehydrogenase AldA
gene-MAB_1219	17	20	1	22	27	31	21	14	22	MAB_1219	CAM61307.1	Probable short-chain dehydrogenase/reductase
gene-MAB_1220	20	7	7	29	27	24	15	16	13	MAB_1220	CAM61308.1	Probable dehydrogenase/reductase
gene-MAB_1221	9	10	11	24	24	13	18	13	3	MAB_1221	CAM61309.1	Possible 4-carboxymuconolactone decarboxylase
gene-MAB_1222	39	47	14	53	102	122	74	60	73	MAB_1222	CAM61310.1	Conserved hypothetical protein
gene-MAB_1223	41	39	7	69	59	96	44	51	42	MAB_1223	CAM61311.1	Probable carboxylesterase (LipT)
gene-MAB_1224	1	4	0	2	5	2	5	6	4	MAB_1224	CAM61312.1	Conserved hypothetical protein
gene-MAB_1225	139	192	35	272	291	486	250	173	175	MAB_1225	CAM61313.1	Putative ABC transporter%2C permease protein
gene-MAB_1226	131	101	36	185	196	319	152	107	163	MAB_1226	CAM61314.1	Putative ABC transporter%2C ATP-binding protein
gene-MAB_1227	45	61	15	105	98	157	90	56	72	MAB_1227	CAM61315.1	Putative ABC transporter%2C permease protein
gene-MAB_1228	90	167	23	126	125	152	100	75	77	MAB_1228	CAM61316.1	Putative ABC transporter
gene-MAB_1229	1690	2662	588	1983	2224	2550	1789	1674	2076	MAB_1229	CAM61317.1	Conserved hypothetical protein
gene-MAB_1230c	16	23	7	40	61	49	56	45	32	MAB_1230c	CAM61318.1	Conserved hypothetical protein
gene-MAB_1231	4	4	0	5	3	0	5	4	0	MAB_1231	CAM61319.1	Conserved hypothetical protein
gene-MAB_1232c	127	260	81	427	524	613	427	305	251	MAB_1232c	CAM61320.1	Probable cholesterol oxidase ChoD
gene-MAB_1233c	42	40	20	39	65	30	55	44	45	MAB_1233c	CAM61321.1	Conserved hypothetical protein
gene-MAB_1234c	322	405	159	407	374	332	310	236	241	MAB_1234c	CAM61322.1	Probable pantothenate kinase CoaA
gene-MAB_1235	316	320	79	344	361	347	475	435	414	MAB_1235	CAM61323.1	Conserved hypothetical protein
gene-MAB_1236	2601	3963	919	2737	2957	2449	3380	3163	4085	MAB_1236	CAM61324.1	Probable serine or glycine hydroxymethyltransferase
gene-MAB_1237	19937	24539	7141	14008	17546	7314	22413	17417	20027	MAB_1237	CAM61325.1	Possible acyl-[acyl-carrier protein] desaturase DesA2
gene-MAB_1238	1	0	0	2	1	1	5	1	2	MAB_1238	CAM61326.1	Hypothetical protein
gene-MAB_1239	4861	4509	2015	2877	3466	3448	4531	3412	3992	MAB_1239	CAM61327.1	Probable PhoH-like protein PhoH2 (phosphate starvation-inducible protein PsiH)
gene-MAB_1240	235	291	86	210	261	322	380	265	296	MAB_1240	CAM61328.1	Possible glycosyl hydrolase
gene-MAB_1241c	4	1	0	0	0	0	1	2	1	MAB_1241c	CAM61329.1	Conserved hypothetical protein
gene-MAB_1242c	12	8	1	6	5	0	18	7	16	MAB_1242c	CAM61330.1	Hypothetical protein
gene-MAB_1243c	120	107	37	56	48	37	103	71	82	MAB_1243c	CAM61331.1	Hypothetical protein
gene-MAB_1244c	0	1	0	0	0	0	1	1	0	MAB_1244c	CAM61332.1	Hypothetical protein
gene-MAB_1245c	2	0	0	0	1	0	3	1	0	MAB_1245c	CAM61333.1	Hypothetical protein
gene-MAB_1246c	2	0	0	0	0	0	1	0	0	MAB_1246c	CAM61334.1	Hypothetical protein
gene-MAB_1247c	129	137	28	73	88	39	140	162	160	MAB_1247c	CAM61335.1	Conserved hypothetical protein
gene-MAB_1248	17	9	6	13	20	10	15	9	22	MAB_1248	CAM61336.1	Probable RNA polymerase sigma factor
gene-MAB_1249	50	51	14	65	88	88	65	43	74	MAB_1249	CAM61337.1	Hypothetical protein
gene-MAB_1250c	1578	2066	631	1686	1979	2065	2074	1707	1775	MAB_1250c	CAM61338.1	Probable fumarate hydratase Fum
gene-MAB_1251c	493	709	214	498	592	656	598	509	564	MAB_1251c	CAM61339.1	Conserved hypothetical protein (putative fructose-1%2C6-bisphosphatase?)
gene-MAB_1252	374	616	193	475	511	465	439	419	403	MAB_1252	CAM61340.1	Conserved hypothetical protein
gene-MAB_1253c	91	116	46	94	103	117	92	74	84	MAB_1253c	CAM61341.1	Conserved hypothetical protein (alanine racemase?)
gene-MAB_1254c	0	0	0	1	2	0	2	0	0	MAB_1254c	CAM61342.1	Probable exodeoxyribonuclease VII small subunit
gene-MAB_1255c	380	539	180	422	544	625	316	294	306	MAB_1255c	CAM61343.1	Probable exodeoxyribonuclease VII large subunit XseA
gene-MAB_1256c	406	596	134	498	473	359	636	650	657	MAB_1256c	CAM61344.1	Conserved hypothetical protein
gene-MAB_1257	2408	3560	908	2499	3006	2401	2715	2777	3070	MAB_1257	CAM61345.1	Probable 4-hydroxy-3-methylbut-2-enyl diphosphate reductase
gene-MAB_1258c	284	322	113	295	382	422	358	291	326	MAB_1258c	CAM61346.1	Conserved hypothetical protein
gene-MAB_1260c	144	184	61	190	254	193	334	226	247	MAB_1260c	CAM61348.1	Probable carbon starvation protein (CstA)
gene-MAB_1262	0	0	0	0	1	0	0	0	0	MAB_1262	CAM61350.1	Conserved hypothetical protein
gene-MAB_1263	9	4	0	3	3	4	6	10	5	MAB_1263	CAM61351.1	Hypothetical protein
gene-MAB_1264	3	3	0	0	2	0	2	1	3	MAB_1264	CAM61352.1	Hypothetical protein
gene-MAB_1265c	3	1	0	6	1	6	5	3	5	MAB_1265c	CAM61353.1	Conserved hypothetical protein
gene-MAB_1266	98	130	48	192	208	268	177	108	120	MAB_1266	CAM61354.1	Probable GTP binding protein
gene-MAB_1267	6	13	0	29	19	27	21	12	26	MAB_1267	CAM61355.1	Conserved hypothetical protein
gene-MAB_1268c	0	0	0	1	3	5	0	0	2	MAB_1268c	CAM61356.1	Conserved hypothetical protein
gene-MAB_1269	3	20	6	3	18	10	13	16	21	MAB_1269	CAM61357.1	Conserved hypothetical transmembrane protein
gene-MAB_1270	101	119	48	100	106	82	171	122	115	MAB_1270	CAM61358.1	Conserved hypothetical transmembrane protein
gene-MAB_1271c	103	67	20	41	56	32	66	76	110	MAB_1271c	CAM61359.1	Probable oxidase (copper-binding protein)
gene-MAB_1272	252	208	35	241	258	225	250	261	283	MAB_1272	CAM61360.1	Hypothetical protein
gene-MAB_1273	442	370	126	207	231	358	224	183	211	MAB_1273	CAM61361.1	Possible cysteine synthase A CysK2
gene-MAB_1274	353	366	127	393	445	729	379	298	351	MAB_1274	CAM61362.1	Putative ABC transporter%2C permease protein
gene-MAB_1275	367	518	92	687	798	962	567	558	607	MAB_1275	CAM61363.1	Putative ABC transporter%2C ATP-binding protein
gene-MAB_1276c	12	21	0	8	26	13	27	10	13	MAB_1276c	CAM61364.1	Conserved hypothetical protein
gene-MAB_1277	109	54	53	142	189	272	120	101	146	MAB_1277	CAM61365.1	Conserved hypothetical protein (transferase?)
gene-MAB_1278	39	45	13	66	81	128	51	82	44	MAB_1278	CAM61366.1	Conserved hypothetical protein
gene-MAB_1279	45	18	28	20	42	44	61	39	33	MAB_1279	CAM61367.1	Probable 3-demethylubiquinone-9 3-methyltransferase
gene-MAB_1280c	458	393	149	367	537	405	685	603	486	MAB_1280c	CAM61368.1	Hypothetical protein
gene-MAB_1281c	2	0	0	0	3	0	1	0	0	MAB_1281c	CAM61369.1	Hypothetical protein
gene-MAB_1283c	155	339	125	66	76	67	132	63	103	MAB_1283c	CAM61371.1	Hypothetical protein
gene-MAB_1284c	140	144	59	166	251	219	275	197	206	MAB_1284c	CAM61372.1	Conserved hypothetical protein
gene-MAB_1285c	443	457	201	387	586	462	681	537	395	MAB_1285c	CAM61373.1	Conserved hypothetical protein
gene-MAB_1286c	2	26	5	5	1	2	6	6	5	MAB_1286c	CAM61374.1	Hypothetical protein
gene-MAB_1287	201	231	56	212	303	239	359	275	237	MAB_1287	CAM61375.1	Probable conserved membrane protein%2C MmpL family
gene-MAB_1288	36	26	11	44	64	49	23	25	15	MAB_1288	CAM61376.1	Putative transcriptional regulator%2C TetR family
gene-MAB_1289c	302	511	126	349	406	401	433	312	388	MAB_1289c	CAM61377.1	Conserved hypothetical protein
gene-MAB_1290c	488	572	200	602	619	434	895	762	812	MAB_1290c	CAM61378.1	Probable thiol peroxidase (Tpx)
gene-MAB_1291	366	430	151	997	1070	1377	476	445	429	MAB_1291	CAM61379.1	Conserved hypothetical protein
gene-MAB_1292c	131	135	25	162	229	274	198	160	181	MAB_1292c	CAM61380.1	Probable O-methyltransferase OMT
gene-MAB_1293c	21	22	6	64	60	110	54	43	24	MAB_1293c	CAM61381.1	Conserved hypothetical protein
gene-MAB_1294c	21	26	0	12	15	34	16	11	10	MAB_1294c	CAM61382.1	Conserved hypothetical protein (methytransferase?)
gene-MAB_1295c	44	42	9	43	56	65	79	48	66	MAB_1295c	CAM61383.1	Probable O-methyltransferase OMT
gene-MAB_1296	0	0	0	4	0	0	0	2	1	MAB_1296	CAM61384.1	Conserved hypothetical protein
gene-MAB_1297c	505	1948	1102	230	193	1053	114	111	150	MAB_1297c	CAM61385.1	Conserved hypothetical protein
gene-MAB_1298c	29	35	7	92	105	91	102	57	77	MAB_1298c	CAM61386.1	Conserved hypothetical protein
gene-MAB_1299c	24	12	4	13	16	49	30	22	25	MAB_1299c	CAM61387.1	Putative multi-drug efflux transporter
gene-MAB_1300c	77	145	54	325	349	494	136	88	84	MAB_1300c	CAM61388.1	Hypothetical protein
gene-MAB_1301c	5	1	2	4	10	13	12	11	13	MAB_1301c	CAM61389.1	Hypothetical protein
gene-MAB_1302	254	414	117	318	364	318	554	367	451	MAB_1302	CAM61390.1	Conserved hypothetical protein
gene-MAB_1303c	211	159	31	41	81	21	80	86	184	MAB_1303c	CAM61391.1	Hypothetical protein
gene-MAB_1304	164	242	68	235	314	377	231	180	214	MAB_1304	CAM61392.1	Conserved hypothetical protein
gene-MAB_1305	101	175	62	151	176	202	136	156	115	MAB_1305	CAM61393.1	Probable short-chain dehydrogenase/reductase
gene-MAB_1306	102	127	34	93	125	160	113	83	75	MAB_1306	CAM61394.1	Probable formyltetrahydrofolate deformylase
gene-MAB_1307c	4	1	0	2	8	1	8	8	6	MAB_1307c	CAM61395.1	Putative pterin-4-alpha-carbinolamine dehydratase
gene-MAB_1308	12	30	1	24	38	20	34	20	40	MAB_1308	CAM61396.1	Probable mutator protein MutT2/NUDIX hydrolase
gene-MAB_1310	1657	2628	713	1842	1886	1958	1809	1446	1788	MAB_1310	CAM61398.1	Possible GTP-binding translation elongation factor
gene-MAB_1311	10	10	0	8	14	8	8	13	10	MAB_1311	CAM61399.1	Conserved hypothetical protein
gene-MAB_1312	494	477	173	826	1118	1531	837	606	642	MAB_1312	CAM61400.1	Beta-lactamase-like
gene-MAB_1313	163	199	81	235	346	500	284	156	187	MAB_1313	CAM61401.1	Probable transcriptional regulator%2C AraC family
gene-MAB_1314	3	1	0	4	16	10	3	5	4	MAB_1314	CAM61402.1	Hypothetical protein
gene-MAB_1315	252	363	113	436	419	615	352	292	346	MAB_1315	CAM61403.1	Putative lipoprotein LpqW
gene-MAB_1316	218	228	54	265	313	332	167	156	168	MAB_1316	CAM61404.1	Putative N-Acetyl-1-D-myo-Inosityl-2-Amino-2-Deoxy-alpha-D-Glucopyranoside Deacetylase MshB
gene-MAB_1317	159	198	39	142	168	157	202	170	199	MAB_1317	CAM61405.1	Conserved hypothetical protein
gene-MAB_1318c	357	412	126	365	434	341	553	448	451	MAB_1318c	CAM61406.1	Probable catechol-o-methyltransferase
gene-MAB_1319	1563	2701	815	1605	1927	1511	2223	1879	2426	MAB_1319	CAM61407.1	Probable 7%2C8-didemethyl-8-hydroxy-5-deazariboflavin synthase (FO synthase)
gene-MAB_1321	0	4	1	1	0	1	1	0	1	MAB_1321	CAM61409.1	Conserved hypothetical protein
gene-MAB_1322	0	0	0	0	0	0	0	0	1	MAB_1322	CAM61410.1	Hypothetical protein
gene-MAB_1323	0	0	0	4	1	0	1	0	0	MAB_1323	CAM61411.1	Hypothetical protein
gene-MAB_1324	1	3	2	9	7	1	11	4	0	MAB_1324	CAM61412.1	Putative monooxygenase
gene-MAB_1325c	267	248	84	287	378	408	310	284	281	MAB_1325c	CAM61413.1	Probable NADPH dependent 2%2C4-dienoyl-CoA reductase FadH
gene-MAB_1326c	36	35	10	71	38	85	22	35	38	MAB_1326c	CAM61414.1	Conserved hypothetical protein
gene-MAB_1327	1096	988	218	1055	1180	758	1451	1285	1622	MAB_1327	CAM61415.1	Probable ferredoxin FdxC
gene-MAB_1328	1204	1242	370	931	1123	1226	810	680	670	MAB_1328	CAM61416.1	Probable aminotransferase
gene-MAB_1329	91	125	24	185	172	326	64	41	39	MAB_1329	CAM61417.1	Probable glycosyl transferase
gene-MAB_1330	551	709	342	1639	1909	2320	1155	974	882	MAB_1330	CAM61418.1	Probable pyrroline-5-carboxylate dehydrogenase RocA (aldehyde dehydrogenase family)
gene-MAB_1331	119	161	55	195	238	285	328	211	214	MAB_1331	CAM61419.1	Probable proline dehydrogenase
gene-MAB_1332	168	211	78	282	417	457	309	242	266	MAB_1332	CAM61420.1	Probable fatty-acid-CoA ligase FadD
gene-MAB_1333	24	41	5	71	75	81	68	56	75	MAB_1333	CAM61421.1	Conserved hypothetical protein
gene-MAB_1334c	61	98	49	99	118	156	91	79	101	MAB_1334c	CAM61422.1	Conserved hypothetical protein
gene-MAB_1335c	408	649	182	689	683	655	608	556	642	MAB_1335c	CAM61423.1	Probable transferase
gene-MAB_1336	299	448	135	456	482	565	492	409	475	MAB_1336	CAM61424.1	Probable succinyl-diaminopimelate desuccinylase
gene-MAB_1337c	56	51	8	68	67	52	119	81	97	MAB_1337c	CAM61425.1	Putative transcriptional regulator%2C AraC family
gene-MAB_1338	7	18	0	4	9	6	14	10	15	MAB_1338	CAM61426.1	Putative membrane efflux protein
gene-MAB_1339	6	1	1	2	5	3	7	1	8	MAB_1339	CAM61427.1	Putative monooxygenase (luciferase-like)
gene-MAB_1340	113	155	62	183	170	172	180	147	168	MAB_1340	CAM61428.1	Conserved hypothetical protein
gene-MAB_1341	33	24	2	29	33	29	22	17	28	MAB_1341	CAM61429.1	Conserved hypothetical protein
gene-MAB_1342	254	293	104	323	404	614	334	251	221	MAB_1342	CAM61430.1	Probable fatty-acid-CoA ligase FadD
gene-MAB_1343	13	8	2	9	28	12	23	16	6	MAB_1343	CAM61431.1	Conserved hypothetical protein (nuclease?)
gene-MAB_1344c	38	43	12	28	33	36	53	54	38	MAB_1344c	CAM61432.1	Putative DTDP-glucose-4%2C6-dehydratase-related protein
gene-MAB_1345	167	195	45	214	253	243	297	210	235	MAB_1345	CAM61433.1	Probable dihydropteroate synthase 2 FolP2
gene-MAB_1346	666	1196	426	528	683	543	618	527	642	MAB_1346	CAM61434.1	Conserved hypothetical protein (glycosyl transferase?)
gene-MAB_1347c	11	3	0	14	14	18	22	18	21	MAB_1347c	CAM61435.1	Conserved hypothetical protein
gene-MAB_1348	19	27	1	33	63	42	40	24	41	MAB_1348	CAM61436.1	Conserved hypothetical protein
gene-MAB_1349	86	52	44	125	135	144	125	75	108	MAB_1349	CAM61437.1	Probable DNA-3-methyladenine glycosylase I TagA
gene-MAB_1350	0	3	0	0	0	0	1	0	2	MAB_1350	CAM61438.1	Conserved hypothetical protein
gene-MAB_1351c	253	276	82	252	305	354	261	207	310	MAB_1351c	CAM61439.1	Putative glycosyltransferase
gene-MAB_1352	355	362	98	290	446	357	508	376	401	MAB_1352	CAM61440.1	Probable glucose-1-phosphate adenylyltransferase
gene-MAB_1353c	82	101	31	40	66	41	81	62	85	MAB_1353c	CAM61441.1	Putative transcriptional regulator%2C GntR family
gene-MAB_1356	7	4	0	3	3	11	7	4	6	MAB_1356	CAM61442.1	Conserved hypothetical protein
gene-MAB_1357c	30	40	18	46	48	50	37	27	36	MAB_1357c	CAM61443.1	Conserved hypothetical integral membrane protein
gene-MAB_1358c	53	52	28	64	95	93	65	58	56	MAB_1358c	CAM61444.1	Putative ABC transporter%2C permease protein
gene-MAB_1359c	65	132	77	74	73	106	52	43	38	MAB_1359c	CAM61445.1	Putative ABC transporter%2C ATP-binding protein
gene-MAB_1360c	414	530	148	433	341	390	215	199	347	MAB_1360c	CAM61446.1	Probable transcriptional regulator%2C TetR family
gene-MAB_1361c	375	226	75	386	567	495	621	500	453	MAB_1361c	CAM61447.1	Probable O-methyltransferase
gene-MAB_1362	1691	2372	911	349	361	261	1374	1033	1297	MAB_1362	CAM61448.1	Probable alternative RNA polymerase sigma factor
gene-MAB_1363	438	392	88	327	464	364	423	408	453	MAB_1363	CAM61449.1	Conserved hypothetical protein
gene-MAB_1364	1598	2264	746	1942	2213	2326	2599	2044	2221	MAB_1364	CAM61450.1	Probable serine protease HtrA
gene-MAB_1365	71	65	22	84	128	85	91	102	75	MAB_1365	CAM61451.1	Probable Sec-independent protein translocase protein TatB homolog
gene-MAB_1366c	1093	1771	498	1087	1158	1007	1168	1107	1425	MAB_1366c	CAM61452.1	Putative Mrp homolog protein
gene-MAB_1367c	108	171	54	608	703	1335	435	360	289	MAB_1367c	CAM61453.1	Conserved hypothetical protein
gene-MAB_1368	399	584	227	361	426	563	260	260	302	MAB_1368	CAM61454.1	Conserved hypothetical protein
gene-MAB_1369	91	193	37	141	161	138	199	146	174	MAB_1369	CAM61455.1	Probable citrate lyase beta chain
gene-MAB_1370c	31	60	12	78	71	104	70	50	69	MAB_1370c	CAM61456.1	Hypothetical protein
gene-MAB_1371	137	152	49	273	415	362	315	232	247	MAB_1371	CAM61457.1	Conserved hypothetical transmembrane protein
gene-MAB_1372	175	219	47	303	384	417	290	258	196	MAB_1372	CAM61458.1	Probable sugar ABC transporter%2C sugar-binding protein LpqY
gene-MAB_1373	207	211	75	365	467	530	241	148	191	MAB_1373	CAM61459.1	Probable sugar ABC transporter%2C permease protein SugA
gene-MAB_1374	148	178	82	251	350	463	208	131	128	MAB_1374	CAM61460.1	Probable sugar ABC transporter%2C permease protein SugB
gene-MAB_1375	190	194	69	405	486	644	312	235	240	MAB_1375	CAM61461.1	Probable sugar ABC transporter%2C ATP-binding protein SugC
gene-MAB_1376	73	72	12	78	104	175	42	41	35	MAB_1376	CAM61462.1	Conserved hypothetical protein
gene-MAB_1377c	9	8	6	12	15	25	9	8	13	MAB_1377c	CAM61463.1	Hypothetical protein
gene-MAB_1378c	58	62	14	82	111	103	101	81	87	MAB_1378c	CAM61464.1	Probable magnesium and cobalt transport transmembrane protein CorA
gene-MAB_1379c	136	191	75	156	205	107	302	233	295	MAB_1379c	CAM61465.1	Putative transcriptional regulator%2C TetR family
gene-MAB_1380	0	1	0	0	0	0	0	4	0	MAB_1380	CAM61466.1	Conserved hypothetical protein
gene-MAB_1381	22	33	12	51	33	41	31	18	28	MAB_1381	CAM61467.1	Putative oxidoreductase EphD
gene-MAB_1382	36	45	16	44	62	53	57	33	34	MAB_1382	CAM61468.1	Putative oxidoreductase EphD
gene-MAB_1383	24	34	4	35	46	45	38	32	34	MAB_1383	CAM61469.1	Conserved hypothetical integral membrane protein
gene-MAB_1384	691	926	162	998	1235	1433	1080	889	995	MAB_1384	CAM61470.1	Probable malate dehydrogenase
gene-MAB_1385	301	511	149	535	527	806	285	226	279	MAB_1385	CAM61471.1	Probable lipoprotein LpqZ
gene-MAB_1386	614	521	135	590	875	625	1181	963	928	MAB_1386	CAM61472.1	Putative esterase/lipase/beta-lactamase
gene-MAB_1387	224	291	75	184	211	285	109	107	66	MAB_1387	CAM61473.1	Putative esterase/lipase/beta-lactamase
gene-MAB_1388c	297	444	181	381	354	506	347	285	342	MAB_1388c	CAM61474.1	Probable short-chain dehydrogenase/reductase
gene-MAB_1389c	13	19	7	19	36	35	48	15	34	MAB_1389c	CAM61475.1	Probable short-chain dehydrogenase/reductase
gene-MAB_1390c	0	0	7	3	9	15	0	3	3	MAB_1390c	CAM61476.1	Hypothetical UbiE/COQ5 methyltransferase
gene-MAB_1391	64	74	17	176	244	349	136	106	79	MAB_1391	CAM61477.1	Putative transcriptional regulator
gene-MAB_1392c	192	253	108	253	225	293	173	161	136	MAB_1392c	CAM61478.1	Conserved hypothetical protein (lipase?)
gene-MAB_1393c	4531	6726	1979	4152	4845	4925	5305	4315	5234	MAB_1393c	CAM61479.1	Probable 2-oxoglutarate dehydrogenase SucA
gene-MAB_1394c	160	345	82	177	231	253	99	106	185	MAB_1394c	CAM61480.1	Conserved hypothetical protein
gene-MAB_1395	101	126	48	157	170	200	157	159	184	MAB_1395	CAM61481.1	Probable multidrug resistance transporter%2CBcr/CflA family
gene-MAB_1396	87	123	52	226	231	253	112	91	89	MAB_1396	CAM61482.1	Probable drug resistance transporter%2C EmrB/QacA subfamily
gene-MAB_1397c	1	0	0	0	0	0	1	1	0	MAB_1397c	CAM61483.1	Conserved hypothetical protein
gene-MAB_1398c	99	150	25	121	177	165	157	118	154	MAB_1398c	CAM61484.1	Putative oxidoreductase
gene-MAB_1399	72	87	19	57	96	65	124	88	146	MAB_1399	CAM61485.1	Probable peptidase
gene-MAB_1400	29	22	9	30	38	28	46	31	21	MAB_1400	CAM61486.1	Probable transcriptional regulator%2C TetR
gene-MAB_1401c	234	367	81	344	473	552	342	250	294	MAB_1401c	CAM61487.1	Conserved hypothetical protein
gene-MAB_1402c	15	5	11	52	41	74	32	38	28	MAB_1402c	CAM61488.1	Putative lipoprotein LprE precursor
gene-MAB_1403	1104	1677	533	1349	1543	1699	1635	1210	1502	MAB_1403	CAM61489.1	Probable cold-shock DEAD box protein A homolog (ATP-dependent RNA helicase DEAD homolog)
gene-MAB_1404	195	356	174	225	333	491	262	233	236	MAB_1404	CAM61490.1	Probable acyltransferase
gene-MAB_1405	0	2	0	0	1	0	1	3	0	MAB_1405	CAM61491.1	Hypothetical protein
gene-MAB_1406c	25	10	7	46	42	48	26	35	16	MAB_1406c	CAM61492.1	Probable cytochrome P450
gene-MAB_1407c	133	190	72	413	523	691	295	244	200	MAB_1407c	CAM61493.1	Probable oxidoreductase
gene-MAB_1408c	96	56	20	127	178	235	127	104	109	MAB_1408c	CAM61494.1	Putative short-chain dehydrogenase/reductase
gene-MAB_1409c	5	13	12	12	30	34	15	27	31	MAB_1409c	CAM61495.1	Putative drug antiporter protein precursor
gene-MAB_1410c	6	12	2	6	5	5	12	3	14	MAB_1410c	CAM61496.1	Hypothetical histidine triad (HIT) protein
gene-MAB_1411	65	36	14	53	60	69	50	53	41	MAB_1411	CAM61497.1	Putative mechanosensitive ion channel
gene-MAB_1412	0	1	2	0	1	1	0	0	0	MAB_1412	CAM61498.1	Hypothetical protein
gene-MAB_1413	102	155	40	53	58	54	78	70	129	MAB_1413	CAM61499.1	Conserved hypothetical protein
gene-MAB_1414c	71	140	24	112	152	165	116	107	80	MAB_1414c	CAM61500.1	Probable ABC transporter%2C ATP-binding protein
gene-MAB_1415c	76	54	36	67	90	131	98	61	53	MAB_1415c	CAM61501.1	Probable ABC transporter%2C ATP-binding protein
gene-MAB_1416	853	973	320	1012	1099	970	1116	1038	1075	MAB_1416	CAM61502.1	Putative lipoprotein LprB precursor
gene-MAB_1417	393	427	95	330	388	367	376	330	370	MAB_1417	CAM61503.1	Putative lipoprotein LprC precursor
gene-MAB_1418	31	24	2	21	26	28	20	11	29	MAB_1418	CAM61504.1	Hypothetical protein
gene-MAB_1419c	10	11	7	47	31	78	38	26	34	MAB_1419c	CAM61505.1	Putative phosphoglycerate/bisphosphoglycerate mutase
gene-MAB_1420	1181	1045	377	1321	1732	2150	1688	1191	1137	MAB_1420	CAM61506.1	Conserved hypothetical protein
gene-MAB_1421	1703	1495	489	2171	2686	3028	2440	2030	1882	MAB_1421	CAM61507.1	Conserved hypothetical protein
gene-MAB_1422c	342	232	52	15	8	27	24	5	5	MAB_1422c	CAM61508.1	Putative acyl-CoA dehydrogenase
gene-MAB_1423	12	22	3	5	6	9	7	5	6	MAB_1423	CAM61509.1	Hypothetical protein
gene-MAB_1424c	461	472	199	676	787	783	533	493	533	MAB_1424c	CAM61510.1	Putative transcriptional regulator%2C TetR family
gene-MAB_1425	69	59	26	54	55	32	52	40	41	MAB_1425	CAM61511.1	Hypothetical protein
gene-MAB_1426	755	786	240	365	498	470	666	541	525	MAB_1426	CAM61512.1	Putative cytochrome P450
gene-MAB_1427c	369	459	157	484	705	533	922	860	1013	MAB_1427c	CAM61513.1	Putative cytochrome P450
gene-MAB_1428	75	152	52	180	215	212	236	140	167	MAB_1428	CAM61514.1	Conserved hypothetical protein
gene-MAB_1429	30	64	12	32	39	73	33	20	21	MAB_1429	CAM61515.1	Putative permease of the major facilitator superfamily
gene-MAB_1430c	9	6	3	6	12	11	8	14	10	MAB_1430c	CAM61516.1	Putative transcriptional regulator%2C TetR family
gene-MAB_1431	80	150	32	115	117	157	103	94	116	MAB_1431	CAM61517.1	Conserved hypothetical protein (Putative monooxygenase)
gene-MAB_1432	161	265	65	416	507	573	451	436	342	MAB_1432	CAM61518.1	Conserved hypothetical protein
gene-MAB_1433	503	892	264	792	790	886	1059	760	883	MAB_1433	CAM61519.1	Arginyl-tRNA synthetase (ArgS)
gene-MAB_1434	937	1500	423	1410	1417	1653	1163	974	1115	MAB_1434	CAM61520.1	Probable diaminopimelate decarboxylase
gene-MAB_1435	764	1249	349	1197	1317	1457	1115	926	1166	MAB_1435	CAM61521.1	Probable homoserine dehydrogenase
gene-MAB_1436	462	719	174	717	721	900	632	535	653	MAB_1436	CAM61522.1	Probable threonine synthase (ThrC)
gene-MAB_1437	393	562	171	501	530	593	412	306	400	MAB_1437	CAM61523.1	Probable homoserine kinase (ThrB)
gene-MAB_1438	1969	3197	1071	2721	2491	3366	1482	1706	1700	MAB_1438	CAM61524.1	Probable transcription termination factor Rho
gene-MAB_1439c	827	1511	309	411	470	383	556	540	744	MAB_1439c	CAM61525.1	Hypothetical protein
gene-MAB_1440c	2	1	1	1	2	1	3	1	2	MAB_1440c	CAM61526.1	Hypothetical protein
gene-MAB_1441	84	122	40	81	64	29	116	103	98	rpmE.1	CAM61527.1	50S ribosomal protein L31
gene-MAB_1442	993	1725	663	782	663	1218	537	441	462	MAB_1442	CAM61528.1	Probable peptide chain release factor 1 (RF-1)
gene-MAB_1443	89	139	43	130	123	154	74	68	51	MAB_1443	CAM61529.1	Probable modification methylase HemK
gene-MAB_1444	344	472	135	305	274	220	426	428	471	MAB_1444	CAM61530.1	Conserved hypothetical protein (Sua5/YciO/YRDC/ YwlC family protein?)
gene-MAB_1445	452	855	286	541	640	624	790	560	747	MAB_1445	CAM61531.1	Putative undecaprenyl-phosphate alpha-N-acetylglucosaminyltransferase
gene-MAB_1446	1351	1733	415	1285	1638	926	2049	1619	1866	MAB_1446	CAM61532.1	Conserved hypothetical protein
gene-MAB_1447	3745	5335	1866	2829	3023	1475	4991	3693	5071	MAB_1447	CAM61533.1	ATP synthase A chain AtpB
gene-MAB_1448	172	206	53	128	170	63	317	289	414	MAB_1448	CAM61534.1	ATP synthase C chain AtpE
gene-MAB_1449	4037	5947	1336	3799	4405	2102	4924	4932	5958	MAB_1449	CAM61535.1	ATP synthase B chain AtpF
gene-MAB_1450	17445	27083	8151	16306	17138	10228	21187	19459	24604	MAB_1450	CAM61536.1	ATP synthase delta chain AtpH
gene-MAB_1451	11494	16656	5233	10120	10708	5863	14083	12109	15237	MAB_1451	CAM61537.1	ATP synthase alpha chain AtpA
gene-MAB_1452	12360	18078	5847	12491	12593	7936	15460	13689	16493	MAB_1452	CAM61538.1	ATP synthase gamma subunit AtpG
gene-MAB_1453	10359	15769	5351	10318	10154	6238	14833	12103	15457	MAB_1453	CAM61539.1	ATP synthase beta subunit AtpD
gene-MAB_1454	1182	1376	405	1044	1178	409	1511	1302	1555	MAB_1454	CAM61540.1	ATP synthase epsilon chain AtpE
gene-MAB_1455	67	91	16	60	61	33	95	69	83	MAB_1455	CAM61541.1	Conserved hypothetical protein
gene-MAB_1456c	22	38	3	21	27	46	30	12	9	MAB_1456c	CAM61542.1	Conserved hypothetical protein (cobalamin adenosyltransferase?)
gene-MAB_1457	51	82	31	135	156	205	117	63	83	MAB_1457	CAM61543.1	Probable UDP-N-acetylglucosamine 1-carboxyvinyltransferase MurA
gene-MAB_1458	182	306	81	444	488	592	438	303	297	MAB_1458	CAM61544.1	Conserved hypothetical transmembrane protein
gene-MAB_1459c	573	602	176	691	925	566	1301	1075	1117	MAB_1459c	CAM61545.1	Conserved hypothetical protein (adenylate cyclase?)
gene-MAB_1460	118	189	58	213	216	198	193	184	179	MAB_1460	CAM61546.1	Conserved hypothetical protein
gene-MAB_1461	0	3	0	0	11	3	7	3	4	MAB_1461	CAM61547.1	Conserved hypothetical protein
gene-MAB_1462c	444	499	97	373	400	258	774	696	616	MAB_1462c	CAM61548.1	Conserved hypothetical protein (Glyoxalase/ Bleomycin resistance protein?)
gene-MAB_1463	847	1132	266	879	973	602	1334	1183	1466	MAB_1463	CAM61549.1	Probable acetyl-CoA acetyltransferase FadA
gene-MAB_1464	300	444	154	780	995	497	803	561	611	MAB_1464	CAM61550.1	Conserved hypothetical protein
gene-MAB_1465	1580	2555	657	1458	1730	1332	1372	1403	1853	MAB_1465	CAM61551.1	Conserved hypothetical protein thioredoxin-like
gene-MAB_1466c	190	188	44	272	329	404	282	205	169	MAB_1466c	CAM61552.1	Possible lipoprotein peptidase LpqM
gene-MAB_1467c	239	249	128	330	434	599	274	238	227	MAB_1467c	CAM61553.1	Probable 1%2C4-alpha-glucan branching enzyme
gene-MAB_1468c	305	382	134	496	544	544	447	434	451	MAB_1468c	CAM61554.1	Putative glucanase GlgE
gene-MAB_1469	942	1333	394	1512	1749	2144	1703	1328	1358	MAB_1469	CAM61555.1	Probable glycogen phosphorylase GlgP
gene-MAB_1470c	162	134	27	80	96	108	74	102	85	MAB_1470c	CAM61556.1	Possible lipoprotein peptidase LpqM
gene-MAB_1471c	246	354	119	301	357	486	230	264	166	MAB_1471c	CAM61557.1	Probable ATP-dependent helicase DinG
gene-MAB_1472c	62	73	10	49	65	53	55	36	53	MAB_1472c	CAM61558.1	Putative nicotinamidase/pyrazinamidase
gene-MAB_1473c	454	519	163	476	542	294	834	603	859	MAB_1473c	CAM61559.1	Conserved hypothetical protein
gene-MAB_1474c	34	30	3	25	44	51	38	26	41	MAB_1474c	CAM61560.1	Probable nicotinate phosphoribosyltransferase
gene-MAB_1475	31	25	8	39	50	23	68	62	48	MAB_1475	CAM61561.1	Probable ATP-dependent Clp protease adaptor protein ClpS
gene-MAB_1476	584	617	147	586	791	762	619	542	470	MAB_1476	CAM61562.1	Conserved hypothetical protein
gene-MAB_1477	357	470	125	684	787	1048	374	333	337	MAB_1477	CAM61563.1	Conserved hypothetical protein (peptidase?)
gene-MAB_1478	10	9	1	20	27	31	16	8	13	MAB_1478	CAM61564.1	Conserved hypothetical protein
gene-MAB_1479	1	0	3	3	7	7	0	2	1	MAB_1479	CAM61565.1	Possible thiamineS
gene-MAB_1480	359	492	154	578	624	1102	477	385	399	MAB_1480	CAM61566.1	Probable cysteine synthase
gene-MAB_1481	107	129	60	220	245	308	153	129	115	MAB_1481	CAM61567.1	Conserved hypothetical protein
gene-MAB_1482	98	116	24	143	133	196	86	77	73	MAB_1482	CAM61568.1	Probable glutamate racemase MurI
gene-MAB_1483	1046	1327	376	1002	1249	1150	1443	1035	1277	MAB_1483	CAM61569.1	Conserved hypothetical protein
gene-MAB_1484	661	724	244	745	853	947	725	706	740	MAB_1484	CAM61570.1	Probable ribonuclease PH
gene-MAB_1485	344	417	99	444	487	534	388	291	304	MAB_1485	CAM61571.1	HAM1 protein homolog (NTPase)
gene-MAB_1486c	115	117	48	61	55	59	79	82	85	MAB_1486c	CAM61572.1	Putative oxidoreductase
gene-MAB_1487c	47	91	17	55	62	39	71	63	99	MAB_1487c	CAM61573.1	Conserved hypothetical protein
gene-MAB_1488c	13	11	2	10	9	3	6	18	15	MAB_1488c	CAM61574.1	Conserved hypothetical protein
gene-MAB_1489	966	1137	355	721	734	460	948	797	997	MAB_1489	CAM61575.1	Probable acyl-CoA ligase FadD
gene-MAB_1490	127	163	46	127	131	208	101	116	99	MAB_1490	CAM61576.1	Conserved hypothetical protein
gene-MAB_1491	92	102	22	126	189	234	102	68	69	MAB_1491	CAM61577.1	Conserved hypothetical protein
gene-MAB_1492	633	777	271	1180	1316	1965	769	577	550	MAB_1492	CAM61578.1	Conserved hypothetical protein
gene-MAB_1493c	19	17	18	26	23	26	28	38	16	MAB_1493c	CAM61579.1	Probable enoyl-CoA hydratase/isomerase
gene-MAB_1494	34	19	9	28	29	27	42	32	38	MAB_1494	CAM61580.1	Putative TetR-family transcriptional regulator
gene-MAB_1495	425	329	134	358	418	403	502	360	373	MAB_1495	CAM61581.1	Probable oxidoreductase
gene-MAB_1496c	102	132	43	89	144	160	99	103	69	MAB_1496c	CAM61582.1	Putative FAD-binding monooxygenase
gene-MAB_1497c	21	28	4	8	7	21	30	23	27	MAB_1497c	CAM61583.1	Putative regulatory protein%2C TetR family
gene-MAB_1498c	23	32	0	30	20	50	40	25	25	MAB_1498c	CAM61584.1	Putative GntR-family transcriptional regulator
gene-MAB_1499	11	0	0	4	5	3	4	2	1	MAB_1499	CAM61585.1	Putative FAD dependent oxidoreductase
gene-MAB_1500	2	1	0	0	3	0	3	7	4	MAB_1500	CAM61586.1	Putative haloacid dehalogenase-like hydrolase
gene-MAB_1501	3	1	0	8	1	1	2	1	3	MAB_1501	CAM61587.1	Probable ABC transporter%2C periplasmic protein
gene-MAB_1502	10	28	1	23	18	19	35	14	30	MAB_1502	CAM61588.1	Probable ABC transporter%2C ATP-binding protein
gene-MAB_1503	13	1	0	8	17	12	1	11	2	MAB_1503	CAM61589.1	Probable ABC transporter%2C permease protein
gene-MAB_1504	9	14	2	11	20	19	8	11	3	MAB_1504	CAM61590.1	Probable ABC transporter%2C permease protein
gene-MAB_1506c	55	94	9	186	337	370	209	131	128	MAB_1506c	CAM61592.1	Conserved hypothetical protein (MaoC-like dehydratase)
gene-MAB_1507	108	163	53	108	105	107	217	159	175	MAB_1507	CAM61593.1	Conserved hypothetical protein
gene-MAB_1508c	27	48	15	62	82	89	79	39	73	MAB_1508c	CAM61594.1	Putative HTH-type transcriptional regulator
gene-MAB_1509	334	436	122	916	1138	1296	934	694	730	MAB_1509	CAM61595.1	Conserved hypothetical protein
gene-MAB_1510	60	78	34	94	119	119	69	68	81	MAB_1510	CAM61596.1	Alpha/beta hydrolase fold precursor
gene-MAB_1511	593	464	155	397	501	498	527	436	412	MAB_1511	CAM61597.1	Conserved hypothetical protein
gene-MAB_1512	35717	47820	15496	61608	65167	99287	57381	40203	45925	MAB_1512	CAM61598.1	Probable fatty acid synthase Fas
gene-MAB_1513	535	598	107	711	783	1118	785	567	565	MAB_1513	CAM61599.1	Putative holo-[acyl-carrier-protein] synthase
gene-MAB_1514	221	279	65	344	395	651	369	254	212	MAB_1514	CAM61600.1	Putative MutT/NUDIX-family protein
gene-MAB_1515c	24	27	7	23	25	27	49	20	11	MAB_1515c	CAM61601.1	Alkyl hydroperoxide reductase/ Thiol specific antioxidant/ Mal allergen
gene-MAB_1516	1	1	0	0	2	0	1	2	1	MAB_1516	CAM61602.1	Conserved hypothetical protein
gene-MAB_1517c	140	205	69	100	84	44	216	183	194	MAB_1517c	CAM61603.1	Probable O-methyltransferase Omt
gene-MAB_1518	456	909	232	271	303	271	486	511	649	MAB_1518	CAM61604.1	Conserved hypothetical protein
gene-MAB_1519	1	12	1	13	9	27	7	7	3	MAB_1519	CAM61605.1	Hypothetical protein
gene-MAB_1520c	20	19	7	30	42	47	24	20	18	MAB_1520c	CAM61606.1	Probable membrane protein%2C MmpL family
gene-MAB_1521	123	99	29	167	200	276	175	128	100	MAB_1521	CAM61607.1	Conserved hypothetical protein (putative two-component system sensor protein?)
gene-MAB_1522	28	26	8	42	64	72	30	42	32	MAB_1522	CAM61608.1	Putative two-component system response regulator LuxR
gene-MAB_1523c	72	55	7	96	151	135	137	85	69	MAB_1523c	CAM61609.1	Conserved hypothetical protein
gene-MAB_1524c	196	216	57	246	297	362	316	256	211	MAB_1524c	CAM61610.1	Conserved hypothetical protein
gene-MAB_1525c	19	19	5	32	36	99	16	10	12	MAB_1525c	CAM61611.1	Putative transcriptional regulator%2C TetR family
gene-MAB_1526	38	18	12	66	57	76	52	32	35	MAB_1526	CAM61612.1	Putative short chain dehydrogenase/reductase
gene-MAB_1527	85	137	18	178	268	294	128	93	90	MAB_1527	CAM61613.1	Probable monooxygenase
gene-MAB_1528c	57	78	35	13	23	9	64	68	69	MAB_1528c	CAM61614.1	Probable oxidoreductase
gene-MAB_1529c	51	76	26	44	53	54	115	81	80	MAB_1529c	CAM61615.1	Conserved hypothetical protein
gene-MAB_1530	759	1291	334	823	1015	915	1614	1133	1296	MAB_1530	CAM61616.1	Probable conserved lipoprotein LppS
gene-MAB_1531c	105	83	14	157	198	150	322	211	209	MAB_1531c	CAM61617.1	Conserved hypothetical protein
gene-MAB_1533c	64	74	24	136	139	163	113	95	111	MAB_1533c	CAM61618.1	Probable oligoribonuclease
gene-MAB_1534	464	454	121	680	886	1153	863	702	724	MAB_1534	CAM61619.1	Conserved hypothetical protein
gene-MAB_1535c	61	93	48	71	93	68	91	84	82	MAB_1535c	CAM61620.1	Conserved hypothetical protein
gene-MAB_1536	40	38	9	31	30	44	14	24	22	MAB_1536	CAM61621.1	Putative transcriptional regulator%2C TetR family
gene-MAB_1537c	185	258	78	215	222	213	228	242	289	MAB_1537c	CAM61622.1	Putative short chain dehydrogenase/reductase
gene-MAB_1538	470	777	255	690	725	990	434	427	461	MAB_1538	CAM61623.1	Conserved hypothetical protein
gene-MAB_1539c	75	79	18	41	39	39	75	80	73	MAB_1539c	CAM61624.1	Conserved hypothetical protein
gene-MAB_1540	93	112	13	300	360	607	249	188	194	MAB_1540	CAM61625.1	Probable sodium:dicarboxylate symporter
gene-MAB_1541	28	19	25	58	49	85	58	19	28	MAB_1541	CAM61626.1	Bacteriophage protein
gene-MAB_1542c	36	17	2	59	82	134	56	27	26	MAB_1542c	CAM61627.1	Probable amino acid permease
gene-MAB_1543	240	316	98	339	330	195	424	333	377	MAB_1543	CAM61628.1	Conserved hypothetical protein
gene-MAB_1544c	326	303	127	83	92	179	61	59	53	MAB_1544c	CAM61629.1	Probable CysN/CysC bifunctional enzyme
gene-MAB_1545c	67	32	7	5	30	16	15	14	5	MAB_1545c	CAM61630.1	Probable sulfate adenylate transferase%2C subunit 2 (CysD)
gene-MAB_1546c	17	21	3	12	10	11	9	8	11	MAB_1546c	CAM61631.1	Conserved hypothetical protein (sulfotransferase?)
gene-MAB_1547c	70	56	14	34	59	38	82	56	64	MAB_1547c	CAM61632.1	Probable sulfatase
gene-MAB_1548c	31	11	9	48	46	120	30	19	26	MAB_1548c	CAM61633.1	Conserved hypothetical protein
gene-MAB_1549c	147	88	33	436	591	851	230	179	121	MAB_1549c	CAM61634.1	Putative RNA binding protein%2C contains S1 domain
gene-MAB_1550	26	40	12	55	53	44	34	25	50	MAB_1550	CAM61635.1	Probable lipoprotein LppI
gene-MAB_1551c	94	106	36	66	106	82	125	111	97	MAB_1551c	CAM61636.1	Hypothetical protein
gene-MAB_1552	25	40	12	37	33	42	32	32	34	MAB_1552	CAM61637.1	Hypothetical regulatory protein%2C TetR family
gene-MAB_1553c	7	8	8	37	51	54	36	18	30	MAB_1553c	CAM61638.1	Hypothetical protein
gene-MAB_1554	85	97	19	143	193	217	169	124	186	MAB_1554	CAM61639.1	Hypothetical cyclic nucleotide-binding protein
gene-MAB_1555	203	240	94	311	369	273	364	326	326	MAB_1555	CAM61640.1	Conserved hypothetical protein
gene-MAB_1556	119	104	62	96	136	72	266	185	215	MAB_1556	CAM61641.1	Conserved hypothetical protein
gene-MAB_1557	1142	1843	505	1137	1264	1063	1360	1183	1564	MAB_1557	CAM61642.1	Copper resistance D precursor
gene-MAB_1558c	53	50	11	81	96	115	89	44	70	MAB_1558c	CAM61643.1	Probable amidase
gene-MAB_1559	6	7	0	6	4	5	10	12	8	MAB_1559	CAM61644.1	Probable single-strand DNA binding protein
gene-MAB_1560	511	699	201	838	1002	1201	978	769	709	MAB_1560	CAM61645.1	Probable ABC transporter (macrolide-transport) ATP-binding protein
gene-MAB_1561	2941	3821	1261	6031	6909	8950	6068	4403	4904	MAB_1561	CAM61646.1	Probable NAD-dependent glutamate dehydrogenase
gene-MAB_1562	233	311	91	225	310	287	290	228	275	MAB_1562	CAM61647.1	Conserved hypothetical protein
gene-MAB_1563	78	131	29	136	134	235	116	95	130	MAB_1563	CAM61648.1	Conserved hypothetical protein
gene-MAB_1564c	74	91	34	88	87	77	103	85	65	MAB_1564c	CAM61649.1	Putative pirin-like protein
gene-MAB_1565c	330	520	193	540	551	475	699	554	610	MAB_1565c	CAM61650.1	Alpha-amylase family protein
gene-MAB_1566c	46	48	10	63	82	33	109	81	102	MAB_1566c	CAM61651.1	Hemoglobin-like protein HbO
gene-MAB_1567	121	96	23	181	237	472	132	113	95	MAB_1567	CAM61652.1	Probable HNH endonuclease precursor
gene-MAB_1568	20	19	1	32	27	10	29	40	28	MAB_1568	CAM61653.1	Conserved hypothetical protein
gene-MAB_1569	278	449	128	383	476	479	563	471	523	MAB_1569	CAM61654.1	Conserved hypothetical protein
gene-MAB_1570	34	43	15	44	38	62	34	29	31	MAB_1570	CAM61655.1	Conserved hypothetical protein
gene-MAB_1571c	1429	1646	480	1705	1878	2184	1613	1447	1600	MAB_1571c	CAM61656.1	Probable aminopeptidase
gene-MAB_1572	343	371	61	211	221	172	516	525	531	MAB_1572	CAM61657.1	Conserved hypothetical protein
gene-MAB_1573c	190	236	65	208	272	267	364	257	288	MAB_1573c	CAM61658.1	Conserved hypothetical protein
gene-MAB_1574	1187	1499	284	1235	1315	1102	1242	1183	1422	MAB_1574	CAM61659.1	Hypothetical carbohydrate-phosphate isomerase
gene-MAB_1575	337	498	106	231	247	264	275	204	225	MAB_1575	CAM61660.1	Probable formamidopyrimidine-DNA glycolase
gene-MAB_1576	34	69	21	73	40	101	45	46	37	MAB_1576	CAM61661.1	Putative TetR-family transcriptional regulator
gene-MAB_1577c	212	263	57	239	275	216	272	329	340	MAB_1577c	CAM61662.1	Conserved hypothetical protein
gene-MAB_1578c	53	75	17	131	122	97	193	161	193	MAB_1578c	CAM61663.1	Hypothetical transcriptional regulator%2C TetR
gene-MAB_1579	22	25	16	25	35	29	36	55	30	MAB_1579	CAM61664.1	Antigen 85-B precursor
gene-MAB_1580	1436	2423	787	1921	2098	2117	972	756	769	MAB_1580	CAM61665.1	Trigger factor (TF)
gene-MAB_1581	193	248	52	282	351	487	250	206	191	MAB_1581	CAM61666.1	ATP-dependent Clp protease%2C proteolytic subunit 2
gene-MAB_1582	511	601	144	700	811	1134	462	388	392	MAB_1582	CAM61667.1	ATP-dependent Clp protease%2C proteolytic subunit 1
gene-MAB_1583	2540	2938	824	3241	4116	5360	3295	2607	2600	MAB_1583	CAM61668.1	ATP-dependent Clp protease ATP-binding subunit ClpX
gene-MAB_1584	282	167	54	377	463	499	274	264	228	MAB_1584	CAM61669.1	Conserved hypothetical protein
gene-MAB_1585	283	464	111	296	332	216	483	376	478	MAB_1585	CAM61670.1	Putative acetyltransferase
gene-MAB_1586c	28	36	10	36	49	17	54	40	77	MAB_1586c	CAM61671.1	Conserved hypothetical protein
gene-MAB_1587c	502	1441	432	115	71	77	186	91	193	MAB_1587c	CAM61672.1	Probable fatty acid desaturase
gene-MAB_1588c	1599	3702	1842	1180	855	1150	335	458	583	MAB_1588c	CAM61673.1	Putative oxidoreductase
gene-MAB_1589	3169	4209	1371	2802	3226	2618	1823	2052	2591	MAB_1589	CAM61674.1	Putative transcriptional regulator%2C TetR family
gene-MAB_1591	101	173	73	50	52	44	66	45	75	MAB_1591	CAM61676.1	Conserved hypothetical protein
gene-MAB_1592c	319	403	106	297	364	440	462	449	390	MAB_1592c	CAM61677.1	Probable formate dehydrogenase%2C subunit FdhD
gene-MAB_1593c	1562	1841	523	1327	1729	1178	2078	1508	1857	MAB_1593c	CAM61678.1	Probable formate dehydrogenase%2C A chain
gene-MAB_1594	7300	9995	3015	5812	6135	5636	7877	5744	7947	MAB_1594	CAM61679.1	Probable ferredoxin oxidoreductase%2C alpha subunit
gene-MAB_1595	4116	5128	1613	2599	2754	2598	4613	3771	4455	MAB_1595	CAM61680.1	Probable ferredoxin oxidoreductase%2C beta subunit
gene-MAB_1596	8	18	0	6	11	3	5	2	14	MAB_1596	CAM61681.1	Hypothetical protein
gene-MAB_1597	2	1	0	5	1	1	0	0	0	MAB_1597	CAM61682.1	Conserved hypothetical protein
gene-MAB_1598	12	6	0	8	6	6	14	14	9	MAB_1598	CAM61683.1	Probable molybdopterin-guanine dinucleotide biosynthesis protein A
gene-MAB_1599	48	77	26	69	70	97	71	57	65	MAB_1599	CAM61684.1	Conserved hypothetical membrane protein
gene-MAB_1600c	82	110	20	53	53	42	39	46	62	MAB_1600c	CAM61685.1	Conserved hypothetical protein
gene-MAB_1601c	1205	1922	716	844	831	740	822	797	918	MAB_1601c	CAM61686.1	Putative monooxygenase
gene-MAB_1602	263	282	58	313	389	358	288	256	251	MAB_1602	CAM61687.1	Conserved hypothetical protein
gene-MAB_1603	3451	5200	1422	3413	3808	3036	4705	3890	5008	MAB_1603	CAM61688.1	Valyl-tRNA synthetase
gene-MAB_1604	1440	2680	846	2301	2286	2288	2114	1870	2024	MAB_1604	CAM61689.1	Probable folylpolyglutamate synthase FolC
gene-MAB_1605	53	98	43	111	110	151	67	71	94	MAB_1605	CAM61690.1	Conserved hypothetical protein
gene-MAB_1606	153	176	27	243	305	209	266	238	187	MAB_1606	CAM61691.1	Probable nucleoside diphosphate kinase (NDK)
gene-MAB_1607	3975	5136	1441	6433	6761	8583	4926	4632	4411	MAB_1607	CAM61692.1	Possible ribonuclease E Rne
gene-MAB_1608c	4	1	0	1	2	4	0	1	1	MAB_1608c	CAM61693.1	conserved hypothetical protein
gene-MAB_1609c	0	1	0	1	5	0	2	1	1	MAB_1609c	CAM61694.1	Conserved hypothetical protein
gene-MAB_1610	110	178	28	134	121	67	128	131	193	rplU	CAM61695.1	50s ribosomal protein L21
gene-MAB_1611	15	28	4	1	8	8	10	9	13	rpmA	CAM61696.1	50S ribosomal protein L27
gene-MAB_1612	779	1132	296	1170	981	1233	687	760	915	MAB_1612	CAM61697.1	Probable GTP1/Obg-family GTP-binding protein
gene-MAB_1613	409	678	182	679	706	840	338	315	411	MAB_1613	CAM61698.1	Probable glutamate 5-kinase (ProB)
gene-MAB_1614	176	130	48	462	495	507	327	270	258	MAB_1614	CAM61699.1	Hypothetical protein
gene-MAB_1615	177	227	45	200	272	313	241	221	256	MAB_1615	CAM61700.1	Conserved hypothetical protein
gene-MAB_1616	75	113	29	55	55	73	57	46	88	MAB_1616	CAM61701.1	Hypothetical protein
gene-MAB_1617c	18	10	5	28	32	34	35	26	30	MAB_1617c	CAM61702.1	Probable ribokinase RbsK
gene-MAB_1618	796	1386	419	906	969	911	813	796	1036	MAB_1618	CAM61703.1	Probable gamma-glutamyl phosphate reductase
gene-MAB_1619	142	154	71	157	210	179	210	167	203	MAB_1619	CAM61704.1	Conserved hypothetical protein
gene-MAB_1620	356	508	154	446	509	468	525	372	386	MAB_1620	CAM61705.1	Conserved hypothetical protein
gene-MAB_1621	90	194	52	140	145	149	144	146	129	MAB_1621	CAM61706.1	Probable nicotinate-nucleotide adenylyltransferase
gene-MAB_1622	13	18	2	38	48	37	36	27	32	MAB_1622	CAM61707.1	Conserved hypothetical protein
gene-MAB_1623	52	40	10	121	93	118	73	79	86	MAB_1623	CAM61708.1	Probable phosphoglycerate mutase
gene-MAB_1624	127	147	34	182	216	275	127	108	112	MAB_1624	CAM61709.1	Conserved hypothetical protein
gene-MAB_1625	137	233	52	279	354	417	192	157	182	MAB_1625	CAM61710.1	Conserved hypothetical protein
gene-MAB_1626	31	32	7	26	28	31	35	33	37	MAB_1626	CAM61711.1	Conserved hypothetical protein (competence protein ComEA?)
gene-MAB_1627	69	125	35	85	77	75	78	86	79	MAB_1627	CAM61712.1	Conserved hypothetical protein (ComEC/Rec2-related protein?)
gene-MAB_1628c	457	276	78	623	879	1327	1249	509	664	MAB_1628c	CAM61713.1	Conserved hypothetical protein
gene-MAB_1629c	18	26	9	120	151	271	48	48	21	MAB_1629c	CAM61714.1	Conserved hypothetical protein
gene-MAB_1630c	8	3	0	16	3	4	6	4	5	MAB_1630c	CAM61715.1	Conserved hypothetical protein
gene-MAB_1632c	122	118	30	304	413	654	335	198	176	MAB_1632c	CAM61717.1	Conserved hypothetical protein
gene-MAB_1633	444	698	197	796	850	980	774	656	731	MAB_1633	CAM61718.1	Putative DNA polymerase III delta subunit
gene-MAB_1634c	20	34	9	12	21	6	31	24	46	rpsT	CAM61719.1	30s ribosomal protein S20
gene-MAB_1635	1307	1698	477	1376	1722	1217	2202	1919	1943	MAB_1635	CAM61720.1	Conserved hypothetical protein
gene-MAB_1636	96	111	54	119	176	154	106	110	99	MAB_1636	CAM61721.1	Conserved hypothetical protein
gene-MAB_1637	235	207	58	234	228	317	273	258	221	MAB_1637	CAM61722.1	Transglutaminase-like
gene-MAB_1638	861	1191	379	2476	2849	3871	2002	1673	1875	MAB_1638	CAM61723.1	Putative TetR-family transcriptional regulator
gene-MAB_1639c	439	619	158	485	549	508	724	568	736	MAB_1639c	CAM61724.1	Conserved hypothetical protein
gene-MAB_1640	1150	1740	569	1150	1291	1119	1231	1106	1215	MAB_1640	CAM61725.1	GTP-binding protein LepA
gene-MAB_1641	470	669	91	477	585	506	601	504	773	MAB_1641	CAM61726.1	Putative oxidoreductase
gene-MAB_1642	0	0	0	0	0	0	1	0	0	MAB_1642	CAM61727.1	Hypothetical protein
gene-MAB_1643	276	285	76	382	421	730	352	292	225	MAB_1643	CAM61728.1	Putative glycosyl hydrolase
gene-MAB_1644	43	23	6	76	79	159	52	28	22	MAB_1644	CAM61729.1	Conserved hypothetical protein
gene-MAB_1645	74	43	9	80	103	180	83	46	38	MAB_1645	CAM61730.1	Hypothetical protein
gene-MAB_1646c	82	104	17	106	134	155	107	74	88	MAB_1646c	CAM61731.1	Probable monooxygenase%2C FAD-binding
gene-MAB_1647c	14	6	10	10	16	11	5	11	14	MAB_1647c	CAM61732.1	Hypothetical protein
gene-MAB_1648c	161	203	52	195	229	341	124	126	152	MAB_1648c	CAM61733.1	Conserved hypothetical protein
gene-MAB_1649c	4	2	1	17	8	11	3	3	1	MAB_1649c	CAM61734.1	Hypothetical protein
gene-MAB_1650c	100	123	22	174	170	230	85	100	94	MAB_1650c	CAM61735.1	Conserved hypothetical protein
gene-MAB_1651	4	18	7	4	8	3	9	7	6	MAB_1651	CAM61736.1	Conserved hypothetical protein
gene-MAB_1652	778	807	208	128	132	163	116	92	141	MAB_1652	CAM61737.1	Probable sulfate ABC transporter%2C sulfate-binding protein SubI
gene-MAB_1653	864	1057	385	154	188	255	144	117	75	MAB_1653	CAM61738.1	Probable sulfate ABC transporter%2C permease protein CysT
gene-MAB_1654	601	609	277	114	141	210	123	78	77	MAB_1654	CAM61739.1	Probable sulfate ABC transporter%2C permease protein CysW
gene-MAB_1655	663	734	263	155	167	207	135	98	134	MAB_1655	CAM61740.1	Probable sulfate ABC transporter%2C ATP-binding protein SysA
gene-MAB_1656	16	5	2	2	2	2	0	6	4	MAB_1656	CAM61741.1	Conserved hypothetical protein
gene-MAB_1657c	0	0	1	1	1	0	4	4	3	MAB_1657c	CAM61742.1	Conserved hypothetical protein
gene-MAB_1658c	146	243	61	171	187	166	161	125	184	MAB_1658c	CAM61743.1	Conserved hypothetical protein (cobalamin biosynthesis?)
gene-MAB_1659c	1471	2217	680	1656	1714	1669	1391	1416	1991	MAB_1659c	CAM61744.1	CysN/CysC bifunctional enzyme
gene-MAB_1660c	1277	1665	514	993	1054	879	1070	1237	1500	MAB_1660c	CAM61745.1	Sulfate adenylate transferase%2C subunit 2 (CysD)
gene-MAB_1661c	1001	1277	360	775	773	621	980	955	1311	MAB_1661c	CAM61746.1	Phosphoadenosine phosphosulfate reductase (CysH)
gene-MAB_1662c	3888	6229	1886	3327	3204	2677	2602	2730	4076	MAB_1662c	CAM61747.1	Probable sulfite reductase [ferredoxin]
gene-MAB_1663	252	442	111	276	255	323	265	240	313	MAB_1663	CAM61748.1	Probable oxygen-independent coproporphyrinogen III oxidase HemN
gene-MAB_1664c	10	11	2	19	22	14	29	16	19	MAB_1664c	CAM61749.1	Conserved hypothetical protein
gene-MAB_1665	1140	1405	307	955	1173	835	1358	1184	1423	MAB_1665	CAM61750.1	Heat-inducible transcription repressor HrcA
gene-MAB_1666	1058	1450	457	1158	1324	1239	1411	1264	1590	MAB_1666	CAM61751.1	Chaperone protein DnaJ
gene-MAB_1667	343	473	92	341	417	499	357	333	383	MAB_1667	CAM61752.1	Conserved hypothetical protein
gene-MAB_1668	1988	2416	513	2059	2859	2439	2194	2026	2082	MAB_1668	CAM61753.1	PhoH-like protein
gene-MAB_1669	470	596	108	553	672	685	305	284	367	MAB_1669	CAM61754.1	Conserved hypothetical protein
gene-MAB_1670	694	1178	449	1570	1494	2455	1003	788	813	MAB_1670	CAM61755.1	Conserved hypothetical protein
gene-MAB_1671	15	20	4	48	22	36	27	25	20	MAB_1671	CAM61756.1	Conserved hypothetical protein
gene-MAB_1672	276	320	82	474	455	579	288	258	280	MAB_1672	CAM61757.1	GTP-binding protein Era homolog
gene-MAB_1673	221	417	84	212	178	142	245	207	387	MAB_1673	CAM61758.1	Conserved hypothetical protein
gene-MAB_1674c	120	138	25	149	157	173	186	174	191	MAB_1674c	CAM61759.1	Putative amidase AmiA2
gene-MAB_1675	448	300	100	361	548	565	423	441	310	MAB_1675	CAM61760.1	DNA repair protein RecO
gene-MAB_1676	491	480	133	426	525	569	574	443	559	MAB_1676	CAM61761.1	Probable undecaprenyl pyrophosphate synthetase
gene-MAB_1677	61	63	11	36	52	49	61	38	32	MAB_1677	CAM61762.1	Conserved hypothetical protein
gene-MAB_1678c	182	290	47	191	232	220	193	157	210	MAB_1678c	CAM61763.1	Putative ferric uptake regulator FurB
gene-MAB_1679c	40	54	7	45	60	45	58	67	69	MAB_1679c	CAM61764.1	Probable ArsR-family transcriptional regulator
gene-MAB_1680	3	11	1	6	3	10	9	5	2	MAB_1680	CAM61765.1	Conserved hypothetical protein
gene-MAB_1681	11	10	3	12	17	10	8	6	12	MAB_1681	CAM61766.1	Conserved hypothetical protein
gene-MAB_1682	5	4	0	2	1	10	2	5	0	MAB_1682	CAM61767.1	Probable NAD-dependent epimerase/dehydratase
gene-MAB_1683	8	4	2	4	18	8	6	4	4	MAB_1683	CAM61768.1	Putative fatty acid desaturase
gene-MAB_1684	2	5	3	2	4	2	1	1	1	MAB_1684	CAM61769.1	Diaminobutyrate--2-oxoglutarate aminotransferase
gene-MAB_1685	37	30	7	21	27	20	23	26	30	MAB_1685	CAM61770.1	Putative decarboxylase
gene-MAB_1686	0	3	1	5	8	9	1	5	3	MAB_1686	CAM61771.1	Hypothetical protein
gene-MAB_1687	8	4	0	6	8	13	5	7	2	MAB_1687	CAM61772.1	Conserved hypothetical protein
gene-MAB_1688	10	13	2	3	5	6	0	5	2	MAB_1688	CAM61773.1	Hypothetical protein
gene-MAB_1689	4	5	1	4	4	8	3	6	8	MAB_1689	CAM61774.1	Probable daunorubicin resistance ABC transporter ATP-binding subunit DrrA
gene-MAB_1690	7	6	3	3	4	18	8	0	0	MAB_1690	CAM61775.1	Putative ABC transporter transmembrane protein
gene-MAB_1691	0	0	0	0	0	0	3	0	0	MAB_1691	CAM61776.1	Hypothetical protein
gene-MAB_1692	8	10	8	18	14	23	16	10	13	MAB_1692	CAM61777.1	Putative polyketide synthase Pks16/acyl-CoA synthetase
gene-MAB_1693	6	1	0	11	4	6	2	2	1	MAB_1693	CAM61778.1	Conserved hypothetical protein (YrbE family?)
gene-MAB_1694	1	0	0	3	2	0	3	0	3	MAB_1694	CAM61779.1	Putative YrbE family protein
gene-MAB_1695	2	1	1	7	1	13	0	0	5	MAB_1695	CAM61780.1	Putative Mce family protein
gene-MAB_1696	0	0	2	3	0	5	0	2	1	MAB_1696	CAM61781.1	Putative Mce family protein
gene-MAB_1697	5	0	3	6	12	15	10	11	4	MAB_1697	CAM61782.1	Putative Mce family protein
gene-MAB_1698	25	20	0	20	20	32	8	11	12	MAB_1698	CAM61783.1	Putative Mce family protein
gene-MAB_1699	8	10	2	4	10	14	8	11	16	MAB_1699	CAM61784.1	Putative Mce family protein
gene-MAB_1700	8	1	4	9	5	7	8	6	0	MAB_1700	CAM61785.1	Putative Mce family protein
gene-MAB_1701	3	10	2	3	13	14	8	2	3	MAB_1701	CAM61786.1	Conserved hypothetical protein
gene-MAB_1702	603	703	151	644	781	650	947	684	721	MAB_1702	CAM61787.1	Glycyl-TRNA synthetase (GlyS)
gene-MAB_1703	913	1274	355	1366	1579	1744	1096	864	928	MAB_1703	CAM61788.1	Probable aminotransferase
gene-MAB_1704c	64	90	25	38	84	87	69	75	53	MAB_1704c	CAM61789.1	1-aminocyclopropane-1-carboxylate deaminase
gene-MAB_1705c	25	18	4	47	24	21	33	28	47	MAB_1705c	CAM61790.1	Putative transcriptional regulator%2C GntR family
gene-MAB_1706c	238	295	105	316	354	367	364	327	372	MAB_1706c	CAM61791.1	Conserved hypothetical protein
gene-MAB_1707	477	571	148	599	615	537	631	558	690	MAB_1707	CAM61792.1	Deoxyguanosinetriphosphate triphosphohydrolase-like protein
gene-MAB_1708	891	1084	331	1071	1207	1401	998	973	1065	MAB_1708	CAM61793.1	DNA primase DnaG
gene-MAB_1709c	14	15	4	17	13	9	21	15	16	MAB_1709c	CAM61794.1	Conserved hypothetical protein
gene-MAB_1710c	31	57	4	32	57	53	67	53	63	MAB_1710c	CAM61795.1	Conserved hypothetical protein (OsmC-like protein)
gene-MAB_1711c	90	97	39	138	156	168	137	144	128	MAB_1711c	CAM61796.1	Conserved hypothetical protein
gene-MAB_1712	211	391	95	629	649	614	631	576	627	MAB_1712	CAM61797.1	Conserved hypothetical protein
gene-MAB_1713	243	371	97	284	331	341	353	287	315	MAB_1713	CAM61798.1	Hypothetical ABC transporter ATP-binding protein
gene-MAB_1714	70	51	4	55	87	71	42	52	39	MAB_1714	CAM61799.1	Conserved hypothetical protein (cobalt transport protein?)
gene-MAB_1715c	130	178	45	132	153	132	221	128	178	MAB_1715c	CAM61800.1	Probable sugar ABC transporter%2C sugar-binding protein
gene-MAB_1716c	71	67	25	57	71	33	98	73	92	MAB_1716c	CAM61801.1	Probable sugar ABC transporter%2C permease protein
gene-MAB_1717c	124	209	46	124	192	123	240	175	229	MAB_1717c	CAM61802.1	Probable sugar ABC transporter%2C permease protein
gene-MAB_1718	297	337	90	298	365	311	321	304	341	MAB_1718	CAM61803.1	Peptidase U62%2C modulator of DNA gyrase
gene-MAB_1719	321	354	114	272	361	409	334	346	368	MAB_1719	CAM61804.1	Conserved hypothetical protein
gene-MAB_1720	121	112	21	148	166	145	205	187	214	MAB_1720	CAM61805.1	Putative two-component system response regulator
gene-MAB_1721	92	72	32	75	118	98	107	142	128	MAB_1721	CAM61806.1	Putative histidine kinase sensor of two-component system
gene-MAB_1722	241	207	61	192	292	199	254	283	323	MAB_1722	CAM61807.1	Conserved hypothetical protein
gene-MAB_1723	380	402	158	166	257	121	490	326	546	MAB_1723	CAM61808.1	Putative phage integrase
gene-MAB_1724c	242	255	93	201	333	286	411	354	334	MAB_1724c	CAM61809.1	Hypothetical protein
gene-MAB_1725c	109	114	30	317	516	585	684	374	338	MAB_1725c	CAM61810.1	Putative acetyltransferase
gene-MAB_1726	22	26	3	18	45	88	35	42	44	MAB_1726	CAM61811.1	Bacteriophage protein
gene-MAB_1727c	104	78	12	102	168	88	209	136	176	MAB_1727c	CAM61812.1	Bacteriophage protein
gene-MAB_1728	0	1	0	0	0	0	0	0	0	MAB_1728	CAM61813.1	Hypothetical protein
gene-MAB_1729	3	0	6	13	10	9	21	9	12	MAB_1729	CAM61814.1	Conserved hypothetical protein (phage protein?)
gene-MAB_1730	0	1	0	0	0	0	2	0	0	MAB_1730	CAM61815.1	Hypothetical protein
gene-MAB_1731	5	5	6	11	12	6	12	9	4	MAB_1731	CAM61816.1	Hypothetical protein
gene-MAB_1732	6	12	4	11	18	17	19	10	5	MAB_1732	CAM61817.1	Hypothetical protein
gene-MAB_1735	1	0	1	1	1	0	0	0	2	MAB_1735	CAM61820.1	Hypothetical protein
gene-MAB_1742	73	55	41	176	233	160	305	215	229	MAB_1742	CAM61827.1	Hypothetical protein
gene-MAB_1743	2	5	0	1	2	8	2	5	5	MAB_1743	CAM61828.1	Hypothetical protein
gene-MAB_1744	1	0	1	0	3	2	0	2	1	MAB_1744	CAM61829.1	Bacteriophage protein
gene-MAB_1745	0	2	0	2	0	0	0	0	1	MAB_1745	CAM61830.1	Hypothetical protein
gene-MAB_1746	0	0	0	0	0	3	2	1	0	MAB_1746	CAM61831.1	Hypothetical protein
gene-MAB_1748	4	12	1	7	7	11	11	3	1	MAB_1748	CAM61833.1	Conserved hypothetical protein
gene-MAB_1750	5	5	1	1	2	4	1	5	0	MAB_1750	CAM61835.1	Hypothetical protein
gene-MAB_1753	0	0	0	0	0	0	1	1	0	MAB_1753	CAM61838.1	Hypothetical protein
gene-MAB_1755	2	0	0	0	0	0	0	0	0	MAB_1755	CAM61840.1	Hypothetical protein
gene-MAB_1756	1	0	0	0	0	0	2	0	0	MAB_1756	CAM61841.1	Putative transcriptional regulator%2C WhiB family
gene-MAB_1757	24	27	3	30	33	50	45	41	23	MAB_1757	CAM61842.1	Bacteriophage protein
gene-MAB_1758	0	0	0	7	0	1	1	0	0	MAB_1758	CAM61843.1	Hypothetical protein
gene-MAB_1759	1	1	3	0	0	0	2	1	3	MAB_1759	CAM61844.1	Conserved hypothetical protein
gene-MAB_1760	41	9	4	19	33	28	30	18	36	MAB_1760	CAM61845.1	Conserved hypothetical protein
gene-MAB_1762	128	86	38	131	141	65	172	123	108	MAB_1762	CAM61847.1	Phage-related protein
gene-MAB_1763	1	3	0	2	4	6	3	2	4	MAB_1763	CAM61848.1	Conserved hypothetical protein
gene-MAB_1766	0	0	0	0	0	0	5	0	2	MAB_1766	CAM61851.1	Hypothetical protein
gene-MAB_1767	1	2	3	0	1	0	1	2	0	MAB_1767	CAM61852.1	Hypothetical protein
gene-MAB_1768	4	3	0	6	3	3	8	3	6	MAB_1768	CAM61853.1	Hypothetical protein
gene-MAB_1769	0	0	1	6	1	1	1	0	1	MAB_1769	CAM61854.1	Hypothetical protein
gene-MAB_1770	2	2	1	4	3	3	15	6	4	MAB_1770	CAM61855.1	Hypothetical protein
gene-MAB_1771	0	0	0	0	0	0	1	0	0	MAB_1771	CAM61856.1	Hypothetical protein
gene-MAB_1773c	0	0	0	1	0	0	0	0	0	MAB_1773c	CAM61857.1	Hypothetical protein
gene-MAB_1774	4	9	0	3	3	4	3	2	0	MAB_1774	CAM61858.1	Bacteriophage protein
gene-MAB_1775	4	1	0	0	5	3	0	0	1	MAB_1775	CAM61859.1	Bacteriophage protein
gene-MAB_1776	1	0	0	0	0	0	0	0	0	MAB_1776	CAM61860.1	Bacteriophage protein
gene-MAB_1778	0	0	1	5	0	0	0	0	1	MAB_1778	CAM61862.1	Hypothetical protein
gene-MAB_1779	0	0	0	0	3	0	4	1	0	MAB_1779	CAM61863.1	Hypothetical protein
gene-MAB_1782	0	0	0	0	0	0	0	1	0	MAB_1782	CAM61866.1	Bacteriophage protein
gene-MAB_1784	0	0	0	0	0	0	0	0	1	MAB_1784	CAM61868.1	Bacteriophage protein
gene-MAB_1785	0	3	0	4	2	1	3	0	0	MAB_1785	CAM61869.1	Bacteriophage protein
gene-MAB_1786	1	1	0	2	1	0	0	0	2	MAB_1786	CAM61870.1	Bacteriophage protein
gene-MAB_1787	0	0	0	0	2	0	0	0	2	MAB_1787	CAM61871.1	Bacteriophage protein
gene-MAB_1788	0	0	0	2	4	0	0	0	0	MAB_1788	CAM61872.1	Bacteriophage protein
gene-MAB_1789	0	0	0	0	0	0	1	1	0	MAB_1789	CAM61873.1	Bacteriophage protein
gene-MAB_1793	0	0	0	0	1	0	0	0	2	MAB_1793	CAM61877.1	Phage associated (putative structural protein)
gene-MAB_1796	0	3	0	6	5	3	5	5	5	MAB_1796	CAM61880.1	Bacteriophage tape measure protein (TMP)
gene-MAB_1797	1	3	0	0	2	1	7	5	4	MAB_1797	CAM61881.1	Bacteriophage protein
gene-MAB_1798	0	0	0	0	0	0	0	1	0	MAB_1798	CAM61882.1	Bacteriophage protein
gene-MAB_1801	3	3	7	3	3	3	4	4	4	MAB_1801	CAM61885.1	Bacteriophage protein
gene-MAB_1802	0	0	0	0	0	0	0	1	0	MAB_1802	CAM61886.1	Bacteriophage protein
gene-MAB_1803	0	0	0	0	0	0	0	0	4	MAB_1803	CAM61887.1	Bacteriophage protein
gene-MAB_1805	1	0	0	0	0	0	0	0	1	MAB_1805	CAM61889.1	Bacteriophage protein
gene-MAB_1806	1	1	0	1	0	0	1	0	0	MAB_1806	CAM61890.1	Hypothetical protein
gene-MAB_1807	0	0	0	0	1	0	0	4	0	MAB_1807	CAM61891.1	Bacteriophage protein
gene-MAB_1809	2	1	0	1	1	1	23	3	5	MAB_1809	CAM61893.1	Bacteriophage protein
gene-MAB_1810	40	44	1	12	19	1	58	48	59	MAB_1810	CAM61894.1	Bacteriophage protein
gene-MAB_1812c	282	225	32	159	244	72	418	352	349	MAB_1812c	CAM61896.1	Hypothetical protein
gene-MAB_1814	2	0	0	0	0	0	0	0	1	MAB_1814	CAM61898.1	Bacteriophage protein
gene-MAB_1815	2	3	0	2	3	1	5	1	5	MAB_1815	CAM61899.1	Hypothetical protein
gene-MAB_1816c	23	20	4	31	24	8	43	37	31	MAB_1816c	CAM61900.1	Phage integrase
gene-MAB_1818	3	0	0	2	0	0	0	0	0	MAB_1818	CAM61902.1	Hypothetical protein
gene-MAB_1819c	198	123	64	131	178	88	255	212	176	MAB_1819c	CAM61903.1	Hypothetical protein
gene-MAB_1820c	142	102	25	115	151	118	206	160	161	MAB_1820c	CAM61904.1	Putative resolvase
gene-MAB_1821	922	1157	418	1088	1482	1433	1709	1135	1252	MAB_1821	CAM61905.1	Conserved hypothetical protein
gene-MAB_1822	349	443	164	620	750	837	978	592	584	MAB_1822	CAM61906.1	Conserved hypothetical protein
gene-MAB_1823c	356	269	105	519	765	954	979	573	542	MAB_1823c	CAM61907.1	Hypothetical protein
gene-MAB_1825c	330	521	164	885	950	921	1161	1095	1152	MAB_1825c	CAM61908.1	Hypothetical protein
gene-MAB_1826	188	254	107	516	693	737	757	496	500	MAB_1826	CAM61909.1	Conserved hypothetical protein
gene-MAB_1827c	90	133	34	185	226	206	345	287	294	MAB_1827c	CAM61910.1	Bacteriophage protein
gene-MAB_1828	64	173	108	49	34	31	42	34	61	MAB_1828	CAM61911.1	Hypothetical protein
gene-MAB_1829	22	33	7	19	33	16	42	33	20	MAB_1829	CAM61912.1	Hypothetical protein
gene-MAB_1830	316	252	102	416	467	350	446	379	282	MAB_1830	CAM61913.1	Hypothetical protein
gene-MAB_1831	3	5	0	12	6	8	7	7	5	MAB_1831	CAM61914.1	Hypothetical protein
gene-MAB_1832	338	360	81	358	472	449	412	341	373	MAB_1832	CAM61915.1	Conserved hypothetical protein
gene-MAB_1833	43	39	13	42	64	57	38	32	28	MAB_1833	CAM61916.1	Conserved hypothetical protein
gene-MAB_1834	16	21	6	14	38	34	35	26	31	MAB_1834	CAM61917.1	Hypothetical protein
gene-MAB_1835c	57	101	31	74	115	84	74	75	74	MAB_1835c	CAM61918.1	Immunogenic protein MPT64 precursor
gene-MAB_1837c	0	3	2	2	4	6	3	3	3	MAB_1837c	CAM61920.1	Hypothetical protein
gene-MAB_1838	9	17	2	10	12	3	19	16	8	MAB_1838	CAM61921.1	Endonuclease
gene-MAB_1839	54	59	19	43	55	65	63	60	42	MAB_1839	CAM61922.1	Diguanylate cyclase/phosphodiesterase
gene-MAB_1840c	61	77	22	184	182	312	121	109	97	MAB_1840c	CAM61923.1	Putative beta-glucanase
gene-MAB_1841c	76	87	17	96	102	97	85	73	111	MAB_1841c	CAM61924.1	Putative type-b cytochrome (b561)
gene-MAB_1842c	214	310	78	220	261	274	277	291	327	MAB_1842c	CAM61925.1	Probable catalase
gene-MAB_1843	75	107	9	60	94	123	57	60	82	MAB_1843	CAM61926.1	Probable D-alanyl-D-alanine dipeptidase
gene-MAB_1844	23	27	3	13	19	19	19	14	19	MAB_1844	CAM61927.1	Hypothetical protein
gene-MAB_1845c	34	23	0	86	106	95	68	68	72	MAB_1845c	CAM61928.1	Conserved hypothetical protein
gene-MAB_1846	15	37	10	35	38	55	27	32	21	MAB_1846	CAM61929.1	Putative ABC transporter ATP-binding protein
gene-MAB_1847	9	2	0	6	15	16	4	11	5	MAB_1847	CAM61930.1	Putative metalloprotease
gene-MAB_1848	0	0	0	0	1	0	1	0	0	MAB_1848	CAM61931.1	Hypothetical protein
gene-MAB_1849	63	67	32	78	86	124	71	49	40	MAB_1849	CAM61932.1	Putative metalloprotease
gene-MAB_1850c	6	9	4	5	13	6	8	6	16	MAB_1850c	CAM61933.1	Hypothetical protein
gene-MAB_1851	187	325	98	168	191	145	289	230	220	MAB_1851	CAM61934.1	Probable acyl-CoA dehydrogenase FadE
gene-MAB_1852c	187	315	69	340	380	340	361	319	366	MAB_1852c	CAM61935.1	Hypothetical isochorismatase hydrolase
gene-MAB_1854c	155	159	42	145	151	193	135	112	155	MAB_1854c	CAM61937.1	Glycogen phosphorylase
gene-MAB_1855c	15	13	0	14	25	17	9	15	13	MAB_1855c	CAM61938.1	Putative zinc-binding alcohol dehydrogenase
gene-MAB_1856	22	19	2	22	54	22	30	43	28	MAB_1856	CAM61939.1	Putative transcriptional regulator%2C MarR family
gene-MAB_1857c	38	69	18	56	59	66	42	51	58	MAB_1857c	CAM61940.1	Conserved hypothetical protein
gene-MAB_1858	107	102	37	109	113	104	140	135	137	MAB_1858	CAM61941.1	Probable ABC transporter antibiotic-transport ATP-binding protein
gene-MAB_1859	48	67	13	40	46	63	60	29	45	MAB_1859	CAM61942.1	Probable ABC transporter antibiotic-transport integral membrane protein
gene-MAB_1860	20	36	24	55	62	67	34	54	31	MAB_1860	CAM61943.1	Probable ABC transporter antibiotic-transport integral membrane protein
gene-MAB_1861c	207	221	63	388	313	349	219	224	263	MAB_1861c	CAM61944.1	Putative transcriptional regulator%2C TetR family
gene-MAB_1862	23	30	19	25	43	33	37	29	25	MAB_1862	CAM61945.1	Conserved hypothetical protein (L-carnitine dehydratase?)
gene-MAB_1863	105	112	40	109	163	136	131	112	136	MAB_1863	CAM61946.1	Probable acyl-CoA dehydrogenase FadE
gene-MAB_1864	200	200	62	158	179	188	231	172	170	MAB_1864	CAM61947.1	Probable lipid-transfer protein Ltp1/thiolase
gene-MAB_1865	193	154	38	188	258	270	204	160	192	MAB_1865	CAM61948.1	Probable fatty-acid-CoA ligase FadD
gene-MAB_1866c	172	154	65	18	31	27	54	38	37	MAB_1866c	CAM61949.1	Putative oxygenase
gene-MAB_1867	51	60	17	163	224	334	185	108	137	MAB_1867	CAM61950.1	Conserved hypothetical protein
gene-MAB_1868c	97	132	24	97	149	148	93	67	72	MAB_1868c	CAM61951.1	Conserved hypothetical protein
gene-MAB_1869c	159	197	60	193	215	276	153	117	176	MAB_1869c	CAM61952.1	Probable zinc-dependent alcohol dehydrogenase AdhE2
gene-MAB_1870	54	61	31	69	89	93	74	68	91	MAB_1870	CAM61953.1	Putative beta-lactamase
gene-MAB_1871	1931	1753	455	927	1498	905	1805	1659	1915	MAB_1871	CAM61954.1	Conserved hypothetical protein
gene-MAB_1872c	22	18	2	9	27	21	18	18	22	MAB_1872c	CAM61955.1	Conserved hypothetical protein
gene-MAB_1873c	10	16	8	12	16	13	18	16	15	MAB_1873c	CAM61956.1	Putative TetR family transcriptional regulator
gene-MAB_1874	40	26	14	43	54	56	29	26	36	MAB_1874	CAM61957.1	Putative oxidoreductase
gene-MAB_1875c	667	865	202	871	1210	1267	837	599	782	MAB_1875c	CAM61958.1	Putative hydrolase (alpha/beta fold)
gene-MAB_1876c	4026	4684	1259	5751	7196	8356	8486	6699	6063	MAB_1876c	CAM61959.1	Probable propionyl-CoA carboxylase beta chain 6
gene-MAB_1877c	3727	4649	1346	5817	6909	9723	9153	6039	7433	MAB_1877c	CAM61960.1	3-oxoacyl-[acyl-carrier-protein] synthase 1 KasA
gene-MAB_1878c	302	281	67	499	653	499	899	532	530	MAB_1878c	CAM61961.1	Meromycolate extension acyl carrier protein AcpM/ Phosphopantetheine-binding precursor
gene-MAB_1879c	2051	2182	463	3155	3973	3337	5089	3382	4617	MAB_1879c	CAM61962.1	Putative malonyl CoA-ACP transacylase FabD
gene-MAB_1880c	247	312	103	426	475	564	338	276	335	MAB_1880c	CAM61963.1	Conserved hypothetical protein
gene-MAB_1881c	81	134	17	170	153	120	156	137	170	MAB_1881c	CAM61964.1	Putative transcriptional regulator%2C TetR family
gene-MAB_1882c	9	13	7	7	15	10	16	4	7	MAB_1882c	CAM61965.1	Hypothetical protein
gene-MAB_1883c	5	13	5	7	12	4	9	10	6	MAB_1883c	CAM61966.1	Conserved hypothetical protein (lipoprotein?)
gene-MAB_1884c	2859	4815	1101	3315	3235	3367	3036	2840	4015	MAB_1884c	CAM61967.1	Probable pyruvate dehydrogenase E1 component AceE
gene-MAB_1885	106	130	30	162	137	168	162	163	147	MAB_1885	CAM61968.1	Conserved hypothetical protein
gene-MAB_1886	219	312	43	305	340	243	464	356	441	MAB_1886	CAM61969.1	Conserved hypothetical protein
gene-MAB_1887	189	139	45	189	218	169	268	218	249	MAB_1887	CAM61970.1	Probable peroxiredoxin (thioredoxin reductase) AhpE
gene-MAB_1888	139	188	54	201	187	213	148	122	171	MAB_1888	CAM61971.1	Conserved hypothetical protein (thioesterase?)
gene-MAB_1889	212	287	85	187	163	219	186	167	196	MAB_1889	CAM61972.1	Probable L-carnitine dehydratase
gene-MAB_1890c	4	0	0	5	3	3	4	0	7	MAB_1890c	CAM61973.1	Conserved hypothetical protein
gene-MAB_1891	36	44	18	43	41	4	70	69	66	MAB_1891	CAM61974.1	Conserved hypothetical protein
gene-MAB_1892	284	603	183	364	446	121	485	497	490	MAB_1892	CAM61975.1	Hypothetical protein
gene-MAB_1893	386	470	141	522	756	624	678	495	486	MAB_1893	CAM61976.1	Conserved hypothetical protein
gene-MAB_1894c	133	159	44	183	261	267	139	94	102	MAB_1894c	CAM61977.1	Conserved hypothetical protein
gene-MAB_1895c	316	387	171	328	463	323	498	394	253	MAB_1895c	CAM61978.1	Conserved hypothetical protein
gene-MAB_1896c	23	32	9	22	21	14	29	15	18	MAB_1896c	CAM61979.1	Hypothetical protein
gene-MAB_1897c	122	194	54	279	309	392	268	177	165	MAB_1897c	CAM61980.1	Probable high-affinity nickel-transporter NicT
gene-MAB_1898	30	45	8	66	91	66	94	78	74	MAB_1898	CAM61981.1	Probable cobalamin biosynthesis protein CobD
gene-MAB_1899c	303	410	172	377	402	505	439	386	525	MAB_1899c	CAM61982.1	Conserved hypothetical protein
gene-MAB_1900c	134	180	31	130	143	167	154	131	182	MAB_1900c	CAM61983.1	Putative low molecular weight protein tyrosine phosphatase
gene-MAB_1901c	332	638	189	420	497	532	492	458	598	MAB_1901c	CAM61984.1	Conserved hypothetical protein (hydrolase?)
gene-MAB_1902	155	188	62	174	236	210	276	228	296	MAB_1902	CAM61985.1	Putative aminotransferase CobC
gene-MAB_1903	189	215	45	168	264	268	188	158	151	MAB_1903	CAM61986.1	Conserved hypothetical protein
gene-MAB_1904	170	259	97	212	219	276	193	162	192	MAB_1904	CAM61987.1	Conserved hypothetical protein
gene-MAB_1905	473	616	142	563	646	768	463	434	464	MAB_1905	CAM61988.1	Putative phosphoglycerate mutase
gene-MAB_1906	58	39	12	82	121	176	92	62	75	MAB_1906	CAM61989.1	Pyridoxamine 5'-phosphate oxidase-related
gene-MAB_1907	53	44	21	80	96	88	46	59	57	MAB_1907	CAM61990.1	Conserved hypothetical protein
gene-MAB_1908c	32	30	4	65	80	158	46	38	37	MAB_1908c	CAM61991.1	Conserved hypothetical protein
gene-MAB_1909c	10	56	11	62	79	105	61	44	50	MAB_1909c	CAM61992.1	Probable methanol dehydrogenase transcriptional regulatory protein MoxR3
gene-MAB_1910c	5	13	2	15	20	28	17	17	9	MAB_1910c	CAM61993.1	Conserved hypothetical protein
gene-MAB_1911c	30	40	4	113	95	147	39	49	39	MAB_1911c	CAM61994.1	Conserved hypothetical protein
gene-MAB_1912c	34	33	22	151	183	138	81	93	81	MAB_1912c	CAM61995.1	Conserved hypothetical protein
gene-MAB_1913	85	163	36	177	221	205	236	158	265	MAB_1913	CAM61996.1	Conserved hypothetical protein (ribonuclease?)
gene-MAB_1914c	190	238	90	731	889	1012	487	421	419	MAB_1914c	CAM61997.1	Probable adenylate cyclase
gene-MAB_1915	2495	2339	723	4382	5338	6571	5355	3307	3461	MAB_1915	CAM61998.1	Probable fatty-acid-coa ligase FadD
gene-MAB_1916c	442	844	336	404	396	393	577	420	511	MAB_1916c	CAM61999.1	3-methyl-2-oxobutanoate hydroxymethyltransferase
gene-MAB_1917	282	369	158	820	865	1234	579	378	411	MAB_1917	CAM62000.1	Conserved hypothetical protein
gene-MAB_1918	949	1039	355	898	1093	1478	885	817	740	MAB_1918	CAM62001.1	Conserved hypothetical protein (possible hydrolase)
gene-MAB_1919	560	613	116	696	869	1166	597	512	500	MAB_1919	CAM62002.1	Conserved hypothetical protein (possible hydrolase)
gene-MAB_1920	951	1049	348	978	1165	1568	1111	805	814	MAB_1920	CAM62003.1	Probable glutamine synthetase
gene-MAB_1921	806	1133	332	1288	1386	2356	771	678	630	MAB_1921	CAM62004.1	Glutamate-ammonia-ligase adenylyltransferase GlnE
gene-MAB_1922	14	7	0	29	70	34	28	25	31	MAB_1922	CAM62005.1	Conserved hypothetical protein
gene-MAB_1923c	2	4	0	3	6	2	10	5	7	MAB_1923c	CAM62006.1	Conserved hypothetical protein
gene-MAB_1924	22	47	12	52	36	61	51	40	70	MAB_1924	CAM62007.1	Putative transcriptional regulator%2C MarR family
gene-MAB_1925	290	422	58	331	323	163	328	385	614	MAB_1925	CAM62008.1	Conserved hypothetical protein
gene-MAB_1926	281	506	104	433	363	285	386	328	502	MAB_1926	CAM62009.1	Putative transcriptional regulatory protein PrrA
gene-MAB_1927	256	516	164	566	473	632	437	364	442	MAB_1927	CAM62010.1	Putative sensor-type histidine kinase PrrB
gene-MAB_1928c	80	127	31	80	96	88	105	86	95	MAB_1928c	CAM62011.1	Conserved hypothetical protein
gene-MAB_1929	81	104	29	207	240	290	165	122	148	MAB_1929	CAM62012.1	Conserved hypothetical protein
gene-MAB_1930c	40	28	8	67	81	61	141	48	71	MAB_1930c	CAM62013.1	Conserved hypothetical integral membrane protein
gene-MAB_1931c	28	12	7	29	30	30	33	27	31	MAB_1931c	CAM62014.1	Conserved hypothetical integral membrane protein
gene-MAB_1932c	362	563	137	979	1310	1501	948	815	859	MAB_1932c	CAM62015.1	Probable chaperone protein HchA (Hsp31)
gene-MAB_1933c	897	1829	714	810	974	810	860	762	950	MAB_1933c	CAM62016.1	Probable glutamine synthetase%2C type I (GlnA1)
gene-MAB_1934	191	252	95	262	335	342	364	242	363	MAB_1934	CAM62017.1	Conserved hypothetical protein
gene-MAB_1935	133	168	41	248	229	344	88	75	85	MAB_1935	CAM62018.1	Putative drug resistance transporter
gene-MAB_1936	55	68	29	108	186	246	207	136	145	MAB_1936	CAM62019.1	Conserved hypothetical protein
gene-MAB_1937	122	129	35	208	311	433	223	155	131	MAB_1937	CAM62020.1	Putative peptide monooxygenase
gene-MAB_1938c	4	25	0	27	36	35	31	24	37	MAB_1938c	CAM62021.1	Putative transcriptional regulator%2C TetR family
gene-MAB_1939	20	31	2	16	24	36	27	23	33	MAB_1939	CAM62022.1	Probable cytochrome P450
gene-MAB_1940c	1444	1926	500	1419	1433	1230	1739	1697	2026	MAB_1940c	CAM62023.1	Conserved hypothetical protein
gene-MAB_1942c	1984	2713	712	1419	1913	1875	1665	1397	1684	MAB_1942c	CAM62024.1	Probable lipoic acid synthetase LipA
gene-MAB_1943c	1518	1598	430	1299	1543	1061	1672	1541	1749	MAB_1943c	CAM62025.1	Probable lipoyltransferase LipB
gene-MAB_1944c	734	1089	233	749	906	899	837	763	1089	MAB_1944c	CAM62026.1	Conserved hypothetical protein
gene-MAB_1945c	1272	1584	299	1329	1644	1147	1637	1533	1998	MAB_1945c	CAM62027.1	Probable dihydrolipoamide succinyltransferase
gene-MAB_1946	0	0	0	0	0	1	1	0	0	MAB_1946	CAM62028.1	Conserved hypothetical protein
gene-MAB_1947	16	8	0	19	14	13	5	8	18	MAB_1947	CAM62029.1	Conserved hypothetical protein
gene-MAB_1948c	1164	1668	473	1125	1286	1114	1417	1198	1643	MAB_1948c	CAM62030.1	Probable cytosol aminopeptidase (leucyl aminopeptidase?)
gene-MAB_1949	356	459	169	408	471	579	563	389	479	MAB_1949	CAM62031.1	Probable aminomethyltransferase/Glycine cleavage system T protein
gene-MAB_1950	504	620	177	525	598	650	679	604	675	MAB_1950	CAM62032.1	Probable branched-chain amino acid aminotransferase (IlvE)
gene-MAB_1951c	99	129	71	120	167	194	105	92	96	MAB_1951c	CAM62033.1	Conserved hypothetical protein (phosphoesterase?)
gene-MAB_1952c	60	139	33	115	146	142	101	107	121	MAB_1952c	CAM62034.1	Cobalamin synthase CobS
gene-MAB_1953c	1018	1687	311	874	993	571	1174	1224	1693	MAB_1953c	CAM62035.1	Probable nicotinate-nucleotide--dimethylbenzimidazole phosphoribosyltransferase CobT
gene-MAB_1954c	166	239	67	191	175	109	221	177	224	MAB_1954c	CAM62036.1	Putative cobinamide kinase/cobinamide phosphate guanylyltransferase CobU
gene-MAB_1955c	459	651	161	396	432	271	557	544	618	MAB_1955c	CAM62037.1	Conserved hypothetical protein
gene-MAB_1956	61	85	17	78	59	65	80	62	83	MAB_1956	CAM62038.1	Probable glycerate kinase
gene-MAB_1957	201	196	30	165	193	130	266	231	269	MAB_1957	CAM62039.1	Conserved hypothetical protein
gene-MAB_1958c	56	62	4	77	75	49	79	70	73	MAB_1958c	CAM62040.1	Conserved hypothetical protein
gene-MAB_1959	357	481	183	347	360	354	302	315	351	MAB_1959	CAM62041.1	Probable adenosine kinase CbhK
gene-MAB_1960c	972	1659	462	1759	1950	1958	2120	1703	2104	MAB_1960c	CAM62042.1	Probable asparagine synthetase AsnB
gene-MAB_1961	9114	13141	3965	8142	11053	4670	18663	14404	16701	MAB_1961	CAM62043.1	Probable cytochrome c oxidase subunit 2 precursor
gene-MAB_1962	693	915	190	684	970	318	1194	1131	1257	MAB_1962	CAM62044.1	Probable cytochrome c oxidase polypeptide 4
gene-MAB_1963	821	890	231	919	1164	909	965	1002	1046	MAB_1963	CAM62045.1	Putative membrane protein%2C MmpS family
gene-MAB_1964	298	354	105	634	781	870	540	466	326	MAB_1964	CAM62046.1	Conserved hypothetical protein
gene-MAB_1965c	102	200	53	103	90	104	137	100	135	MAB_1965c	CAM62047.1	Conserved hypothetical protein (pyridoxamine 5'-phosphate oxidase?)
gene-MAB_1966c	15673	23627	7675	12944	15619	6037	24267	20369	24335	MAB_1966c	CAM62048.1	Probable ubiquinol-cytochrome c reductase cytochrome b subunit
gene-MAB_1967c	5297	7620	2610	4180	5019	2502	8031	6560	8715	MAB_1967c	CAM62049.1	Probable ubiquinol-cytochrome c reductase iron-sulfur subunit (Rieske iron-sulfur protein)
gene-MAB_1968c	7149	9420	2554	5737	6822	2794	7434	7169	8732	MAB_1968c	CAM62050.1	Probable ubiquinol-cytochrome c reductase cytochrome c subunit
gene-MAB_1969c	3860	5755	1469	3893	4704	2692	7355	5753	7828	MAB_1969c	CAM62051.1	Probable cytochrome c oxidase subunit III
gene-MAB_1970	297	486	114	568	589	473	697	685	816	MAB_1970	CAM62052.1	Anthranilate phosphoribosyltransferase TrpD
gene-MAB_1971c	71	50	30	70	103	135	93	98	72	MAB_1971c	CAM62053.1	Probable DNA polymerase III epsilon subunit
gene-MAB_1972c	45	61	16	51	37	45	59	66	81	MAB_1972c	CAM62054.1	Conserved hypothetical protein (methyltransferase?)
gene-MAB_1973	0	0	0	2	1	0	0	0	0	MAB_1973	CAM62055.1	Conserved hypothetical protein
gene-MAB_1974	462	509	168	918	1100	1850	817	785	639	MAB_1974	CAM62056.1	Putative secreted protein
gene-MAB_1975	436	415	139	794	794	1433	186	195	185	MAB_1975	CAM62057.1	Conserved hypothetical protein
gene-MAB_1976	194	282	75	307	316	408	270	235	336	MAB_1976	CAM62058.1	Conserved hypothetical protein (glycosyl transferase?)
gene-MAB_1977	50	78	12	42	77	54	51	50	88	MAB_1977	CAM62059.1	Putative methyltransferase
gene-MAB_1978c	1168	1750	538	2003	2364	2356	2188	1851	2304	MAB_1978c	CAM62060.1	Probable long-chain-fatty-acid--CoA ligase FadD
gene-MAB_1979	21	31	6	25	24	20	27	29	34	MAB_1979	CAM62061.1	Conserved hypothetical protein
gene-MAB_1980c	2	9	0	6	12	13	18	5	4	MAB_1980c	CAM62062.1	Conserved hypothetical protein
gene-MAB_1981	425	729	253	678	741	644	956	790	874	MAB_1981	CAM62063.1	Conserved hypothetical protein
gene-MAB_1982	391	668	179	529	665	829	365	309	427	MAB_1982	CAM62064.1	Putative arsenite-transporting ATPase
gene-MAB_1983	9	14	2	21	23	18	19	11	25	MAB_1983	CAM62065.1	Conserved hypothetical protein
gene-MAB_1984	353	447	138	504	622	626	757	552	692	MAB_1984	CAM62066.1	Probable 1-acylglycerol-3-phosphate O-acyltransferase
gene-MAB_1985	714	1081	361	656	751	888	962	690	990	MAB_1985	CAM62067.1	Conserved hypothtical membrane protein
gene-MAB_1986	53	64	11	56	82	80	71	36	61	MAB_1986	CAM62068.1	Conserved hypothetical protein
gene-MAB_1987	3292	5066	1324	2830	2976	2304	3729	3325	4436	MAB_1987	CAM62069.1	Probable 3-deoxy-D-arabino-heptulosonate 7-phosphate synthase AroG
gene-MAB_1988c	309	376	106	349	402	443	373	316	436	MAB_1988c	CAM62070.1	Probable serine/threonine protein kinase
gene-MAB_1989c	28	35	11	104	127	147	84	84	90	MAB_1989c	CAM62071.1	Hypothetical protein
gene-MAB_1990	113	162	55	363	343	248	222	233	244	MAB_1990	CAM62072.1	Conserved hypothetical protein
gene-MAB_1991c	480	516	175	741	935	1321	592	469	494	MAB_1991c	CAM62073.1	Conserved hypothetical protein
gene-MAB_1992c	212	342	81	297	300	402	295	209	230	MAB_1992c	CAM62074.1	Probable polyprenyl synthetase
gene-MAB_1993	575	804	230	595	772	687	874	712	763	MAB_1993	CAM62075.1	Probable 5%2C10-methylenetetrahydrofolate reductase
gene-MAB_1994c	69	80	31	100	134	176	161	103	112	MAB_1994c	CAM62076.1	Probable conserved lipoprotein LppM
gene-MAB_1995c	17	19	7	40	42	54	35	29	35	MAB_1995c	CAM62077.1	Conserved hypothetical protein (acetyltransferase?)
gene-MAB_1996	710	792	131	842	1188	786	1178	1037	1187	MAB_1996	CAM62078.1	Conserved hypothetical transmembrane protein
gene-MAB_1997	1625	1277	281	1123	1620	1049	1762	1419	1393	MAB_1997	CAM62079.1	Protein MraZ
gene-MAB_1998	1304	1159	381	794	1185	1418	1211	870	1060	MAB_1998	CAM62080.1	S-adenosyl-methyltransferase MraW
gene-MAB_1999	814	655	226	570	824	825	804	762	789	MAB_1999	CAM62081.1	Conserved hypothetical protein
gene-MAB_2000	3674	2946	1177	3196	4245	4707	4062	3436	3086	MAB_2000	CAM62082.1	Probable penicillin-binding membrane protein PbpB
gene-MAB_2001	713	718	242	782	928	1268	730	656	666	MAB_2001	CAM62083.1	UDP-N-acetylmuramyl-tripeptide synthetase MurE
gene-MAB_2002	388	412	131	454	553	655	408	342	387	MAB_2002	CAM62084.1	UDP-N-acetylmuramoyl-tripeptide--D-alanyl-D-alanine ligase MurF
gene-MAB_2003	426	533	180	668	805	1015	613	554	517	MAB_2003	CAM62085.1	Phospho-N-acetylmuramoyl-pentapeptide-transferaseMurX
gene-MAB_2004	582	697	186	1113	1094	1640	713	559	574	MAB_2004	CAM62086.1	UDP-N-acetylmuramoylalanine--D-glutamate ligase MurD
gene-MAB_2005	720	649	227	998	1224	1664	1000	764	726	MAB_2005	CAM62087.1	Putative cell division protein FtsW
gene-MAB_2006	358	357	133	398	450	722	343	283	351	MAB_2006	CAM62088.1	UDP-N-acetylglucosamine--N-acetylmuramyl-(pentapeptide) pyrophosphoryl-undecaprenol N-acetylglucosamine transferase MurG
gene-MAB_2007	527	572	165	846	1068	1238	672	594	569	MAB_2007	CAM62089.1	UDP-N-acetylmuramate--L-alanine ligase MurC
gene-MAB_2008	354	482	135	621	629	1058	398	331	331	MAB_2008	CAM62090.1	Putative cell division protein FtsQ
gene-MAB_2009	778	474	160	1690	1870	3067	1457	854	764	MAB_2009	CAM62091.1	Putative cell division protein FtsZ
gene-MAB_2010	224	140	58	467	679	870	504	330	297	MAB_2010	CAM62092.1	Conserved hypothetical protein
gene-MAB_2011	30	31	8	58	77	85	74	38	25	MAB_2011	CAM62093.1	Conserved hypothetical protein
gene-MAB_2012	1030	519	137	615	1144	975	1188	1094	1156	MAB_2012	CAM62094.1	Conserved hypothetical protein
gene-MAB_2013c	56	76	8	53	79	77	100	57	74	MAB_2013c	CAM62095.1	Conserved hypothetical protein
gene-MAB_2014c	0	0	0	1	2	0	3	3	0	MAB_2014c	CAM62096.1	Putative transcriptional regulator%2C ArsR
gene-MAB_2015c	8	6	1	3	9	15	8	7	4	MAB_2015c	CAM62097.1	Conserved hypothetical protein
gene-MAB_2016	10	19	5	15	33	16	22	23	33	MAB_2016	CAM62098.1	Conserved hypothetical protein
gene-MAB_2017	2114	2551	651	2913	3630	3370	3890	3448	4089	MAB_2017	CAM62099.1	Hypothetical immunogenic protein antigen 84
gene-MAB_2018	1107	1265	226	1208	1546	1460	1432	1384	1600	MAB_2018	CAM62100.1	Hypothetical protein
gene-MAB_2019	102	108	22	101	129	129	99	62	81	MAB_2019	CAM62101.1	Putative VanY-type carboxypeptidase
gene-MAB_2020c	63	57	44	43	39	51	78	61	56	MAB_2020c	CAM62102.1	Possible bifunctional enzyme HhdD isomerase + cyclase/dehydrase
gene-MAB_2021c	22	47	6	17	29	23	23	24	25	MAB_2021c	CAM62103.1	Putative carboxymuconolactone decarboxylase
gene-MAB_2022	95	77	39	77	71	55	83	78	92	MAB_2022	CAM62104.1	Putative transcriptional regulator%2C TetR family
gene-MAB_2023c	356	477	158	428	626	545	514	538	479	MAB_2023c	CAM62105.1	Putative LacI-family transcriptional regulator
gene-MAB_2024	108	79	31	157	199	204	176	157	131	MAB_2024	CAM62106.1	Amidase family protein
gene-MAB_2025	49	35	24	79	103	117	71	45	73	MAB_2025	CAM62107.1	Possible purine/cytosine permease
gene-MAB_2026	68	58	25	110	119	147	109	89	85	MAB_2026	CAM62108.1	Putative peptidyl-arginine deiminase
gene-MAB_2027	8	1	6	6	9	6	1	5	9	MAB_2027	CAM62109.1	Putative acyl carrier protein
gene-MAB_2028	7	5	0	9	15	22	8	3	9	MAB_2028	CAM62110.1	Probable 3-oxoacyl-(Acyl-carrier-protein) synthase II KasB
gene-MAB_2029	0	6	0	19	31	41	3	3	6	MAB_2029	CAM62111.1	Putative beta-ketoacyl synthase
gene-MAB_2030	5	5	0	23	32	44	4	9	5	MAB_2030	CAM62112.1	Probable 3-oxoacyl-(Acyl-carrier-protein) synthase II KasA
gene-MAB_2031	3	1	0	19	22	22	2	4	4	MAB_2031	CAM62113.1	Putative beta-ketoacyl synthase
gene-MAB_2032	0	2	7	9	12	24	11	1	2	MAB_2032	CAM62114.1	Probable 3-oxoacyl-[acyl-carrier protein] reductase
gene-MAB_2033	3	2	0	3	2	5	2	1	1	MAB_2033	CAM62115.1	Probable thioesterase
gene-MAB_2034	9	0	4	3	9	6	7	11	7	MAB_2034	CAM62116.1	Probable malonyl CoA-acyl carrier protein transacylase
gene-MAB_2035	21	18	2	17	24	19	29	25	37	MAB_2035	CAM62117.1	Possible conserved polyketide synthase associated protein
gene-MAB_2036	6	3	0	5	5	16	9	6	10	MAB_2036	CAM62118.1	Putative membrane protein MmpS
gene-MAB_2037	59	82	33	102	146	162	139	112	106	MAB_2037	CAM62119.1	Putative membrane protein MmpL
gene-MAB_2038	24	28	22	43	71	80	43	31	39	MAB_2038	CAM62120.1	Putative transport protein
gene-MAB_2039	29	25	10	41	21	47	71	38	29	MAB_2039	CAM62121.1	Probable lipase LipH (carboxylesterase)
gene-MAB_2040c	7	4	9	10	15	34	17	15	17	MAB_2040c	CAM62122.1	Conserved hypothetical protein (carboxymuconolactone decarboxylase?)
gene-MAB_2041c	67	106	17	94	144	119	86	85	74	MAB_2041c	CAM62123.1	Probable zinc-containing alcohol dehydrogenase
gene-MAB_2042c	237	327	82	190	214	197	285	239	233	MAB_2042c	CAM62124.1	Conserved hypothetical protein
gene-MAB_2043	67	62	8	33	58	55	40	42	49	MAB_2043	CAM62125.1	Putative transcriptional regulator%2C TetR
gene-MAB_2044	23	39	12	38	45	31	49	48	45	MAB_2044	CAM62126.1	Probable phenylacetic acid degradation-related protein
gene-MAB_2045	102	119	28	63	121	91	122	89	90	MAB_2045	CAM62127.1	Putative hydrolase (alpha/beta fold)
gene-MAB_2046	174	266	81	186	239	243	312	217	269	MAB_2046	CAM62128.1	Possible transcriptional regulator%2C TetR family
gene-MAB_2047c	2634	3465	1254	2012	2233	814	4038	3819	4641	MAB_2047c	CAM62129.1	Probable ferredoxin reductase
gene-MAB_2048c	4573	7428	2722	4066	4377	1278	7703	7108	7822	MAB_2048c	CAM62130.1	Probable cytochrome P450
gene-MAB_2049c	100	149	26	134	144	43	156	224	185	MAB_2049c	CAM62131.1	Probable ferredoxin
gene-MAB_2050	466	574	164	326	498	262	946	682	716	MAB_2050	CAM62132.1	Putative HTH-type transcriptional regulator AraC
gene-MAB_2051	261	383	83	311	367	246	362	407	531	MAB_2051	CAM62133.1	Conserved hypothetical protein (thiolase?)
gene-MAB_2052	26	40	1	33	40	22	21	27	31	MAB_2052	CAM62134.1	Conserved hypothetical protein
gene-MAB_2053	115	163	28	142	148	135	105	103	127	MAB_2053	CAM62135.1	Luciferase-like
gene-MAB_2054	19	22	5	12	31	40	16	22	35	MAB_2054	CAM62136.1	Conserved hypothetical protein
gene-MAB_2055	32	34	5	55	51	23	38	51	31	MAB_2055	CAM62137.1	MaoC-like dehydratase
gene-MAB_2056	31	34	9	53	65	50	17	45	54	MAB_2056	CAM62138.1	Conserved hypothetical protein
gene-MAB_2057	13	21	2	16	20	34	16	18	18	MAB_2057	CAM62139.1	Conserved hypothetical protein
gene-MAB_2058	103	122	25	130	129	149	76	75	106	MAB_2058	CAM62140.1	Probable enoyl-CoA dehydratase/isomerase
gene-MAB_2059	113	166	56	151	219	214	158	131	212	MAB_2059	CAM62141.1	Conserved hypothetical protein
gene-MAB_2060	129	237	73	221	242	199	246	281	329	MAB_2060	CAM62142.1	Conserved hypothetical protein
gene-MAB_2061c	19	24	0	16	16	27	8	19	11	MAB_2061c	CAM62143.1	Putative transcriptional regulator%2C TetR family
gene-MAB_2062c	87	86	15	145	201	91	150	113	132	MAB_2062c	CAM62144.1	Hypothetical long-chain-fatty-acid--CoA ligase
gene-MAB_2063c	255	366	120	388	384	429	315	311	367	MAB_2063c	CAM62145.1	Probable acid-CoA ligase
gene-MAB_2065c	507	677	174	557	592	551	653	563	632	MAB_2065c	CAM62146.1	Probable acyl-CoA dehydrogenase FadE
gene-MAB_2066c	414	473	103	497	496	442	431	424	539	MAB_2066c	CAM62147.1	Probable acetyl/propionyl carboxylase alpha subunit AccA2
gene-MAB_2067c	254	248	62	245	245	197	313	303	339	MAB_2067c	CAM62148.1	Probable acetyl/propionyl-CoA carboxylase beta subunit AccD2
gene-MAB_2068c	254	270	75	269	256	73	605	594	525	MAB_2068c	CAM62149.1	Putative transcriptional regulator
gene-MAB_2069	1072	1324	455	717	932	882	1782	1064	1406	MAB_2069	CAM62150.1	Conserved hypothetical protein
gene-MAB_2070c	567	852	211	691	721	793	969	841	906	MAB_2070c	CAM62151.1	Putative transcriptional regulator
gene-MAB_2071	35	58	17	17	18	31	40	43	58	MAB_2071	CAM62152.1	Probable short-chain dehydrogenase/reductase
gene-MAB_2072	140	168	71	116	189	117	207	191	179	MAB_2072	CAM62153.1	Conserved hypothetical protein
gene-MAB_2073	779	1293	500	760	905	965	905	671	856	MAB_2073	CAM62154.1	Putative monooxygenase
gene-MAB_2074	35	36	19	16	25	35	27	20	19	MAB_2074	CAM62155.1	Putative monooxygenase
gene-MAB_2075	32	4	1	29	26	61	16	18	16	MAB_2075	CAM62156.1	Putative monooxygenase
gene-MAB_2076	17	9	5	22	16	33	11	15	19	MAB_2076	CAM62157.1	Putative esterase/acetyl hydrolase
gene-MAB_2077	46	62	25	55	50	84	75	53	62	MAB_2077	CAM62158.1	Probable monooxygenase
gene-MAB_2078	142	209	84	129	150	123	192	180	176	MAB_2078	CAM62159.1	Probable cytochrome P450
gene-MAB_2079	36	22	4	26	21	15	36	37	25	MAB_2079	CAM62160.1	Conserved hypothetical protein (transglutaminase?)
gene-MAB_2080	248	324	126	209	320	255	374	250	292	MAB_2080	CAM62161.1	Probable medium chain fatty-acid-CoA ligase FadD
gene-MAB_2081	199	235	34	169	209	193	240	174	205	MAB_2081	CAM62162.1	Probable acyl CoA dehydrogenase
gene-MAB_2082	224	195	72	170	187	241	219	173	186	MAB_2082	CAM62163.1	Conserved hypothetical protein
gene-MAB_2083	100	100	32	72	108	87	166	104	138	MAB_2083	CAM62164.1	Conserved hypothetical protein
gene-MAB_2084	3063	4042	1363	483	654	583	663	576	571	MAB_2084	CAM62165.1	Probable zinc-type alcohol dehydrogenase AdhD
gene-MAB_2085	1380	1889	662	275	428	321	357	286	324	MAB_2085	CAM62166.1	Probable acyl CoA dehydrogenase
gene-MAB_2086c	3	1	0	0	0	0	0	0	0	MAB_2086c	CAM62167.1	Truncated transposase-like protein IS1601-D
[truncated: 2,839 more rows]
