# Supplementary material for: The stress response factor SigH mediates intrinsic resistance to multiple antibiotics in Mycobacterium abscessus
Source: Microbiol Spectr. 2026 Jun 15;14(7):e03965-25. doi: 10.1128/spectrum.03965-25 (PMC13340314; doi:10.1128/spectrum.03965-25)
Supplement: Data S2 — FPKM statistical results. [file spectrum.03965-25-s0002.xlsx]

## Sheet: XLS 2
XLS 2: Sample statistics gene reads count to make gene expression levels comparable by FPKM values (FPKM statistical results)
Gene_ID	WT.1	WT.2	WT.3	KO.1	KO.2	KO.3	CP.1	CP.2	CP.3	Gene_Name	prot	description
gene-MAB_0001	60.46	64.34	44.36	172.84	191.14	183.11	136.14	136.61	104.71	dnaA	CAM60104.1	Chromosomal replication initiator protein DnaA
gene-MAB_0002	353.47	353.18	320.23	507.05	589.5	591.65	478.63	423.74	444.65	dnaN	CAM60105.1	DNA polymerase III%2C beta subunit (DnaN)
gene-MAB_0003	218.03	187.34	115.95	369.87	426.85	475.16	249.33	234.67	237.72	gnD	CAM60106.1	6-phosphogluconate dehydrogenase Gnd
gene-MAB_0004	176.49	158.65	138.18	335.61	365.78	444.87	161.54	161.21	126.58	recF	CAM60107.1	DNA replication and repair protein RecF
gene-MAB_0005	113.15	98.8	90.29	254.18	213.92	265.87	63.89	77.93	130.93	MAB_0005	CAM60108.1	Conserved hypothetical protein
gene-MAB_0006	2883.38	2861.97	3909.6	2421.71	2291.81	2332.4	1733.29	1651.18	1692.82	MAB_0006	CAM60109.1	DNA gyrase (subunit B) GyrB (DNA topoisomerase)
gene-MAB_0007	612.28	859.06	2098.35	339.03	291.15	232.29	380.84	337.49	385.64	MAB_0007	CAM60110.1	Hypothetical protein
gene-MAB_0008	0	1.51	0	4.96	943.06	7.02	594.96	1030.84	0	MAB_0008	CAM60111.1	Hypothetical protein
gene-MAB_0009	65.17	87.21	110.02	105.96	104.92	120.03	136.28	88.61	78.8	MAB_0009	CAM60112.1	Hypothetical protein
gene-MAB_0010c	118.77	94.74	105.21	143.32	143.58	150.13	93.89	95.53	94.13	MAB_0010c	CAM60113.1	Hypothetical protein
gene-MAB_0011c	80.1	73.92	16.25	41.67	63.3	42.71	79.54	44.5	59.08	MAB_0011c	CAM60114.1	Hypothetical protein
gene-MAB_0012c	128.29	157.68	406.23	121.09	130.91	127.05	91.69	67.29	150.57	MAB_0012c	CAM60115.1	Hypothetical protein
gene-MAB_0013c	4.6	18.81	7.73	5.63	7.34	6.2	5.83	3.11	9.12	MAB_0013c	CAM60116.1	Probable arylamine n-acetyl transferase
gene-MAB_0014	0	0	0	0	1.41	0	1.35	0	0	MAB_0014	CAM60117.1	Hypothetical protein
gene-MAB_0015	160.87	68.13	337.18	62.51	98.6	384.36	442.6	171.54	362.14	MAB_0015	CAM60118.1	Hypothetical protein
gene-MAB_0016	123.35	105.73	126.59	142.17	119.07	141.66	143.26	135.44	141.62	MAB_0016	CAM60119.1	Conserved hypothetical protein
gene-MAB_0017	230.95	169.87	73.01	166.65	143.7	154.33	120.96	115.95	98.77	MAB_0017	CAM60120.1	Conserved hypothetical protein
gene-MAB_0018c	21.82	20.34	8.61	8.86	16.45	12.84	18.66	21.14	22.62	MAB_0018c	CAM60121.1	Putative methyltransferase
gene-MAB_0019	330.09	286.62	326.71	450.54	477.74	495.12	367.49	355.29	303	MAB_0019	CAM60122.1	DNA gyrase (subunit A) GyrA (DNA topoisomerase)
gene-MAB_0020	219.94	192.15	140.64	261.42	274.53	345.74	193.56	187.16	182.35	MAB_0020	CAM60123.1	Conserved hypothetical protein
gene-MAB_0022c	8.56	8.87	5.1	7.09	8.37	9.61	12.42	8.1	17.49	MAB_0022c	CAM60124.1	Probable permease
gene-MAB_0023	36.83	48.58	49.82	21.94	41.64	25.82	57.95	43.84	44.88	MAB_0023	CAM60125.1	Transcriptional regulator%2C LysR family
gene-MAB_0024c	387.64	242.53	216.93	343.52	475.53	511.94	409.32	562.09	325.7	MAB_0024c	CAM60126.1	Conserved hypothetical protein
gene-MAB_0025	268.91	249.77	240.63	496.24	407.57	503.24	284.31	344.09	341.69	MAB_0025	CAM60127.1	Peptidyl-prolyl cis-trans isomerase
gene-MAB_0026	269.59	407.84	336.93	581.53	552.14	997.87	366.63	366.52	364.82	MAB_0026	CAM60128.1	Rhomboid family protein
gene-MAB_0027c	596.43	763.2	891.53	556.34	486.94	650.62	229.4	374.83	323.51	MAB_0027c	CAM60129.1	Conserved hypothetical protein
gene-MAB_0028c	74.07	48.28	23.32	41.56	87.54	90.62	29.29	59.1	77.58	MAB_0028c	CAM60130.1	Conserved hypothetical protein
gene-MAB_0029c	650.81	651.59	5718.34	0	197.82	381.31	194.51	225.56	497.08	MAB_0029c	CAM60131.1	Conserved hypothetical membrane protein
gene-MAB_0030	0	3.48	11.1	3.81	0	4.85	6.13	7.43	1.67	MAB_0030	CAM60132.1	Conserved hypothetical protein
gene-MAB_0031	162.45	203.01	146.98	254.97	247.33	312.16	203.58	265.92	263.58	MAB_0031	CAM60133.1	Conserved hypothetical protein
gene-MAB_0032	392.46	478.8	406.72	418.76	401.92	327.93	400.51	358.66	473.73	MAB_0032	CAM60134.1	Glutamine amidotransferase of anthranilate synthase component II (PabA)
gene-MAB_0033c	366.32	312.49	349.16	660.64	649.11	837.99	386.79	357.63	279.57	MAB_0033c	CAM60135.1	Probable serine/threonine-protein kinase PknB
gene-MAB_0034c	197.86	130.49	134.1	303.28	336.31	483.64	221.11	202.54	161.61	MAB_0034c	CAM60136.1	Putative serine/threonine-protein kinase PknA
gene-MAB_0035c	157.23	131.53	101.51	212.65	231.47	331.58	153.47	139.96	106.32	MAB_0035c	CAM60137.1	Probable penicillin-binding protein PbpA
gene-MAB_0036c	221.82	183.79	197.28	391.17	493.95	729.25	257.28	247.11	183.23	MAB_0036c	CAM60138.1	Probable cell division protein RodA
gene-MAB_0037c	404.12	329.92	326.1	605.56	543.13	954.05	290.43	310.48	238.08	MAB_0037c	CAM60139.1	Possible serine/threonine phosphatase Ppp
gene-MAB_0038c	1541.64	1278.1	1130.46	2189.99	1915.06	2538.97	1772	1699.38	1324.29	MAB_0038c	CAM60140.1	Possible forkhead-associated protein
gene-MAB_0039c	820.23	818.63	715.05	853.66	836.73	866.69	739.94	816.62	774.11	MAB_0039c	CAM60141.1	Conserved hypothetical protein
gene-MAB_0042	43.96	32.11	26.7	47.26	67.56	43.51	44.2	67.43	42.45	MAB_0042	CAM60142.1	Conserved hypothetical protein
gene-MAB_0043	79.66	38.46	79.92	69.36	80.01	120.1	77.88	50.39	68.44	MAB_0043	CAM60143.1	Putative glutathionylspermidine synthase
gene-MAB_0044	32.64	14.12	0	50.55	22.16	71.11	22.21	47.99	24.19	MAB_0044	CAM60144.1	Conserved hypothetical protein
gene-MAB_0045	327.81	340.6	421.73	329.86	355.34	425.31	246.41	308.48	319.65	MAB_0045	CAM60145.1	Hypothetical TetR transcriptional regulator
gene-MAB_0046	92.12	0	0	0	0	0	0	0	0	MAB_0046	CAM60146.1	Probable PE family protein
gene-MAB_0047	14.74	15.21	8.81	3.24	5.42	4.42	4.17	7.24	4.81	MAB_0047	CAM60147.1	Probable PPE family protein
gene-MAB_0048	0	58.31	0	319.44	0	0	0	0	0	MAB_0048	CAM60148.1	Probable PE family protein
gene-MAB_0049	0	189.03	0	0	0	0	0	52.75	47.9	MAB_0049	CAM60149.1	ESAT-6-like protein
gene-MAB_0050c	0	21.91	0	39.76	15.71	0	0	0	0	MAB_0050c	CAM60150.1	Conserved hypothetical protein
gene-MAB_0051	15.21	17.53	19	14.99	8.34	10.92	14.75	15.62	11.15	MAB_0051	CAM60151.1	Conserved hypothetical protein
gene-MAB_0052	27.48	23.62	32.94	11.67	31.34	14.01	12.54	0	13.62	MAB_0052	CAM60152.1	Conserved hypothetical protein
gene-MAB_0053c	0	0	0	5.5	0	7.29	4.44	13.14	2.4	MAB_0053c	CAM60153.1	Probable cytidine/deoxycytidylate deaminase
gene-MAB_0054c	8.05	3.44	0	10.29	0	3.06	8.29	3.27	11.99	MAB_0054c	CAM60154.1	Probable cyanate hydratase (Cyanase)
gene-MAB_0055c	66.72	54.48	115.83	77.3	57	90.58	58.13	64.27	44.55	MAB_0055c	CAM60155.1	Transcription regulator LysR family
gene-MAB_0056c	93.72	99.32	70.13	116.03	124.6	149.38	92.97	92.91	96.7	MAB_0056c	CAM60156.1	ATP-dependent helicase HrpA
gene-MAB_0057	22.21	24.97	20.13	28.53	23.61	36.78	21.34	11.81	14.21	MAB_0057	CAM60157.1	Putative short chain dehydrogenase/reductase
gene-MAB_0058c	481.88	418.37	379.9	499.39	535.27	589.3	447.73	475	518.75	MAB_0058c	CAM60158.1	Conserved hypothetical protein
gene-MAB_0060	20.14	16.66	4.62	72.69	94.15	74.32	40.11	34.99	39.84	MAB_0060	CAM60160.1	Possible nitrate/nitrite response transcriptional regulatory protein NarL (LuxR family)
gene-MAB_0061	31.99	22.14	29.69	61.15	98.33	103.27	52.56	56.25	34.15	MAB_0061	CAM60161.1	Possible two component sensor kinase
gene-MAB_0062	99.51	98.42	87.41	103.71	99.89	137.53	88.47	94.08	88.11	MAB_0062	CAM60162.1	Pyridine nucleotide-disulphide oxidoreductase family
gene-MAB_0063c	31.66	93.11	0	34.92	27.83	16.62	21.04	32.9	7.69	MAB_0063c	CAM60163.1	Conserved hypothetical protein
gene-MAB_0064c	229.08	228.25	208.69	179.93	168.31	174.09	180.04	177.68	202.17	MAB_0064c	CAM60164.1	Probable lipase LipE
gene-MAB_0065c	629.66	668.58	756.24	449.69	487.63	437.97	593.41	578.15	555.89	MAB_0065c	CAM60165.1	Probable acyl-CoA dehydrogenase (FadE)
gene-MAB_0066c	9.59	11.82	6.9	13.58	10.36	7.18	13.46	8.07	2.73	MAB_0066c	CAM60166.1	Putative transcriptional regulator%2C AraC family
gene-MAB_0067	11.15	1.95	15.44	4.18	1.16	1.19	2.81	2.7	1.22	MAB_0067	CAM60167.1	Conserved hypothetical protein
gene-MAB_0068	3481.27	3209.96	4563.39	3166.34	2302.86	1907.28	1536.46	2505.54	2687.98	MAB_0068	CAM60168.1	Putative transcriptional regulator%2C GntR family
gene-MAB_0069	205.73	207.79	252.87	145.76	133.83	169.8	195.95	210.58	237.05	MAB_0069	CAM60169.1	Major facilitator family transporter
gene-MAB_0070	191.89	284.92	244.9	259.38	253.52	309.74	322.73	244.53	280.09	MAB_0070	CAM60170.1	Conserved hypothetical protein
gene-MAB_0071c	66.25	62.46	41.24	97.28	90.13	90.97	62.79	64.58	75.05	MAB_0071c	CAM60171.1	Putative thiosulfate sulfurtransferase (SseB)
gene-MAB_0072c	2.8	4.57	7.84	3.26	2.7	3.49	3.28	6.3	4.97	MAB_0072c	CAM60172.1	Putative short chain dehydrogenase/reductase
gene-MAB_0073c	5.06	0	2.86	11.48	7.32	12.12	2.84	5.98	0.77	MAB_0073c	CAM60173.1	Putative short chain dehydrogenase/reductase
gene-MAB_0074c	13.44	6.41	0.91	7.26	12.17	10.83	11.94	16.77	14.29	MAB_0074c	CAM60174.1	Putative (cyclohexanone) monooxygenase
gene-MAB_0075	2.53	4.93	1.36	17.3	12.97	8.33	23.57	18.52	12.79	MAB_0075	CAM60175.1	Putative hydroxylase
gene-MAB_0076	12.16	16.53	0	30.47	22.99	28.53	26.82	15.79	27.84	MAB_0076	CAM60176.1	Putative 2%2C3-dihydroxybiphenyl 1%2C2-dioxygenase or glyoxalase/bleomycin resistance protein
gene-MAB_0077	22.28	21.86	34.86	76.34	76.37	94.14	66.49	70.88	66.61	MAB_0077	CAM60177.1	Putative transcriptional regulator%2C IclR family
gene-MAB_0078	19.48	9.54	25.84	19.09	40.28	70.63	16.47	32.37	19.64	MAB_0078	CAM60178.1	Putative lipase/esterase
gene-MAB_0079c	195.39	0	0	0	0	0	0	0	0	MAB_0079c	CAM60179.1	Conserved hypothetical protein
gene-MAB_0080c	14.7	8.4	16.18	13.36	6.78	12.23	20.36	12.97	21.26	MAB_0080c	CAM60180.1	Putative oxygenase
gene-MAB_0081	0.32	1.3	4.24	6.76	7.08	8.4	7.25	7.12	7.63	MAB_0081	CAM60181.1	Putative 3-ketosteroid 1-dehydrogenase or fumarate reductase/succinate dehydrogenase
gene-MAB_0082c	334.97	380.32	298.63	334.88	343	299.37	343.22	289.08	347.78	MAB_0082c	CAM60182.1	Conserved hypothetical protein
gene-MAB_0083	129.01	87.44	20.87	71.01	91.3	47.5	95.35	89.85	70.62	MAB_0083	CAM60183.1	Putative transcriptional regulator%2C MarR family
gene-MAB_0084	63.45	43.66	64.22	60.98	67.7	84.75	56.26	55.33	53.29	MAB_0084	CAM60184.1	Conserved hypothetical protein
gene-MAB_0085c	51.73	35.76	56.96	50.49	57.07	82.81	56.32	53.98	69.27	MAB_0085c	CAM60185.1	Putative transcriptional regulator
gene-MAB_0086	34.32	26.12	39.97	18.68	17.22	17.71	18.27	20.69	20.97	MAB_0086	CAM60186.1	Putative taurine dioxygenase
gene-MAB_0087c	14.05	17.49	20.08	11.7	13.24	14.56	14.51	13.22	10.23	MAB_0087c	CAM60187.1	Probable alkaline phosphatase
gene-MAB_0088c	299.18	212.25	182.33	237.83	274.04	248.65	257.14	222.81	192.85	MAB_0088c	CAM60188.1	Putative oxidoreductase
gene-MAB_0089c	358.13	285.74	418.04	230.33	256.13	285.23	315.16	325.45	292.01	MAB_0089c	CAM60189.1	Conserved hypothetical protein
gene-MAB_0090c	114.84	102.26	106.42	76.87	64.5	73.53	111.41	84.56	99.53	MAB_0090c	CAM60190.1	Probable oxidoreductase EphD
gene-MAB_0091	718.44	897.59	945.96	944.8	852.41	1100.64	570.94	589.53	590.66	MAB_0091	CAM60191.1	Putative ferredoxin-dependent glutamate synthase
gene-MAB_0092	1109.78	1327.79	1415	1751.16	1466.33	1932.19	1057.42	1108.11	1077.21	MAB_0092	CAM60192.1	Probable NADH-dependent glutamate synthase (small subunit) GltD
gene-MAB_0093	336.25	255.12	274.44	110.85	133.3	109.95	308	239.81	310.56	MAB_0093	CAM60193.1	Conserved hypothetical protein
gene-MAB_0094c	105.89	76.21	61.49	120.66	116.36	157.01	109.3	88.37	92.05	MAB_0094c	CAM60194.1	Probable methionine aminopeptidase%2C type I (MAP)
gene-MAB_0095	148.58	0	0	0	90.2	580.25	266.95	411.95	274.29	MAB_0095	CAM60195.1	Hypothetical helix-turn-helix domain protein
gene-MAB_0096	51.26	52.03	39.36	66.87	75.57	126.15	63.6	60.8	77.25	MAB_0096	CAM60196.1	Conserved hypothetical protein
gene-MAB_0097	54.24	42.51	27.46	56.29	57.19	57.67	56.18	36.39	43.52	MAB_0097	CAM60197.1	Conserved hypothetical protein (PHP domain protein)
gene-MAB_0098	42.29	41.61	29.62	41.61	55.89	51.92	96.52	75.13	110.04	MAB_0098	CAM60198.1	Putative TetR-family transcriptional regulator
gene-MAB_0099	21.92	17.45	10.49	19.56	32.24	26.9	25.65	29.76	20.96	MAB_0099	CAM60199.1	Probable monooxygenase
gene-MAB_0100	40.08	26.69	36.6	48.05	45.98	49.57	49.18	37.04	20.6	MAB_0100	CAM60200.1	Putative short chain dehydrogenase/reductase
gene-MAB_0101	39.43	19.74	15.69	45.26	40.33	52.12	27.84	31.1	14.55	MAB_0101	CAM60201.1	Probable cytochrome P450
gene-MAB_0102	58.81	36.31	40.83	73.93	52.5	85.39	33.08	44.19	42.88	MAB_0102	CAM60202.1	Putative methyltransferase
gene-MAB_0103	4564.92	2638.17	3598.29	2582.85	3233.5	711.75	6675.37	6066.75	4775.71	MAB_0103	CAM60203.1	Probable monooxygenase EthA
gene-MAB_0104	3356.28	1841.32	2160.08	1789.91	2139.63	508.43	2804.94	3273.83	2250.8	MAB_0104	CAM60204.1	Probable enoyl-CoA hydratase/isomerase
gene-MAB_0105c	166.81	184.19	168.5	147.6	116.13	123.8	118.48	122.76	163.03	MAB_0105c	CAM60205.1	Probable oxidoreductase
gene-MAB_0106c	615.61	712.16	675.8	418.38	417.91	434.66	457.14	458.94	551.58	MAB_0106c	CAM60206.1	Conserved hypothetical protein
gene-MAB_0107c	2309.79	2688.37	2291.98	1549.9	1411.9	1199.17	1897.79	2051.95	2412.22	MAB_0107c	CAM60207.1	Conserved hypothetical protein
gene-MAB_0108c	246.38	130.46	61.34	72.76	80.41	34.22	47.13	34.96	107.33	MAB_0108c	CAM60208.1	Hypothetical protein
gene-MAB_0109c	658.99	767.98	329.8	755.92	725.22	693.31	610.44	611	655.96	MAB_0109c	CAM60209.1	Putative copper resistance protein%2C CopC family
gene-MAB_0110c	191.54	186.68	97.65	235.46	242.54	241.74	274.34	211.22	254.09	MAB_0110c	CAM60210.1	Conserved hypothetical membrane protein
gene-MAB_0111c	253.61	312.56	226.92	296.08	227.68	326.14	249.99	267.6	240.72	MAB_0111c	CAM60211.1	Conserved hypothetical protein
gene-MAB_0112	977.57	1226.42	1121.08	1238.21	1075.2	870.2	833.45	983.2	966.66	MAB_0112	CAM60212.1	Hypothetical protein
gene-MAB_0113	359.47	451.08	596.31	316.29	336.73	324.22	261.98	293.37	342.35	MAB_0113	CAM60213.1	Conserved hypothetical protein
gene-MAB_0114	313.44	328.99	283.57	314.01	308.84	400.08	231.3	257.81	276.52	MAB_0114	CAM60214.1	Conserved hypothetical protein
gene-MAB_0115c	1342.82	1253.92	1150.99	1296.37	1155.46	1792.08	1409.7	1406.34	1192.01	MAB_0115c	CAM60215.1	Conserved hypothetical protein
gene-MAB_0117c	581.1	434.05	381.11	287.14	288.43	231.56	450.05	354.21	406.13	MAB_0117c	CAM60217.1	Conserved hypothetical protein
gene-MAB_0118c	3471.61	2907.32	2965.39	1977.72	2073.77	1668.26	2831.17	2980.74	3028.27	MAB_0118c	CAM60218.1	Probable superoxide dismutase (Mn)
gene-MAB_0119c	0	0	0	2.42	2.04	0	0	0	0	MAB_0119c	CAM60219.1	Hypothetical protein
gene-MAB_0120	2755.34	2568.92	2910.23	1888.3	1908.74	1747.82	1798.5	1914.45	1946.84	MAB_0120	CAM60220.1	Probable peptide methionine sulfoxide reductase
gene-MAB_0121	330.54	690.2	130.24	120.12	359.93	265.71	344.15	223.1	248.95	MAB_0121	CAM60221.1	Rhodanese-like protein
gene-MAB_0122	344.68	264.54	393.89	316.38	346.94	374.61	307.72	307.17	268.98	MAB_0122	CAM60222.1	Conserved hypothetical protein
gene-MAB_0123	673.11	564.15	608.41	728.24	756.2	852.62	629.21	660.17	553.86	MAB_0123	CAM60223.1	Putative glycerophosphoryl diester phosphodiesterase
gene-MAB_0124	72.84	73.17	74.89	195.75	160.63	235.15	117.44	105.11	72.61	MAB_0124	CAM60224.1	Conserved hypothetical protein (GGDEF domain)
gene-MAB_0125c	173.19	188.57	184.11	246.1	198.52	268.21	147.92	143.46	183.1	MAB_0125c	CAM60225.1	Conserved hypothetical protein
gene-MAB_0126c	15835.8	11159.4	13485.8	24098.2	18181.7	23419	19203.2	18226.5	17411.9	MAB_0126c	CAM60226.1	Possible bacterioferritin BfrB
gene-MAB_0127c	278.66	330.86	210.25	404.17	387.72	439.47	474.88	508.31	632.92	MAB_0127c	CAM60227.1	Possible bacterioferritin BfrB
gene-MAB_0128c	98.34	56.3	51.71	67.66	97.34	101.75	96.78	84.03	79.13	MAB_0128c	CAM60228.1	Possible transcriptional regulator
gene-MAB_0129c	16.84	11.06	12.84	46.03	68.92	58.04	60.72	57.72	58.05	MAB_0129c	CAM60229.1	Abortive infection protein
gene-MAB_0130	245.03	261.48	349.08	387.86	442.07	520.73	317.18	340.26	323.1	MAB_0130	CAM60230.1	Putative hydrolase
gene-MAB_0131c	2.07	3.39	2.93	1.8	0.75	0.77	1.45	2.62	5.51	MAB_0131c	CAM60231.1	Conserved hypothetical protein
gene-MAB_0132	638.34	521.83	404.37	815.44	738.77	797.94	949.81	984.26	966.75	MAB_0132	CAM60232.1	Probable prephenate dehydratase PheA
gene-MAB_0133	486.84	428.74	411.84	503.46	563.13	561.83	426.98	415.68	427.49	MAB_0133	CAM60233.1	Probable phosphoglycerate mutase
gene-MAB_0134c	86.64	71.07	33.9	49.46	58.04	41.22	65.92	54.26	60.79	MAB_0134c	CAM60234.1	Probable pyruvate dehydrogenase
gene-MAB_0136	33.76	23.65	25.25	19.9	20.44	13.95	25.88	16.34	16.49	MAB_0136	CAM60236.1	Conserved hypothetical protein
gene-MAB_0137	37.66	27.79	27.97	55.48	43.74	4.99	41.61	27.51	41.61	MAB_0137	CAM60237.1	Conserved hypothetical protein
gene-MAB_0138	232.09	293.4	272.32	205.83	148.89	176.67	181.73	219.88	200.31	MAB_0138	CAM60238.1	Putative transcriptional regulator%2C TetR family
gene-MAB_0139c	44.52	37.01	25.17	46.86	54.56	63.6	48.76	53.07	43.41	MAB_0139c	CAM60239.1	Probable hydrolase%2C alpha/beta fold family
gene-MAB_0140c	40.02	23.56	25.13	36.74	36.66	37.59	37.29	33.55	35.48	MAB_0140c	CAM60240.1	Probable monooxygenase
gene-MAB_0141c	33.56	23.1	17.6	33.35	50.44	41.56	23.21	39.48	24.68	MAB_0141c	CAM60241.1	Putative esterase
gene-MAB_0142c	33.73	25.82	28.25	50.87	38.29	43.1	31.1	25.36	29.27	MAB_0142c	CAM60242.1	Putative monooxygenase
gene-MAB_0143c	36.75	42.9	24.4	26.77	41.31	32.77	25.86	37.02	16.68	MAB_0143c	CAM60243.1	Putative oxidoreductase EphD
gene-MAB_0144c	38.43	46.74	14.26	44.05	63.92	51.81	36.07	48.44	39.09	MAB_0144c	CAM60244.1	Putative oxidoreductase EphD
gene-MAB_0145c	199.83	179.13	93.47	230.34	302.67	277.49	257.65	194.29	212.83	MAB_0145c	CAM60245.1	Probable transcriptional regulator%2C TetR family
gene-MAB_0146	6.79	2.79	0	6.91	8.99	8.48	1.59	5.72	6.88	MAB_0146	CAM60246.1	Putative magnesium transport MgtC family protein
gene-MAB_0147c	552.06	542.2	362.51	625.77	766	648.77	579.79	621.88	492.98	MAB_0147c	CAM60247.1	Conserved hypothetical protein
gene-MAB_0148c	840.41	1257.09	1670.22	919.29	974.58	832.42	824.04	878.73	877.26	MAB_0148c	CAM60248.1	PPE family protein
gene-MAB_0149c	10049.7	19029.6	20942	6298.06	5299.9	5192.43	5706.58	7765.67	9503.87	MAB_0149c	CAM60249.1	Hypothetical protein
gene-MAB_0150c	128.33	162.82	78.12	387.22	448.17	351.66	178.63	181.12	169.46	MAB_0150c	CAM60250.1	Conserved hypothetical protein
gene-MAB_0151c	320.1	373.49	387.14	487.25	387.02	585.36	310.69	263.35	252.42	MAB_0151c	CAM60251.1	Conserved hypothetical protein
gene-MAB_0152	662.22	764.25	562.94	716.86	756.99	721.45	560.71	601.09	801.87	MAB_0152	CAM60252.1	Putative ankyrin-like protein
gene-MAB_0153	188.56	284.34	364.9	310	262.7	348.63	192.22	217.08	222.73	MAB_0153	CAM60253.1	seryl-tRNA synthetase (SerS)
gene-MAB_0154	277.79	310.33	232.66	394.97	327.25	482.46	264.91	208.04	211	MAB_0154	CAM60254.1	Conserved hypothetical protein
gene-MAB_0155	165.01	187.64	95.76	162.92	155.78	105.59	219.85	180.21	119.35	MAB_0155	CAM60255.1	Conserved hypothetical protein
gene-MAB_0156c	4645.98	2967.18	3482.71	1919.89	2679.85	721.24	5031.22	4564.15	3964.3	MAB_0156c	CAM60256.1	Iron-sulfur cluster-binding protein%2C RIESKE family
gene-MAB_0157	1822.15	1501.15	1288.43	877.68	746.18	426.68	1488.27	1744.98	1749.47	MAB_0157	CAM60257.1	Hypothetical transcriptional regulator%2C MarR
gene-MAB_0158c	210.16	193.51	278.76	143.85	147.68	109.65	145.67	163.02	226.93	MAB_0158c	CAM60258.1	ABC transporter%2C ATP-binding protein
gene-MAB_0159	50.42	50.47	33.64	33.42	34.66	16.18	63.96	55.01	63.3	MAB_0159	CAM60259.1	Hypothetical 2-nitropropane dioxygenase
gene-MAB_0160	80.76	12.83	113.85	18.44	4.92	11.42	24.73	29.08	32.44	MAB_0160	CAM60260.1	Probable 4-oxalocrotonate tautomerase
gene-MAB_0161	85.74	117.77	160.14	51.18	61.15	58.66	81.26	85.88	90.6	MAB_0161	CAM60261.1	Probable transcriptional regulator%2C LysR family
gene-MAB_0162c	48.73	87.08	55.95	61.22	53.11	44.93	66.27	44.02	73.23	MAB_0162c	CAM60262.1	Conserved hypothetical protein
gene-MAB_0163c	52.41	22.05	17.58	45.67	26.34	47.48	60.73	45.12	52.76	MAB_0163c	CAM60263.1	Probable phosphotransferase
gene-MAB_0164	128.78	144.87	247.96	219.17	270.11	374.71	191.44	168.77	133.61	MAB_0164	CAM60264.1	Probable short chain dehydrogenase/reductase
gene-MAB_0165	2399.98	2416.76	2101.46	2638.53	2534.58	2040.79	2785.67	2859.52	3060.15	MAB_0165	CAM60265.1	Putative acyltransferase
gene-MAB_0166	313.55	405.47	434.08	282.08	291.09	288.7	283.74	274.45	347.77	MAB_0166	CAM60266.1	Putative acyltransferase
gene-MAB_0167	356.08	295.31	228.73	331.07	306	231.58	337.26	360.74	343.48	MAB_0167	CAM60267.1	Putative hydrolase
gene-MAB_0168c	626.27	288.08	329.23	381.63	529.93	554.45	565.57	538.1	399.06	MAB_0168c	CAM60268.1	Putative N-acetymuramoyl-L-alanine amidase
gene-MAB_0169c	2575.87	2611.39	2071.08	2099.04	1953.57	1541.77	2685.63	2945.83	3520.85	MAB_0169c	CAM60269.1	Putative exported repetitive protein precursor
gene-MAB_0170	82.91	76.88	103.49	102.58	113.24	169.62	160.99	124.02	118.39	MAB_0170	CAM60270.1	UDP-galactopyranose mutase (Glf)
gene-MAB_0171	446.73	355.74	393.92	526.91	598.27	710.41	410.86	393.08	340.69	MAB_0171	CAM60271.1	Conserved hypothetical protein (galactofuranosyl transferase?)
gene-MAB_0172	128.48	146.37	48.95	225.75	178.09	266.27	123.29	144.91	133.14	MAB_0172	CAM60272.1	Probable phosphoesterase
gene-MAB_0173	416.84	421.04	433.6	732.7	622.87	970.79	429	398.68	374.22	MAB_0173	CAM60273.1	UbiA prenyltransferase family protein
gene-MAB_0174	247.35	212.27	267.22	407.5	389.69	613.31	232.58	231.27	211.94	MAB_0174	CAM60274.1	Conserved hypothetical protein
gene-MAB_0175	574.05	496.51	422.56	373.92	466.23	435.75	560.61	535.94	582.46	MAB_0175	CAM60275.1	Antigen 85-C precursor
gene-MAB_0176	2794.11	2029.26	2503.27	2403.06	2561	3044.57	2611.33	2287.68	2166.48	MAB_0176	CAM60276.1	Antigen 85-A precursor
gene-MAB_0177	2517.84	3441.49	4075.46	3693.6	3528.87	4751.5	3181.39	2945.24	2903.96	MAB_0177	CAM60277.1	Antigen 85-A/B/C precursor
gene-MAB_0178	283.24	261.62	206.85	240.4	213.11	267.27	197.8	179.12	172.56	MAB_0178	CAM60278.1	Hypothetical cutinase precursor
gene-MAB_0179	1069.46	1036.02	995.03	1269.18	1224.32	1503.91	1294.8	1092.64	1081.51	MAB_0179	CAM60279.1	Probable fatty-acid-CoA ligase FadD
gene-MAB_0180	791.41	713.25	749.2	1291	1185.87	1885.47	925.14	754.28	715.69	MAB_0180	CAM60280.1	Polyketide synthase PKS13
gene-MAB_0181	1099.77	1015.53	1053.56	1711.37	1636.24	2350.72	1403.09	1155.95	1026.65	MAB_0181	CAM60281.1	Propionyl-CoA carboxylase%2C beta subunit (PccB)
gene-MAB_0182c	277.78	289.65	303.13	119.48	95.88	133.54	138.07	167.46	255.54	MAB_0182c	CAM60282.1	Hypothetical protein
gene-MAB_0183c	127.72	139.88	81.79	93.17	80.72	75.46	107.02	132.48	151.85	MAB_0183c	CAM60283.1	Putative cation transporter
gene-MAB_0185c	191.38	174.68	172.39	249.63	247.14	367.97	147.68	135.12	124.05	MAB_0185c	CAM60285.1	Probable arabinosyltransferase B
gene-MAB_0186c	129.45	101.06	94.16	142.36	157.96	198.53	98.21	94.25	68.89	MAB_0186c	CAM60286.1	Probable arabinosyltransferase A
gene-MAB_0187	5.92	6.12	15.98	31.61	24.83	37.08	15.2	17.87	19.79	MAB_0187	CAM60287.1	Conserved hypothetical protein
gene-MAB_0189c	173.47	169.86	121.21	175.7	197.52	192.8	154.35	168.87	170.19	MAB_0189c	CAM60289.1	Probable arabinosyltransferase C
gene-MAB_0190c	69.77	73.21	86.75	103.58	103.24	126.79	92.34	81.54	74.16	MAB_0190c	CAM60290.1	Conserved hypothetical protein
gene-MAB_0191c	367.04	341.28	437.3	472.24	451.32	402.98	478.26	461.84	421.35	MAB_0191c	CAM60291.1	Putative short chain dehydrogenase/reductase
gene-MAB_0192c	242.92	306.09	286.28	213.6	241.15	191.89	300.08	304.71	286.27	MAB_0192c	CAM60292.1	Probable oxidoreductase
gene-MAB_0193c	14.16	55.64	0	41.54	52.29	65.98	71.66	44.94	140.94	MAB_0193c	CAM60293.1	Conserved hypothetical protein
gene-MAB_0194	133.03	107.88	92	96.5	106.68	88.45	72.07	94.42	91.75	MAB_0194	CAM60294.1	Dihydroxyacetone kinase family protein
gene-MAB_0195c	0.94	7.73	0	0.83	7.53	0.71	3.99	7.98	1.44	MAB_0195c	CAM60295.1	Putative hydrolase%2C alpha/beta hydrolase fold
gene-MAB_0196c	5.64	4.57	4.3	6.01	11.54	15.69	9.4	6.53	7.73	MAB_0196c	CAM60296.1	Putative transcriptional regulator%2C GntR family
gene-MAB_0197	139.7	170.51	105.1	115.25	139.49	35.5	150.95	202.26	163.77	MAB_0197	CAM60297.1	Putative alkylhydroperoxidase AhpD core
gene-MAB_0198	76.21	86.51	94.72	280.42	167.79	371.37	88.02	121.75	121.39	MAB_0198	CAM60298.1	Conserved hypothetical protein
gene-MAB_0199	109.45	98.81	82.18	125.89	117.74	187.31	101.89	107.09	93.38	MAB_0199	CAM60299.1	Probable phosphoesterase%2C PA-phosphatase related protein
gene-MAB_0200c	81.68	76.5	97.42	80.7	78.48	171.16	47.53	45.29	58.74	MAB_0200c	CAM60300.1	Probable phosphoesterase%2C PA-phosphatase related protein
gene-MAB_0201c	198.18	207.15	375.25	300.91	293.64	365.79	232.94	186.8	115.17	MAB_0201c	CAM60301.1	Probable O-antigen/lipopolysaccharide transport integral membrane protein ABC transporter RfbD
gene-MAB_0202c	121.5	107.05	66.56	179.6	168.21	206.85	113.24	110.06	86.46	MAB_0202c	CAM60302.1	Probable glycosyl transferase
gene-MAB_0203c	187.45	141.89	316.94	184.97	231.54	230.45	211.24	147.05	150.45	MAB_0203c	CAM60303.1	Probable o-antigen/lipopolysaccharide transport ATP-binding protein ABC transporter RfbE
gene-MAB_0204c	171.18	274.54	329.95	306.4	254.87	312.06	391.09	292.9	313.82	MAB_0204c	CAM60304.1	Conserved hypothetical protein
gene-MAB_0205c	58.22	56.44	65.46	53.26	60.08	81.82	68.15	49.34	48.82	MAB_0205c	CAM60305.1	Conserved hypothetical protein
gene-MAB_0206	412.84	401.63	381.55	717.17	741.71	940.61	666.73	574.98	537.25	MAB_0206	CAM60306.1	Possible aminotransferase/cysteine desulfurase
gene-MAB_0207c	142.63	135.42	70.55	81.62	90.34	97.43	122.11	118.7	95.73	MAB_0207c	CAM60307.1	Probable quinone oxidoreductase
gene-MAB_0208	173.08	194.61	105.84	242.77	282.15	216.48	254.32	188.03	166.92	MAB_0208	CAM60308.1	Putative MarR-family transcriptional regulator
gene-MAB_0209	25.7	28.71	30.53	27.04	27.48	17.26	34.23	37.96	33.77	MAB_0209	CAM60309.1	Hypothetical protein
gene-MAB_0210	508.55	300	798.69	648.18	849.09	1063.2	672.33	356.41	535.47	MAB_0210	CAM60310.1	Conserved hypothetical protein
gene-MAB_0211	566.28	421.09	614.86	467.69	442.71	507.83	509.13	413.33	488.71	MAB_0211	CAM60311.1	Hypothetical protein
gene-MAB_0212	67.73	58.05	0	46.82	46.5	54.87	101.6	75.42	110.23	MAB_0212	CAM60312.1	Conserved hypothetical protein
gene-MAB_0213c	191.75	210.09	162.2	50.59	70.93	46.29	104.91	114.15	128.85	MAB_0213c	CAM60313.1	Conserved hypothetical protein
gene-MAB_0214c	476.04	394.44	470.29	274.39	299.25	278.72	137.69	174.89	301.81	MAB_0214c	CAM60314.1	Conserved hypothetical protein (OsmC-like)
gene-MAB_0215	175.7	185.49	93.4	110.22	116.63	92.81	143.22	142.42	138.5	MAB_0215	CAM60315.1	Possible transcriptional regulator
gene-MAB_0216	0	30.34	0	27.43	43.23	0	43.6	50.82	23.56	MAB_0216	CAM60316.1	Conserved hypothetical protein
gene-MAB_0217c	498.64	416.95	483.4	797.72	840.78	1080.77	584.54	537.87	423.89	MAB_0217c	CAM60317.1	Probable cysteine desulfurase
gene-MAB_0218c	296.1	190.29	151.99	410.94	444.72	571.23	417.68	421.83	374.1	MAB_0218c	CAM60318.1	Conserved hypothetical protein
gene-MAB_0219	1324.55	1051.54	1029.69	48.79	65.9	41.65	61.78	76.16	64.88	MAB_0219	CAM60319.1	Conserved hypothetical protein
gene-MAB_0220c	117.79	103.08	111.05	123.81	101.87	98.7	85.77	93.06	108.62	MAB_0220c	CAM60320.1	Putative phenylalanine aminotransferase
gene-MAB_0221c	150.83	154.51	177.05	124.38	183.52	173.44	172.69	176.44	125.05	MAB_0221c	CAM60321.1	Putative phage integrase
gene-MAB_0222c	210.04	326.71	216.65	273.15	324.1	218.91	435	302.63	292.7	MAB_0222c	CAM60322.1	Putative DNA-binding protein
gene-MAB_0224	0	0	0	33.81	26.61	0	26.8	0	28.8	MAB_0224	CAM60324.1	Hypothetical protein
gene-MAB_0226	2.48	6.12	3.58	9.72	9.82	0.93	7.83	12.51	0.94	MAB_0226	CAM60326.1	Hypothetical protein
gene-MAB_0228	0	0	0	2.13	0	0	0	0	0	MAB_0228	CAM60328.1	Hypothetical protein
gene-MAB_0229	2.32	1.94	0	6.01	3.27	5.23	4.84	5.76	1.74	MAB_0229	CAM60329.1	Hypothetical protein
gene-MAB_0230	7.74	5.44	3.15	13.5	18.37	4.14	10.87	14.91	5.04	MAB_0230	CAM60330.1	Hypothetical protein
gene-MAB_0231	0	16.66	24.23	5.36	25.82	0	4.32	30.51	0	MAB_0231	CAM60331.1	Conserved hypothetical protein
gene-MAB_0232	0	0	0	17.46	13.92	49.87	0	0	7.69	MAB_0232	CAM60332.1	Hypothetical protein
gene-MAB_0233	0.71	0.29	0	0.83	0.7	0.44	1.17	0.91	1.46	MAB_0233	CAM60333.1	Putative phage tail tape measure protein TMP
gene-MAB_0235	4.68	0.96	0	5.1	0.84	2.63	1.64	2.95	0.89	MAB_0235	CAM60335.1	Hypothetical protein
gene-MAB_0237	0	0	0	0	0	9.13	0	0	0	MAB_0237	CAM60337.1	Bacteriophage protein
gene-MAB_0238	0	0	0	17.65	0	0	42.26	0	15.39	MAB_0238	CAM60338.1	Hypothetical protein
gene-MAB_0239	0	26.19	0	0	0	0	48.39	11.33	10.61	MAB_0239	CAM60339.1	Hypothetical protein
gene-MAB_0240	4.32	0	0	5.01	4.13	0	2.02	1.21	2.18	MAB_0240	CAM60340.1	Conserved hypothetical protein (thiopurine S-methyltransferase?)
gene-MAB_0241	7.28	7.71	8	7.01	9.02	10.35	11.79	4.94	8.34	MAB_0241	CAM60341.1	Bacteriophage protein
gene-MAB_0242	476.96	0	0	106.48	418.86	326.84	545.58	243.81	221.82	MAB_0242	CAM60342.1	Hypothetical protein
gene-MAB_0243	147.32	124.98	171.93	306.03	343.87	392.93	408.3	291.51	283.06	MAB_0243	CAM60343.1	Hypothetical protein
gene-MAB_0244	382.39	438.6	950.79	502.49	551.33	701.37	652.12	608.74	534.66	MAB_0244	CAM60344.1	Hypothetical protein
gene-MAB_0245c	5.71	3.06	9.77	0	7.06	2.85	2.7	1.63	1281.79	MAB_0245c	CAM60345.1	Hypothetical protein
gene-MAB_0246	1862.16	1641.99	1377.12	1689.93	1685.24	2038.32	1380.61	1289.35	1574.49	MAB_0246	CAM60346.1	Hypothetical protein
gene-MAB_0247c	127.3	90.9	45.14	229.78	184.07	15.95	78.63	74.03	76.08	MAB_0247c	CAM60347.1	Putative acetyltransferase
gene-MAB_0248c	86.5	62.41	77	411.11	320.37	60.57	111.27	83.12	82.53	MAB_0248c	CAM60348.1	Putative regulatory protein%2C TetR family
gene-MAB_0249	0	0	0	0	1.41	0	0	0	0	MAB_0249	CAM60349.1	Conserved hypothetical protein
gene-MAB_0250	69.56	54.87	49.39	137.28	153.51	185.7	101.58	92.1	71.21	MAB_0250	CAM60350.1	Hypothetical GMC-type oxidoreductase
gene-MAB_0251	613.24	991.3	2314.09	532.41	209.43	326.84	125.9	292.57	177.45	MAB_0251	CAM60351.1	Hypothetical protein
gene-MAB_0252	49.64	53.72	100.78	80.46	87.65	109.99	68.61	51.7	34.42	MAB_0252	CAM60352.1	Conserved hypothetical protein
gene-MAB_0253	62.25	50.12	9.86	119.59	156.98	152.18	59.46	63.21	48.77	MAB_0253	CAM60353.1	Hypothetical protein
gene-MAB_0254c	119.77	188.3	193.08	119.05	134.93	95.09	161.78	138.64	161.98	MAB_0254c	CAM60354.1	Putative phosphoglycerate mutase
gene-MAB_0255	47.05	59.87	58.59	109.02	103.83	166.5	73.78	67.92	52.76	MAB_0255	CAM60355.1	Putative acyl-CoA dehydrogenase
gene-MAB_0256c	38.65	35.44	13.56	29.06	22.28	25.15	22.75	26.67	25.4	MAB_0256c	CAM60356.1	Conserved hypothetical protein
gene-MAB_0257c	1081.63	526.44	1216.82	820.43	813.35	887.79	1178.86	1253.31	1156.14	MAB_0257c	CAM60357.1	Hypothetical protein
gene-MAB_0258c	69.81	43.05	27.79	73.29	93.28	78.41	63.26	71.63	69.09	MAB_0258c	CAM60358.1	Putative dihydropicolinate reductase
gene-MAB_0259c	87.45	53.75	97.38	173.54	166.44	162.98	178.51	223.12	144.19	MAB_0259c	CAM60359.1	Putative short-chain dehydrogenase/reductase
gene-MAB_0260	137.3	132.42	88.27	122.08	129.57	96.51	148.68	186.14	185.25	MAB_0260	CAM60360.1	Probable transcriptional regulator%2C TetR
gene-MAB_0261	64.07	52.24	71.53	151.48	169.42	201.63	143.99	137.74	117.09	MAB_0261	CAM60361.1	Probable amino acid ABC transporter%2C substrate binding
gene-MAB_0262	29.69	27.91	12.63	89.28	79.21	120.32	33.27	31.19	32.09	MAB_0262	CAM60362.1	Probable amino acid ABC transporter%2C ATP-binding
gene-MAB_0263	19.71	25.08	22.52	48.76	40.14	77.28	21.23	15.23	26.39	MAB_0263	CAM60363.1	Possible osmoprotectant (glycine betaine/ carnitine/choline/l-proline) ABC transporter ProW
gene-MAB_0264	29.2	18.44	22.46	88.14	56.76	124.5	22.87	26.49	11.1	MAB_0264	CAM60364.1	Possible osmoprotectant (glycine betaine/ carnitine/choline/l-proline) ABC transporter ProZ
gene-MAB_0265	249.12	271.41	474.9	256.39	269.38	222.56	312.65	300.71	283.44	MAB_0265	CAM60365.1	Conserved hypothetical protein
gene-MAB_0266c	149.17	107.33	74.02	119.09	140.56	148.23	140.5	137.67	117.88	MAB_0266c	CAM60366.1	Probable prephenate dehydrogenase TyrA
gene-MAB_0267	289.07	372.84	665.81	349.17	386.17	367.59	362.23	355.9	401.3	MAB_0267	CAM60367.1	Conserved hypothetical protein
gene-MAB_0268	526.24	497.83	223.45	462.23	372.66	459.81	393.91	436.11	371.3	MAB_0268	CAM60368.1	Cytidine/deoxycytidylate deaminase family protein
gene-MAB_0269c	0	0	0	59.64	0	19.85	0	0	0	MAB_0269c	CAM60369.1	Hypothetical protein
gene-MAB_0270c	0	54.01	0	0	0	0	0	0	0	MAB_0270c	CAM60370.1	Hypothetical protein
gene-MAB_0271	921.66	1284.64	1632.76	1078.66	1248.37	1686.46	926.41	674.62	694.6	MAB_0271	CAM60371.1	Hypothetical protein
gene-MAB_0272	301.83	307.34	676.82	408.22	448.59	568.25	427.35	349.01	303.74	MAB_0272	CAM60372.1	Hypothetical protein
gene-MAB_0273c	0	0	0	0	0	0	459.74	0	0	MAB_0273c	CAM60373.1	Hypothetical protein
gene-MAB_0274c	388.96	464.36	413.82	522.6	479.24	386.4	665.11	524.07	619.25	MAB_0274c	CAM60374.1	Conserved hypothetical protein
gene-MAB_0275	96.77	99.38	71.88	118.89	110.07	191.71	78.28	95.72	79.17	MAB_0275	CAM60375.1	Queuine tRNA-ribosyltransferase (TGT)
gene-MAB_0276	180.53	183.71	274.98	215.62	205.8	216.21	113.73	127.86	108.54	MAB_0276	CAM60376.1	Probable cytochrome P450
gene-MAB_0277c	13.15	13.23	10.62	22.38	22.83	37.59	16.05	8.16	6.11	MAB_0277c	CAM60377.1	Probable amino acid ABC transporter%2C permease
gene-MAB_0278c	51.79	36.05	23.61	56.41	53.68	59.13	44.22	44.56	23.96	MAB_0278c	CAM60378.1	Putative glutamyl-tRNA synthetase or glutamyl-Q tRNA(Asp) synthetase
gene-MAB_0279c	59.64	56.97	30.07	85.74	86.65	115.55	66.74	55.08	55.54	MAB_0279c	CAM60379.1	Probable DNA ligase LigC
gene-MAB_0280	506.59	393.49	503.87	858.38	728.53	1241.51	509.98	484.22	411.83	MAB_0280	CAM60380.1	Conserved hypothetical protein
gene-MAB_0281	112.75	82.08	84.11	252.32	202.46	405.18	100.04	102.64	77.94	MAB_0281	CAM60381.1	Conserved hypothetical protein
gene-MAB_0282	592.09	650.07	919.78	528.93	604.96	659.43	485.9	500.12	447.09	MAB_0282	CAM60382.1	Conserved hypothetical protein
gene-MAB_0283c	56.71	43.1	31.91	82.58	61.38	48.25	94.39	114.15	89.27	MAB_0283c	CAM60383.1	Conserved hypothetical protein
gene-MAB_0284c	2.12	0	0	0	2.72	0.4	0	0.9	2.84	MAB_0284c	CAM60384.1	Major facilitator superfamily
gene-MAB_0285	49.67	23.7	21.42	52.8	40.36	53.67	30.51	31.31	27.12	MAB_0285	CAM60385.1	Putative oxidoreductase
gene-MAB_0286	2.65	8.93	8.65	11.41	9.28	4	3.68	4.37	5.96	MAB_0286	CAM60386.1	Conserved hypothetical protein
gene-MAB_0287	1.43	0	0	0.63	1.32	0.27	0	0	1.65	MAB_0287	CAM60387.1	Probable fatty-acid-CoA ligase FadD
gene-MAB_0288	1.03	0	0	1.35	0.75	2.31	1.81	0.87	0.79	MAB_0288	CAM60388.1	Putative monooxygenase (salicylate/ hydroxybenzoate hydroxylase
gene-MAB_0289	5.77	4.44	1.45	4.83	2.63	2.47	1.56	3.29	3.17	MAB_0289	CAM60389.1	Conserved hypothetical protein
gene-MAB_0290	56.71	42.52	26	19.31	20.82	13.63	30.2	33.57	40.58	MAB_0290	CAM60390.1	Probable 3-carboxymuconate cycloisomerase (PcaB)
gene-MAB_0291	46.2	34.77	46.45	28.92	34.46	38.04	24.3	21.47	17.97	MAB_0291	CAM60391.1	Conserved hypothetical protein (transcriptional regulator CdaR?)
gene-MAB_0292c	5.61	3.79	1.25	2.05	3.09	1.4	1.32	2.79	1.79	MAB_0292c	CAM60392.1	Putative ISXo8 transposase
gene-MAB_0294	2.39	2.48	0	2.4	2.26	6.39	2.41	2.91	3.93	MAB_0294	CAM60393.1	Putative carboxylesterase%2C type B
gene-MAB_0295	1.06	2.14	1.42	4.17	1.55	2.37	1.12	3.6	4.86	MAB_0295	CAM60394.1	Putative phenazine biosynthesis protein PhzC
gene-MAB_0296	0	1.81	0	0	4.79	0.83	0.78	3.73	2.52	MAB_0296	CAM60395.1	Putative 2%2C3-dihydro-2%2C3-dihydroxybenzoate dehydrogenase
gene-MAB_0297	4.86	8.05	14.57	4.22	8.09	6.07	2.26	2.71	8.57	MAB_0297	CAM60396.1	Probable isochorismatase (phenazine biosynthesis) PhzD
gene-MAB_0298	4.61	4.19	6.08	5.32	7.85	6.47	3.87	3.45	3.99	MAB_0298	CAM60397.1	Putative phenazine biosynthesis protein PhzE
gene-MAB_0299	583.6	525.36	392.09	335.63	378.72	255.59	435.86	484.62	563.82	MAB_0299	CAM60398.1	Putative amidohydrolase (aminocarboxymuconate-semialdehyde decarboxylase)
gene-MAB_0300c	391.79	311.52	284.08	151.02	228.41	143.23	332.4	235.96	215.39	MAB_0300c	CAM60399.1	Putative transcriptional regulator%2C TetR family
gene-MAB_0301	18.91	9.13	11.01	9.41	13.86	14.55	10.83	13.06	17.24	MAB_0301	CAM60400.1	Putative carboxylesterase
gene-MAB_0302	11.89	10.58	22.98	9.43	9.53	12.71	12.78	14.45	7.8	MAB_0302	CAM60401.1	Putative monooxygenase
gene-MAB_0303	19.54	18.39	13.76	17.91	19.11	21.95	22.67	18.15	20.09	MAB_0303	CAM60402.1	Putative dioxygenase (1H-3-hydroxy-4-oxoquinaldine 2%2C4-dioxygenase)
gene-MAB_0305	218.63	306.67	260.49	211.55	234.02	179.16	342.28	299.07	360.78	MAB_0305	CAM60404.1	Putative aminotransferase
gene-MAB_0306c	18.01	28.53	8.9	39.13	59.07	89.97	45.17	22.61	18.17	MAB_0306c	CAM60405.1	Hypothetical protein
gene-MAB_0307c	114.33	146.24	176.11	195.21	204.82	242.81	200.21	166.68	137.9	MAB_0307c	CAM60406.1	Hypothetical protein
gene-MAB_0308c	21.56	62.29	69.02	51.65	35.37	28.83	31.62	41.56	52.13	MAB_0308c	CAM60407.1	Hypothetical protein
gene-MAB_0309	80.04	71.91	68.81	123.78	115.95	134.44	97.65	85.14	82.44	MAB_0309	CAM60408.1	DNA polymerase III%2C subunit gamma/tau
gene-MAB_0310c	287.08	223.15	258.79	223.88	276.85	228.26	427.43	452.9	374.23	MAB_0310c	CAM60409.1	Putative cyclopropane-fatty-acyl-phospholipid synthase
gene-MAB_0311c	779.54	739.65	1051.73	809.61	904.78	865.25	902.66	866.79	725.77	MAB_0311c	CAM60410.1	Conserved hypothetical protein
gene-MAB_0312c	51.65	35.74	33.06	112.23	125.46	185.56	56.22	59.76	48.31	MAB_0312c	CAM60411.1	Enolase (Eno)
gene-MAB_0313c	42.57	27.17	89.58	79.5	96.25	141.35	54.51	57.21	35.79	MAB_0313c	CAM60412.1	Putative aminoglycoside phosphotransferase
gene-MAB_0314c	80.08	41.72	12.42	117.79	109.15	172.79	107.44	99.77	66.3	MAB_0314c	CAM60413.1	Possible transcriptional regulator%2C TetR family
gene-MAB_0315	33.31	27.04	19.64	30.58	34.7	43.27	31.23	39	31.51	MAB_0315	CAM60414.1	Conserved hypothetical protein
gene-MAB_0316	8.56	9.34	2.67	20.76	17.92	47	9.36	10.45	2.9	MAB_0316	CAM60415.1	Probable enoyl-CoA hydratase
gene-MAB_0317	2491.32	2212.4	1982.98	1557.58	1518.38	725.84	2492.02	2394.6	2469.4	MAB_0317	CAM60416.1	Conserved hypothetical protein
gene-MAB_0318c	2367.15	1550.18	1829.83	1625.25	1698.6	1758.7	1621.65	1644.37	1677.29	MAB_0318c	CAM60417.1	Conserved hypothetical protein
gene-MAB_0319	329.32	274.21	176.44	449.73	500.82	791.27	332.56	248.84	261.72	MAB_0319	CAM60418.1	Conserved hypothetical protein
gene-MAB_0320	223.48	248.57	87.92	473.35	539.43	827.18	299.44	285.29	258.24	MAB_0320	CAM60419.1	Recombination protein RecR
gene-MAB_0321c	2.59	7.47	3.77	6.77	8.39	8.74	0.91	10.89	2.95	MAB_0321c	CAM60420.1	Hypothetical protein
gene-MAB_0322c	7.39	10.76	0	22.42	5.25	27.73	2.58	9.23	5.57	MAB_0322c	CAM60421.1	Hypothetical protein
gene-MAB_0323c	35.34	15.58	21.94	89.04	101.72	111.57	42.49	40.31	28.73	MAB_0323c	CAM60422.1	Putative cobyric acid synthase CobQ2
gene-MAB_0324c	75.37	106.01	102.43	132.64	150.43	233.24	79.5	70.72	55.95	MAB_0324c	CAM60423.1	Putative Mur ligase family protein
gene-MAB_0325c	58.06	51.74	31.05	31.18	31.19	16.53	20.93	34.92	33.15	MAB_0325c	CAM60424.1	Hypothetical protein
gene-MAB_0326	146.86	98.82	221.45	243.55	258.58	338.83	181.41	218.12	270.08	MAB_0326	CAM60425.1	Putative transcriptional regulator%2C MarR family
gene-MAB_0327	29.27	33.43	16.95	37.65	45.06	43.38	27.67	27	48.13	MAB_0327	CAM60426.1	Possible aminoglycoside phosphotransferase
gene-MAB_0328	75.54	77.2	62.69	106.06	89.77	121.44	73.83	69.71	76.08	MAB_0328	CAM60427.1	Putative acyl-CoA dehydrogenase
gene-MAB_0329	318.11	138.93	243.43	514.73	515.08	822.02	344.46	294.34	223.39	MAB_0329	CAM60428.1	DNA polymerase III%2C epsilon subunit (DnaQ)
gene-MAB_0330	74.96	31.27	68.75	110	102.58	214.38	80.84	56.73	39.88	MAB_0330	CAM60429.1	Beta-lactamase
gene-MAB_0332c	0	0	0	78.2	0	0	0	0	0	rpsN.2	CAM60431.1	30s ribosomal protein S14.2
gene-MAB_0334c	0	0	0	0	157.96	397.89	0	177.62	0	rpmB.2	CAM60433.1	50S ribosomal protein L28-2
gene-MAB_0335	59.78	54.49	65.04	81.38	77.59	182.58	10.36	12.05	6.83	MAB_0335	CAM60434.1	Probable cobalamin synthesis protein
gene-MAB_0336	0	0	0	0	0	0	370.04	0	0	rpmE.2	CAM60435.1	50S ribosomal protein L31 type B
gene-MAB_0337c	727.3	857.35	1036.61	473.03	541.83	567.24	1504.7	947.66	925.92	MAB_0337c	CAM60436.1	Probable 2-isopropylmalate synthase (LeuA)
gene-MAB_0338c	0	0	0	0	0	0	0	0	2.12	MAB_0338c	CAM60437.1	Hypothetical protein
gene-MAB_0339	48.18	45.47	26.28	50.08	61.47	115.95	63.88	46.94	46.2	MAB_0339	CAM60438.1	Hypothetical protein
gene-MAB_0340	34.67	44.35	15.25	98.57	86.6	164.06	38.85	26.04	14.44	MAB_0340	CAM60439.1	Hypothetical protein
gene-MAB_0341	20.08	21.24	22.3	61.69	59.66	150.58	50.95	22.8	31.65	MAB_0341	CAM60440.1	Putative transcriptional regulator%2C TetR family
gene-MAB_0342c	86.88	75.31	73.57	81.68	84.02	105.37	119.96	98.49	96.14	MAB_0342c	CAM60441.1	Putative nitroreductase family protein
gene-MAB_0343	744.25	837.38	968.81	775.41	765.16	830.72	768.26	727.54	764.62	MAB_0343	CAM60442.1	Aspartate kinase
gene-MAB_0344	907.16	976.39	975.74	966.18	907.57	1012.26	815.5	877.74	903.79	MAB_0344	CAM60443.1	Aspartate-semialdehyde dehydrogenase (Asd)
gene-MAB_0345	346.83	373.36	286.04	384.22	313.96	438.65	194.8	257.72	268.22	MAB_0345	CAM60444.1	Hypothetical protein
gene-MAB_0346	52.21	44.14	18.89	73.14	63.06	70.13	60.4	55.43	51.53	MAB_0346	CAM60445.1	Conserved hypothetical protein
gene-MAB_0347	87.81	140.46	92.91	65.88	68.44	64.99	78.84	73.92	103.85	MAB_0347	CAM60446.1	Cell division control protein 48 CDC48
gene-MAB_0348	148.26	132.28	173.7	103.02	109.25	149.9	89.12	100.48	82.8	MAB_0348	CAM60447.1	Hypothetical conserved TPR domain protein
gene-MAB_0349c	7.41	13.63	10.38	46.93	46.36	84.63	29.97	18.79	28.23	MAB_0349c	CAM60448.1	Putative hydrolase%2C alpha/beta fold
gene-MAB_0350	73.33	16.28	390.62	74.47	58.97	146.52	59.54	69.66	169.46	MAB_0350	CAM60449.1	Conserved hypothetical protein
gene-MAB_0351	197.49	231.64	204.51	140.68	170.76	89.19	211.01	226.37	256.51	MAB_0351	CAM60450.1	Catalase
gene-MAB_0352	626.12	718.63	656.71	821.83	838.13	995.05	994.45	764.24	756.41	MAB_0352	CAM60451.1	Conserved hypothetical protein
gene-MAB_0353	386.26	330.84	200.58	339.62	367.2	403.22	288.52	350.15	369.84	MAB_0353	CAM60452.1	Conserved hypothetical protein
gene-MAB_0354c	34.81	36.49	27.35	27.56	27.12	24.81	29.72	33.44	28.81	MAB_0354c	CAM60453.1	Oxidoreductase%2C 2-nitropropane dioxygenase family
gene-MAB_0355	36.78	34.18	31.22	130.65	146.8	233.74	86.17	61.56	41.62	MAB_0355	CAM60454.1	Probable ammonium transporter
gene-MAB_0356c	219.78	242.31	122.81	137.22	167.66	97.56	306.98	260.92	297.15	MAB_0356c	CAM60455.1	Conserved hypothetical protein
gene-MAB_0357c	0	7.19	0	7.43	13.66	14.53	8.98	8.91	1.62	MAB_0357c	CAM60456.1	Conserved hypothetical protein
gene-MAB_0358	29.4	26.71	17.38	62.62	52.63	83.71	37.05	18.47	23.36	MAB_0358	CAM60457.1	Hypothetical conserved membrane protein PknM or conserved lipoprotein LppH
gene-MAB_0359	40.86	70.42	63.85	68.8	84.21	120.67	82	71.89	80.07	MAB_0359	CAM60458.1	Putative fructokinase
gene-MAB_0360	8.82	10.93	34.76	21.72	40	37.45	14.41	9.85	12.24	MAB_0360	CAM60459.1	Conserved hypothetical protein
gene-MAB_0361	13.41	1.39	0	17.46	11.95	18.85	16.4	7	6.33	MAB_0361	CAM60460.1	Conserved hypothetical protein
gene-MAB_0362c	80.17	46.86	49.27	161.59	146	309.08	46.93	58.59	30.26	MAB_0362c	CAM60461.1	N-acetylglucosamine-6-phosphate deacetylase NagA
gene-MAB_0363c	61.59	42.73	77.82	141.95	165.71	260.22	74.06	49.02	64.47	MAB_0363c	CAM60462.1	Glutamine-fructose-6-phosphate transaminase
gene-MAB_0364c	34.65	21.04	29.02	97.25	100.25	176.22	45.96	30.72	9.84	MAB_0364c	CAM60463.1	ATPase%2C BadF/BadG/BcrA/BcrD type
gene-MAB_0365c	44.34	34.91	44.66	106.09	101.06	179.76	50.54	43.17	37.22	MAB_0365c	CAM60464.1	Probable sugar-transport integral membrane protein
gene-MAB_0366	54.73	52.13	50.65	63.81	71.75	103.71	60.72	57.58	44.93	MAB_0366	CAM60465.1	Conserved hypothetical protein (hydride transferase/luciferase?)
gene-MAB_0367c	36.95	68.42	38.88	62.48	75.38	81.1	71.92	38.14	46.96	MAB_0367c	CAM60466.1	Conserved hypothetical protein
gene-MAB_0368	943.82	1045.33	1070.93	887.74	916.3	947.35	830.52	882.1	948.82	MAB_0368	CAM60467.1	Short-chain dehydrogenase/reductas
gene-MAB_0369	294.02	272.09	341.34	378.71	327.29	476.76	232.71	243.85	200.37	MAB_0369	CAM60468.1	Glutamate--cysteine ligase GshA
gene-MAB_0370	134.18	104.25	103.19	166.27	145.23	236.43	88.8	75.97	72.66	MAB_0370	CAM60469.1	Conserved hypothetical protein
gene-MAB_0371	92.75	68.51	36.53	138.52	122.19	153.52	51.41	52.26	68.19	MAB_0371	CAM60470.1	Conserved hypothetical protein
gene-MAB_0372	87.44	48.46	92.51	121.07	112.87	152.97	83.34	58.99	69.56	MAB_0372	CAM60471.1	Conserved hypothetical protein
gene-MAB_0373	89.67	68.98	62.11	117.59	144.76	165.39	62.83	76.24	49.28	MAB_0373	CAM60472.1	Probable aminotransferase
gene-MAB_0374c	66.66	59.63	48.49	110.92	142.71	167.44	93.13	81.37	77.34	MAB_0374c	CAM60473.1	Conserved hypothetical protein
gene-MAB_0375	1045.09	1151.81	0	455.25	358.35	371.9	359.51	460.11	650.18	MAB_0375	CAM60474.1	Hypothetical protein
gene-MAB_0376	150.76	167.35	188.94	190.64	218	159.19	210.52	187.86	170.72	MAB_0376	CAM60475.1	Conserved hypothetical protein (peptidase?)
gene-MAB_0377	49.84	28.09	21.67	125	115.21	158.84	87	86.04	77.87	MAB_0377	CAM60476.1	Putative transcriptional regulator%2C TetR family
gene-MAB_0378	247.85	291.75	281.68	261.54	251.86	162.81	214.79	217.06	276.33	MAB_0378	CAM60477.1	Probable lipid-transfer protein Ltp1/thiolase
gene-MAB_0379	122.12	153	169.31	130.88	133.32	108.16	131.72	163.64	177.4	MAB_0379	CAM60478.1	Conserved hypothetical protein (MaoC-like dehydratase?)
gene-MAB_0380	248.96	276.36	290.95	299.57	335.55	212.37	317.84	382.99	415.31	MAB_0380	CAM60479.1	Probable short-chain dehydrogenase/reductase
gene-MAB_0381	136.68	91.64	53.08	184.2	190.83	253.72	197.06	175.65	164.43	MAB_0381	CAM60480.1	Glycerol uptake facilitator protein (GlpF)
gene-MAB_0382	141.51	72.43	110.47	148.23	180	230.96	170.14	148.59	109.2	MAB_0382	CAM60481.1	Glycerol kinase (GlpK)
gene-MAB_0383c	661.09	562.4	404.04	446.57	354.44	359.45	392.68	485.04	576.38	MAB_0383c	CAM60482.1	Putative transcriptional regulator%2C PadR-like
gene-MAB_0384	266.38	300	99.84	448.74	365.03	545.97	536.26	253.24	193.12	MAB_0384	CAM60483.1	Conserved hypothetical protein
gene-MAB_0385	16.29	12.41	6.63	53.67	72.72	59.5	28.92	35.31	23.07	MAB_0385	CAM60484.1	Conserved hypothetical protein (cation transporter?)
gene-MAB_0386c	188.34	211.56	179.16	191.72	189.08	212.96	137.65	176.27	139.38	MAB_0386c	CAM60485.1	Conserved hypothetical membrane protein
gene-MAB_0387	102.66	143.63	166.07	138.14	146.79	154.8	145.22	148.57	169.09	MAB_0387	CAM60486.1	Conserved hypothetical protein
gene-MAB_0388c	52.94	42.55	69.03	50.29	58.45	45.53	42.65	52.23	48.66	MAB_0388c	CAM60487.1	Conserved hypothetical protein
gene-MAB_0389c	66.7	48.55	23.37	60.25	64.68	55.27	58.51	46.37	46.1	MAB_0389c	CAM60488.1	Putative regulatory protein
gene-MAB_0390c	66.3	49.78	58.77	73.25	81.15	56.32	56.22	66.37	56.75	MAB_0390c	CAM60489.1	Conserved hypothetical protein
gene-MAB_0391c	130.01	97.21	93.46	108.85	122	71.61	75.61	82.52	116.06	MAB_0391c	CAM60490.1	Conserved hypothetical membrane protein
gene-MAB_0392c	111.96	121.57	162.44	104.9	113.5	70.05	146.89	167.6	160.21	MAB_0392c	CAM60491.1	Conserved hypothetical protein
gene-MAB_0393	17.01	10.78	0	9.11	12.23	17.64	11.01	2.2	4.96	MAB_0393	CAM60492.1	Possible methyltransferase
gene-MAB_0394c	2.24	1.81	1.2	3.14	4.27	5.36	1.58	1.14	2.06	MAB_0394c	CAM60493.1	Conserved hypothetical protein
gene-MAB_0395c	20.78	24.73	45.08	69.3	57.53	108.24	13.29	17.56	30.23	MAB_0395c	CAM60494.1	Conserved hypothetical protein
gene-MAB_0396c	113.54	71.87	115.39	174.97	206.29	298.7	120.78	144.15	125.04	MAB_0396c	CAM60495.1	Hypothetical protein
gene-MAB_0397c	130.11	125.98	108.88	129.81	135.83	254.87	139.17	103.12	92.28	MAB_0397c	CAM60496.1	Conserved hypothetical protein
gene-MAB_0398c	36.57	29.58	13.21	41.76	46.98	68.95	27.5	22.44	17.62	MAB_0398c	CAM60497.1	Exodeoxyribonuclease V%2C alpha subunit (RecD)
gene-MAB_0399c	24.27	23.53	22.1	47.81	42.71	88.27	21.72	16.2	16.96	MAB_0399c	CAM60498.1	Exodeoxyribonuclease V%2C beta subunit (RecB)
gene-MAB_0400c	26.16	18.08	11.29	39.06	36.36	57.53	20.01	17.55	15.42	MAB_0400c	CAM60499.1	Exodeoxyribonuclease V%2C gamma subunit (RecC)
gene-MAB_0401	75.28	60.27	45.27	72.97	72.61	87.89	84.97	75.93	79.33	MAB_0401	CAM60500.1	Putative acyltransferase
gene-MAB_0402	318.61	336.36	205.17	439.7	413.05	477.41	394.63	361.64	412.31	MAB_0402	CAM60501.1	Conserved hypothetical protein
gene-MAB_0403	137.36	76.83	125.39	140.51	146.33	175.04	94.75	95.77	162.56	MAB_0403	CAM60502.1	Conserved hypothetical protein
gene-MAB_0404c	43.4	26.52	10.75	30.25	23.22	25.08	17.4	4.17	6.59	MAB_0404c	CAM60503.1	Putative acetyltransferase
gene-MAB_0405c	821.49	845.74	617.32	669.97	551.19	671.31	704.82	657.98	548.62	MAB_0405c	CAM60504.1	Hypothetical protein
gene-MAB_0406c	538.68	587.33	620.77	464.97	423.73	530.82	297.06	259.14	252.96	MAB_0406c	CAM60505.1	Cysteine synthase/cystathionine beta-synthase family
gene-MAB_0407c	1555.85	1511.34	1858.28	2067.62	1884.17	2527.7	946.91	923.83	878.54	MAB_0407c	CAM60506.1	Conserved hypothetical protein (metallophospho esterase?)
gene-MAB_0408c	341.03	359.73	357.63	290.56	293.53	309.01	281.31	295.15	264.74	MAB_0408c	CAM60507.1	Probable bifunctional membrane-associated penicillin-binding protein PonA2/glycosyl transferase
gene-MAB_0409	603.99	556.23	600.1	1553.44	2263.6	3260.77	582.66	732.89	586.78	MAB_0409	CAM60508.1	Putative transcriptional regulator WhiB
gene-MAB_0410c	184.85	139.06	126.69	157	207.89	208.48	184.37	168.89	145.46	MAB_0410c	CAM60509.1	Probable anion transporter ATPase
gene-MAB_0411c	57.31	48.17	36.44	79.2	86.52	115.39	82.62	68.17	62.35	MAB_0411c	CAM60510.1	Putative anion transporter ATPase
gene-MAB_0413	82.51	144.37	82.52	164.12	132.58	140.47	78.29	95.72	73.16	MAB_0413	CAM60512.1	Putative endoribonuclease
gene-MAB_0414	140.55	169.39	140.51	176.8	180.97	243.85	136.55	147.39	150.24	MAB_0414	CAM60513.1	Possible hydrolase (beta-lactamase-like)
gene-MAB_0415	145.33	168.25	95.92	119.9	100.25	197.42	104.16	76.35	96.35	MAB_0415	CAM60514.1	Conserved hypothetical membrane protein
gene-MAB_0416c	1019.26	937.8	817.6	1505.56	1365.71	1887.17	1322.18	1575.49	1390.18	MAB_0416c	CAM60515.1	Putative Crp/Fnr-family transriptional regulator
gene-MAB_0417c	1107.42	956.03	991.38	1171.91	910.97	880.59	1006.59	1223.67	1708.13	MAB_0417c	CAM60516.1	Conserved hypothetical membrane protein
gene-MAB_0418	529.31	644.13	652.44	429.67	468.35	419.04	482.94	469.8	504.73	MAB_0418	CAM60517.1	Probable endonuclease III protein
gene-MAB_0419	147.1	188.07	202.65	79.08	105.24	131.84	65.8	88.85	84.9	MAB_0419	CAM60518.1	Conserved hypothetical protein
gene-MAB_0420	151.33	225.95	238.75	275.43	276.14	406.95	160.61	186.33	231.85	MAB_0420	CAM60519.1	Conserved hypothetical protein
gene-MAB_0421	497.76	499.63	451	725.45	665.83	889.85	521.86	493.45	465.59	MAB_0421	CAM60520.1	Possible membrane-associated serine protease
gene-MAB_0422c	120.18	115.03	83.56	87.44	108.19	85.67	69.39	77.4	75.24	MAB_0422c	CAM60521.1	Possible epoxide hydrolase EphE
gene-MAB_0423c	299.63	283.43	544.06	233.47	221.01	228.05	486.77	448.74	373.07	MAB_0423c	CAM60522.1	Conserved hypothetical membrane protein
gene-MAB_0424	1345.46	1455.48	1138.78	1275.94	1460.37	1337.51	1500.48	1583.36	1428.87	MAB_0424	CAM60523.1	Putative protease
gene-MAB_0425c	89.04	149.92	105.26	528.56	430.19	921.53	95.44	90.29	126.03	MAB_0425c	CAM60524.1	Acetyl-CoA synthetase
gene-MAB_0426	58.97	51.32	49.08	114.12	130.17	195.86	97.69	66.47	35.81	MAB_0426	CAM60525.1	Probable peptide ABC transporter DppA
gene-MAB_0427	149.04	85.4	95.93	183.52	217.88	376.51	92.98	76.85	73.03	MAB_0427	CAM60526.1	Probable dipeptide-transport integral membrane protein ABC transporter DppB
gene-MAB_0428	118.2	107.99	150.34	240.56	267.84	515.2	112.66	66.78	54.15	MAB_0428	CAM60527.1	Probable peptide ABC transporter DppC
gene-MAB_0429	116.85	68.8	80.7	318.76	258.47	520.65	137.78	90.66	74.57	MAB_0429	CAM60528.1	Putative oligopeptide ABC transporter%2CATP-binding protein
gene-MAB_0430	63.26	69.9	59.32	158.45	178.43	262.78	78.33	85.24	64.68	MAB_0430	CAM60529.1	Conserved hypothetical protein
gene-MAB_0431c	161.92	82.21	151.54	213.46	222	191.02	243.93	274.21	213.81	MAB_0431c	CAM60530.1	Conserved hypothetical protein
gene-MAB_0432	74.97	69.88	71.24	37.38	32.53	21.91	33.11	47.15	66.7	MAB_0432	CAM60531.1	Conserved hypothetical protein
gene-MAB_0433	74.04	47.37	52.78	43.6	55.46	50.45	54.8	81.01	69.21	MAB_0433	CAM60532.1	Type II secretion system protein E
gene-MAB_0434c	56.33	31.39	38.33	49.1	56.36	52.65	62.39	52.16	48.44	MAB_0434c	CAM60533.1	Hypothetical protein
gene-MAB_0435c	390.78	307.18	0	150.18	356.74	151.8	697.54	404.03	471.52	MAB_0435c	CAM60534.1	Putative transcriptional regulator
gene-MAB_0436	0	1.12	0	0	2.93	0	2.86	2.28	4.12	MAB_0436	CAM60535.1	Conserved hypothetical protein
gene-MAB_0437c	0	9.17	14.66	8.38	1.41	17.08	6.74	3.27	1281.79	MAB_0437c	CAM60536.1	Hypothetical protein
gene-MAB_0438c	65.02	49.86	11.9	30.2	56.89	29.06	94.33	76.09	76.61	MAB_0438c	CAM60537.1	Conserved hypothetical protein
gene-MAB_0439	0	3.14	0	0	0	0	0	3.36	0	MAB_0439	CAM60538.1	Hypothetical protein
gene-MAB_0440	985.98	830.17	876.94	501.32	495.84	659.46	431.29	650.4	559.09	MAB_0440	CAM60539.1	Conserved hypothetical protein
gene-MAB_0441	162.79	124.1	190.37	157.44	183.52	207.7	153.5	162.98	118.74	MAB_0441	CAM60540.1	Conserved hypothetical protein
gene-MAB_0442	20.24	15.67	17.26	22.2	21.27	29.63	26.32	20	14.11	MAB_0442	CAM60541.1	Putative transposase/integrase
gene-MAB_0443	26	10.22	12.07	19.82	18.67	15.5	27.35	26.18	20.88	MAB_0443	CAM60542.1	Putative transposase/integrase
gene-MAB_0444	37.15	38.87	29.15	45.68	34.04	69.18	53.81	73.61	67.58	MAB_0444	CAM60543.1	Putative transposase/integrase
gene-MAB_0445	123.28	111.8	101.63	60.57	86.2	48.02	136.16	134.07	106.69	MAB_0445	CAM60544.1	Conserved hypothetical protein
gene-MAB_0446c	18.52	2672.16	4.76	3589.94	5953.04	15.25	6502.05	2804.24	2904.54	MAB_0446c	CAM60545.1	Hypothetical protein
gene-MAB_0447c	68.38	69.69	103.07	79.7	85.47	109.02	49.92	23.16	34.15	MAB_0447c	CAM60546.1	Hypothetical protein
gene-MAB_0448c	2.1	0	0	0	0	0	0	1.8	0	MAB_0448c	CAM60547.1	Hypothetical protein
gene-MAB_0449	221.99	172.77	182.42	136.36	136.08	95.35	164.18	185.63	216.95	MAB_0449	CAM60548.1	Probable copper-transporting ATPase
gene-MAB_0450c	25.6	26.69	52.67	40.11	34.55	71.2	22.92	21.82	28.74	MAB_0450c	CAM60549.1	Putative ABC transport system membrane protein
gene-MAB_0451c	103.3	125.46	124.17	96.18	75.99	94.06	62.94	72.38	78.18	MAB_0451c	CAM60550.1	Possible cysteine synthase
gene-MAB_0452c	1616.56	1446.7	1089.18	1591.79	1367.77	1582.78	1067.85	1169.79	1491.3	MAB_0452c	CAM60551.1	Hypothetical protein
gene-MAB_0453c	4.64	0	0	2	3.27	0	4.84	3.84	3.48	MAB_0453c	CAM60552.1	Conserved hypothetical protein
gene-MAB_0454c	0	0	0	1.82	0	0	0	1.78	0	MAB_0454c	CAM60553.1	Putative metal-binding protein
gene-MAB_0455	7.67	0	0	9.82	10.58	8.75	15.82	43.65	28.58	MAB_0455	CAM60554.1	Hypothetical protein
gene-MAB_0456	0	0	0	0	0	0	0	62	0	MAB_0456	CAM60555.1	Hypothetical protein
gene-MAB_0457	0	0	0	0	5.48	0	5.52	12.96	0	MAB_0457	CAM60556.1	Hypothetical protein
gene-MAB_0458	36.19	34.91	12.1	16.72	18.47	14.35	5.98	17.95	25.1	MAB_0458	CAM60557.1	Hypothetical protein
gene-MAB_0459c	38.9	22.6	65.02	21.91	27.63	24.6	39.55	24.14	46.15	MAB_0459c	CAM60558.1	Possible glycosyl hydrolase
gene-MAB_0460	300.86	145.97	0	151.74	150.76	48.66	129.46	165.29	187.85	MAB_0460	CAM60559.1	Hypothetical protein
gene-MAB_0461	0	0	0	0	0	0	0	18.52	17.28	MAB_0461	CAM60560.1	Hypothetical protein
gene-MAB_0462c	139.36	93.07	94.65	61.89	70.14	54.6	86.4	116.51	106.54	MAB_0462c	CAM60561.1	Conserved hypothetical protein
gene-MAB_0463c	179.66	98.83	108.12	122.66	116.21	80.16	137.1	178.74	198.16	MAB_0463c	CAM60562.1	Probable oxidase (copper-binding protein)
gene-MAB_0464	5842.99	3138.5	2165.78	3068.31	2638.63	1534.78	2909.5	3976.03	6064.55	MAB_0464	CAM60563.1	Hypothetical protein
gene-MAB_0465	677.48	116.36	93.87	370.59	237.25	332.73	295.82	378.7	323.14	MAB_0465	CAM60564.1	Hypothetical protein
gene-MAB_0466	189.86	159.37	185.94	52.85	58.12	92.52	53.16	49.96	46.53	MAB_0466	CAM60565.1	Hypothetical protein
gene-MAB_0467	56.32	75.17	9.86	40.71	26.85	42.52	38.96	60.78	42.12	MAB_0467	CAM60566.1	Hypothetical protein
gene-MAB_0468	17.99	5.65	35.6	21.36	17.44	11.83	7.82	22.34	13.52	MAB_0468	CAM60567.1	Probable transmembrane carbonic anhydrase
gene-MAB_0470c	70.45	38.6	19.14	28.54	29.34	16.73	47.78	43.63	71.44	MAB_0470c	CAM60569.1	Putative hydrolase (alpha/beta hydrolase fold)
gene-MAB_0471	16.9	15.59	15	26.73	35.14	21.37	18.56	21.39	26.53	MAB_0471	CAM60570.1	Conserved hypothetical transmembrane protein
gene-MAB_0472	2	0	0	6.93	8.51	10.52	5.58	8.31	3.01	MAB_0472	CAM60571.1	Conserved hypothetical membrane protein
gene-MAB_0474	148.58	0	0	0	90.2	0	0	0	0	MAB_0474	CAM60573.1	Conserved hypothetical protein
gene-MAB_0475	9.68	0	0	0	0	0	0	15.14	21.21	MAB_0475	CAM60574.1	Hypothetical protein
gene-MAB_0476c	277.92	358.95	468.59	233.51	165.7	205.78	105.56	149.21	159.92	MAB_0476c	CAM60575.1	Putative transcriptional regulator%2C TetR family
gene-MAB_0477	451.75	1006.18	2275.15	454.24	205.55	460.74	44.65	161.66	135.68	MAB_0477	CAM60576.1	Probable membrane protein%2C MmpS
gene-MAB_0478	32.44	31.96	61.93	19.86	19.77	25.04	23.21	17.76	18.79	MAB_0478	CAM60577.1	Probable membrane protein%2C MmpL
gene-MAB_0479	760.06	629.51	544.35	633.74	574.33	291.96	618.51	809.5	626.15	MAB_0479	CAM60578.1	Putative regulatory protein%2C MarR
gene-MAB_0480	8.29	7.22	11.24	7.26	3.9	2.22	8.77	9.06	7.25	MAB_0480	CAM60579.1	Conserved hypothetical protein (NmrA-like)
gene-MAB_0481c	40.03	47.29	277.57	32.85	113.14	158.72	79.04	92.59	115.57	MAB_0481c	CAM60580.1	Conserved hypothetical protein
gene-MAB_0482c	131.71	85.82	62.45	111.81	108.37	112.65	147.67	126.84	112.48	MAB_0482c	CAM60581.1	Conserved hypothetical protein
gene-MAB_0483c	17.81	34.87	9.71	39.37	35.83	24.28	21.51	18.94	19.58	MAB_0483c	CAM60582.1	Putative transcriptional regulator%2C TetR family
gene-MAB_0484	354.38	645.73	604.14	434.34	389.86	481.75	365.1	404.98	374.77	MAB_0484	CAM60583.1	Putative hydrolase/esterase/lipase
gene-MAB_0485	32.73	38.48	53.89	28.69	18.81	46.4	23.51	22.87	34.46	MAB_0485	CAM60584.1	Putative oxidoreductase
gene-MAB_0486c	68	55.61	68.28	50.08	58.98	74.22	59.07	49.13	46.19	MAB_0486c	CAM60585.1	ATP-dependent RNA helicase%2C DEAD/DEAH box family
gene-MAB_0487	2.1	18.55	10.78	14.78	10.89	23.55	7.44	5.41	6.47	MAB_0487	CAM60586.1	Probable cold shock protein A (CspA)
gene-MAB_0488	257.81	270.48	474.55	389.36	380.76	585.75	248.61	207.46	242.05	MAB_0488	CAM60587.1	Conserved hypothetical protein
gene-MAB_0489	587.5	602.77	722.04	798.39	818.17	995.01	563.5	530.78	445.6	MAB_0489	CAM60588.1	DNA topoisomerase I (Omega-protein)
gene-MAB_0490c	161	174.03	265.84	202.09	190.72	254.3	172.63	189.44	161.77	MAB_0490c	CAM60589.1	Putative adenylate cyclase
gene-MAB_0491	498.69	503.85	402.11	480.48	437.58	519.01	417.62	467.47	484.32	MAB_0491	CAM60590.1	Probable DNA polymerase III%2C delta' subunit
gene-MAB_0492	543.75	628.79	809.86	1680.58	1230.88	1924.39	537.24	596.63	665.56	MAB_0492	CAM60591.1	Conserved hypothetical protein
gene-MAB_0493	21.01	22	34.37	53.79	40.87	81.55	30.82	24.93	16.09	MAB_0493	CAM60592.1	Hypothetical protein
gene-MAB_0494	23.95	14.15	16.18	49.15	48.23	91.31	17.67	12.05	8.76	MAB_0494	CAM60593.1	Conserved hypothetical protein
gene-MAB_0495c	229.75	116.59	290.73	193.14	142.03	197.47	194.45	238.98	226.3	MAB_0495c	CAM60594.1	Conserved hypothetical protein
gene-MAB_0496c	118.61	115.31	229.39	80.05	60.32	86.87	70.07	58.18	52.55	MAB_0496c	CAM60595.1	Conserved hypothetical protein
gene-MAB_0497	1218.51	1307.88	2012.01	1448.56	1268.1	1569.2	770.67	913.02	900.14	MAB_0497	CAM60596.1	Conserved hypothetical protein (abortive infection protein?)
gene-MAB_0498c	22.44	24.29	0	42.6	49.45	25.91	26.7	58.4	37.39	MAB_0498c	CAM60597.1	Conserved hypothetical protein
gene-MAB_0499	40.49	28.23	35.6	36.9	20.61	23.66	32.85	44.68	48.99	MAB_0499	CAM60598.1	Putative TetR-family transcriptional regulator
gene-MAB_0500c	150.63	211.22	251.76	151.14	182.77	186.39	141.78	139.41	129.81	MAB_0500c	CAM60599.1	Conserved hypothetical protein
gene-MAB_0501c	79.2	82.81	48	78.7	75.08	81.91	95.63	79.69	68.82	MAB_0501c	CAM60600.1	Probable peptidase S15
gene-MAB_0502c	14.78	12.92	13.54	35.23	35.09	46.73	24.95	19.07	14.13	MAB_0502c	CAM60601.1	Conserved hypothetical transmembrane protein
gene-MAB_0503	48.05	26.12	31.56	62.06	69.43	105.1	51.04	53.03	41.36	MAB_0503	CAM60602.1	Probable UDP-glucose 4-epimerase GalE1
gene-MAB_0504c	179.61	75.09	67.71	35.61	113.84	127.05	40.11	33.64	43.92	MAB_0504c	CAM60603.1	Conserved hypothetical membrane protein
gene-MAB_0505c	320.53	282.33	239.87	410.08	363.02	368.56	255.01	286.8	300.66	MAB_0505c	CAM60604.1	Putative glycosyl transferase
gene-MAB_0507	27.43	31.46	24.79	119.24	136.04	191.79	77.52	70.54	52.12	MAB_0507	CAM60606.1	Conserved hypothetical protein
gene-MAB_0508c	76.61	44.95	68.58	118.34	119.78	208.9	65.67	73.9	44.69	MAB_0508c	CAM60607.1	Conserved hypothetical protein
gene-MAB_0509c	120.82	83.78	78.14	135.49	139.6	207.06	110.31	100.05	74.94	MAB_0509c	CAM60608.1	Probable peptidase M1%2C membrane alanine aminopeptidase
gene-MAB_0510c	139.83	94.47	107.84	187.19	206.81	270.4	154.5	156.21	133.55	MAB_0510c	CAM60609.1	Probable non-ribosomal peptide synthase
gene-MAB_0511c	55.47	85.69	100.92	40.98	48.84	25.89	38.07	42.78	61.65	MAB_0511c	CAM60610.1	Integral membrane protein TerC (tellurium resistance)
gene-MAB_0512	95.86	72.1	73.24	20.31	18.01	16.64	25.51	20.92	23.43	MAB_0512	CAM60611.1	Probable aminotransferase/cysteine desulfurase
gene-MAB_0513	10.54	3.13	5.59	4.32	4.91	5	2.73	6.6	5.93	MAB_0513	CAM60612.1	Putative monooxygenase
gene-MAB_0514	42.5	15.26	21.77	52.96	60.39	52.33	31.98	23.84	22.02	MAB_0514	CAM60613.1	Probable oxidoreductase EphD
gene-MAB_0515	3472.89	2369.12	2922.45	754	582.36	444.86	723.3	630.29	555.63	MAB_0515	CAM60614.1	Conserved hypothetical protein
gene-MAB_0516c	159.61	415.7	746.93	122.75	111.48	31.67	79.51	121.96	98.51	MAB_0516c	CAM60615.1	Conserved hypothetical protein
gene-MAB_0517	62.3	58.23	64.94	62.64	55.63	42.53	65.96	38.32	86.02	MAB_0517	CAM60616.1	Hypothetical protein
gene-MAB_0518c	227.48	190.54	252	305.19	300.3	297.14	320.72	331.05	279.34	MAB_0518c	CAM60617.1	Inorganic pyrophosphatase
gene-MAB_0519	207.69	254.77	240.44	274.87	275.66	363.16	229.84	196.36	212.77	MAB_0519	CAM60618.1	Peptidase S13 (D-alanyl-D-alanine carboxypeptidase
gene-MAB_0520	163.35	178.91	210.41	167.68	182.68	216.8	124.25	132.65	119.88	MAB_0520	CAM60619.1	Conserved hypothetical protein
gene-MAB_0521	46.99	71.34	98.37	118.95	86.93	125.96	74.88	63.54	71.73	MAB_0521	CAM60620.1	Putative tRNA(Ile)-lysidine synthase
gene-MAB_0522c	56.29	32.33	21.25	18.03	26.28	7.4	48.66	32.46	41.45	MAB_0522c	CAM60621.1	Probable monooxygenase
gene-MAB_0523	412.09	516.37	561.84	440.78	331.85	431.21	420.09	382.6	420.08	MAB_0523	CAM60622.1	Hypoxanthine phosphoribosyltransferase (HPT)
gene-MAB_0524c	562.3	405.79	384.64	404.61	445.9	447.38	358.57	384.39	368.34	MAB_0524c	CAM60623.1	Probable conserved lipoprotein LpqG
gene-MAB_0525c	434.64	251.84	191.01	235.91	205.09	203.49	211.42	263.19	215.1	MAB_0525c	CAM60624.1	Probable conserved lipoprotein LpqG
gene-MAB_0526c	94	54.33	74.29	63.03	74.81	92.73	47.09	43.51	44.63	MAB_0526c	CAM60625.1	Hypothetical zinc-type alcohol dehydrogenase
gene-MAB_0527c	106.71	41.41	57.52	67.55	79.32	86.14	103.99	100.16	61.02	MAB_0527c	CAM60626.1	Possible monooxygenase (luciferase-like)
gene-MAB_0528c	58.35	38.73	49.47	42.24	51.99	44.24	63.96	65.4	47.89	MAB_0528c	CAM60627.1	Probable epoxide hydrolase EphA
gene-MAB_0529c	15.32	3.13	34.98	17.56	6.94	12.91	16.16	8.09	10.21	MAB_0529c	CAM60628.1	Conserved hypothetical protein
gene-MAB_0530	33.8	32.78	39.11	43.45	33.68	34.14	55.57	35.7	52.29	MAB_0530	CAM60629.1	Probable transcriptional regulator%2C TetR family
gene-MAB_0531c	25.02	21.41	18.98	37.98	43.12	57.01	31.08	40.29	30.19	MAB_0531c	CAM60630.1	Conserved hypothetical protein
gene-MAB_0532	154.32	171.64	233.18	119.48	166.75	214.61	343.09	369.39	282.92	MAB_0532	CAM60631.1	Hypothetical protein
gene-MAB_0533	1010.03	1244.14	1376.32	1139.51	1006.41	1069.17	925.06	983.53	1045.5	MAB_0533	CAM60632.1	Cell division protein FtsH homolog
gene-MAB_0534	541.54	637.89	945.09	634.26	668.12	718.55	558.7	454.42	473.58	MAB_0534	CAM60633.1	GTP cyclohydrolase I (FolE)
gene-MAB_0535	287.77	391.46	419.17	352.8	322.28	443.22	198.52	191.69	198.54	MAB_0535	CAM60634.1	Dihydropteroate synthase (FolP)
gene-MAB_0536	441.48	555.69	225.34	638.11	421.2	644.08	336.82	446.38	425.52	MAB_0536	CAM60635.1	Dihydroneopterin aldolase (FolB)
gene-MAB_0537	162.63	276.95	226.25	333.36	252.88	357.25	126.41	145.28	170.78	MAB_0537	CAM60636.1	2-amino-4-hydroxy-6-hydroxymethyldihydropteridinepyrophosphokinase (FolK)
gene-MAB_0538	28.89	45.94	29.15	56.22	48.22	106.91	22.66	6.69	39.93	MAB_0538	CAM60637.1	Conserved hypothetical protein
gene-MAB_0539	279.48	131.41	127.21	204.4	270.02	270.15	293.96	284.25	223.37	MAB_0539	CAM60638.1	Conserved hypothetical transmembrane protein
gene-MAB_0540	153.87	124.75	119.46	111.94	129.65	113.65	115.38	109.13	132.11	MAB_0540	CAM60639.1	Conserved hypothetical protein
gene-MAB_0541	306.61	286.69	374.48	405.06	347.73	370.14	440.04	426.8	365.25	MAB_0541	CAM60640.1	Probable pantoate--beta-alanine ligase (PanC)
gene-MAB_0542	401.24	498.84	443.03	540.27	496.09	524.61	602.51	467.89	401.57	MAB_0542	CAM60641.1	Probable aspartate 1-decarboxylase precursor
gene-MAB_0543	176.35	235.82	222.29	235.66	231.19	268.51	167.39	143.3	138.02	MAB_0543	CAM60642.1	Conserved hypothetical protein (Bvg accessory factor?)
gene-MAB_0544	166.46	140.59	187.14	214.57	208.31	235.11	260.45	210.55	174.53	MAB_0544	CAM60643.1	lysyl-trna synthetase (LysS)
gene-MAB_0545	18297.6	11279.1	14026.6	14324.9	14840.2	12577.9	14233.6	13639.7	11661.2	MAB_0545	CAM60644.1	Protein lsr2 precursor
gene-MAB_0546	1971.53	2276.99	2681.66	1942.24	1741.31	1602.87	1970.5	1855.31	2065.97	MAB_0546	CAM60645.1	Probable ATP-dependent Clp protease ATP-binding subunit
gene-MAB_0547c	4.82	6.73	1.89	5.43	11.56	13.93	7.77	4.68	4.74	MAB_0547c	CAM60646.1	Putative iron compound ABC transporter%2Csubstrate-binding protein
gene-MAB_0548c	7.23	1.69	11.71	4.51	7.48	3.1	3.63	5.23	1.57	MAB_0548c	CAM60647.1	Putative iron compound ABC transporter%2CATP-binding protein
gene-MAB_0549c	15.08	12.78	1.71	15.96	11.02	24	6.2	13.35	9.13	MAB_0549c	CAM60648.1	Putative heme/hemin ABC transporter%2C permease protein
gene-MAB_0550	0	0	5.31	1.82	1.53	0	0	1.78	1.59	MAB_0550	CAM60649.1	Conserved hypothetical protein
gene-MAB_0551	512	436.35	354.31	613.51	717.31	738.59	713.23	704.92	801.33	MAB_0551	CAM60650.1	Conserved hypothetical protein
gene-MAB_0552c	244.19	297.08	328.41	223.56	207.76	272.44	176.24	160.76	154.43	MAB_0552c	CAM60651.1	Probable conserved lipoprotein LpqF
gene-MAB_0553c	5769.51	4970.55	6409.28	4256.76	5411.06	4520.49	4687.88	5516.36	4779.86	MAB_0553c	CAM60652.1	Conserved hypothetical protein (antibiotic biosynthesis monooxygenase?)
gene-MAB_0554	182.52	143.75	129.49	132.36	160.35	141.94	140.23	148.23	134.42	MAB_0554	CAM60653.1	Putative hydrolase%2C alpha/beta fold family
gene-MAB_0555	34.86	20.12	35.23	30.6	24.14	32.1	26.61	21.88	21.83	MAB_0555	CAM60654.1	Probable non-hemolytic phospholipase C
gene-MAB_0557	60.71	64.37	64.37	96.66	102.35	112.29	102.05	113.55	87.18	MAB_0557	CAM60655.1	Probable transcription regulator%2C AraC family
gene-MAB_0558c	58.14	65.36	33.04	78.58	58.02	55.79	58.16	76.83	73.41	MAB_0558c	CAM60656.1	Probable adenine glycosylase (MutY)
gene-MAB_0559	780.66	780.95	913.06	753.19	665.62	642.08	823.93	751.99	717.67	MAB_0559	CAM60657.1	Probable carbonic anhydrase (carbonate dehydratase)
gene-MAB_0560	802.89	883.42	1074.51	518.55	526.85	506.91	550.52	547.5	560.37	MAB_0560	CAM60658.1	Conserved hypothetical protein
gene-MAB_0561	2834.07	1456.84	1845.43	1756.97	2013.32	2327.3	1873.8	1830.84	1559.21	MAB_0561	CAM60659.1	Conserved hypothetical protein
gene-MAB_0562c	125.85	114	82.99	204.78	201.13	218.99	220.68	195.66	188.06	MAB_0562c	CAM60660.1	Conserved hypothetical protein
gene-MAB_0563	203.63	247.13	237.72	291.29	336.81	527.89	344.5	282.97	206.72	MAB_0563	CAM60661.1	Conserved hypothetical protein
gene-MAB_0564c	92.51	74.93	69.55	131.62	131.72	182.16	95.89	98.39	79.42	MAB_0564c	CAM60662.1	Probable DNA repair protein RadA
gene-MAB_0565c	28.05	37.3	0	80.47	45.66	100.27	82.93	53.96	131.38	MAB_0565c	CAM60663.1	Hypothetical protein
gene-MAB_0566c	141.99	153.55	65.88	136.09	59.54	70.03	65.81	125.74	132.75	MAB_0566c	CAM60664.1	Hypothetical protein
gene-MAB_0567c	1404	1684.59	2007.44	1468.74	1355.21	961.58	1930.24	1929.21	2228.88	MAB_0567c	CAM60665.1	Putative lipoprotein lpqE precursor
gene-MAB_0568	26268.6	20727	21335.8	29543.9	25726.6	19895.1	29233.7	32268.9	26385.6	MAB_0568	CAM60666.1	Putative CarD-like transcriptional regulator
gene-MAB_0569	3934.27	3438.77	3035.41	3510.52	3366.72	4673.07	1686.74	2358.8	2571.3	MAB_0569	CAM60667.1	Putative 2-C-methyl-D-erythritol 4-phosphate cytidylyltransferase
gene-MAB_0570	1338.76	2010.86	2099.43	1740.75	1137.12	2729.19	313.82	452.1	334.38	MAB_0570	CAM60668.1	Putative 2-C-methyl-D-erythritol 2%2C4-cyclodiphosphate synthase
gene-MAB_0571	178.69	195.67	255.19	371.01	319.98	524.66	247.45	211.26	221.05	MAB_0571	CAM60669.1	Cysteinyl-tRNA synthetase
gene-MAB_0572	464.27	386.9	353.81	516.79	539.65	502.91	434.41	513.48	618.01	MAB_0572	CAM60670.1	Putative tRNA/rRNA methyltransferase
gene-MAB_0573	51.86	36.67	59.77	53.77	50.79	85.86	49.07	41.14	49.57	MAB_0573	CAM60671.1	Putative glycerophosphoryl diester phosphodiesterase precursor (GlpQ)
gene-MAB_0574c	142.61	147.92	143.4	176.1	151.79	241.55	121.8	96.98	127.08	MAB_0574c	CAM60672.1	Conserved hypothetical protein (LamB/YcsF)
gene-MAB_0575c	135.17	143.35	133.32	118.9	131.17	138.24	114.75	104.81	115.8	MAB_0575c	CAM60673.1	Putative ABC-transporter transmembrane protein
gene-MAB_0576c	194.3	312.52	248.83	179.51	198.92	219.86	184.49	178.79	190.36	MAB_0576c	CAM60674.1	Putative ABC transporter ATP-binding protein
gene-MAB_0577c	85.24	88.9	98.55	74.52	71.77	107.45	50.5	50.73	35.41	MAB_0577c	CAM60675.1	Putative ABC transporter solute binding protein
gene-MAB_0578c	189.91	199.86	168.15	167.52	178.21	186.01	163.15	150.08	128	MAB_0578c	CAM60676.1	Putative trehalose phosphatase
gene-MAB_0579c	41.94	47.29	49.25	71.75	84.23	56.56	76.39	56.27	50.84	MAB_0579c	CAM60677.1	Putative transcriptional regulator%2C TetR family
gene-MAB_0580	76.13	80.75	53.77	55.91	58.82	31.02	68.54	74.83	95.78	MAB_0580	CAM60678.1	Probable acyl-CoA dehydrogenase FadE
gene-MAB_0581c	58.06	100.16	0	45.52	35.83	46.49	35.95	167.31	76.49	MAB_0581c	CAM60679.1	Conserved hypothetical protein
gene-MAB_0582c	80.36	87.87	109.45	90.26	99.22	117.23	57.5	104.54	115.08	MAB_0582c	CAM60680.1	Conserved hypothetical protein
gene-MAB_0583c	27.65	13.8	3.42	22.57	25.25	13.64	21.27	32.04	33.17	MAB_0583c	CAM60681.1	Putative oxidoreductase
gene-MAB_0584	275.47	216.9	206.67	138.61	159.96	57.06	214.47	211.33	271.04	MAB_0584	CAM60682.1	Conserved hypothetical protein
gene-MAB_0585	308.62	304.45	337.03	276.26	340.61	210.01	515.8	475.83	492.08	MAB_0585	CAM60683.1	Possible 2%2C3-dihydroxybiphenyl 1%2C2-dioxygenase
gene-MAB_0586	341.04	297.97	372.46	214.24	209.74	163.04	285.72	273.04	244.41	MAB_0586	CAM60684.1	Possible oxidoreductase
gene-MAB_0587	139.24	114.13	84.41	190.83	235.4	228.8	270.74	242.62	247.19	MAB_0587	CAM60685.1	Probable acetamidase/formamidase
gene-MAB_0588c	17.32	9.38	23.47	21.25	19.01	20.32	19.15	30.94	21.66	MAB_0588c	CAM60686.1	Porphyromonas-type peptidyl-arginine deiminase
gene-MAB_0589	3385.21	3208.87	2144.64	1477.38	1683.43	1089.89	2335.8	2385.51	2588.47	MAB_0589	CAM60687.1	Probable aquaporin Z
gene-MAB_0590c	86.05	91.77	93.14	28.78	41.84	40.23	64.46	59.55	59.04	MAB_0590c	CAM60688.1	Conserved hypothetical protein
gene-MAB_0591	24.69	0	93.27	67.53	25.01	19.08	54.39	44.33	50.2	MAB_0591	CAM60689.1	Probable rifampin adp-ribosyl transferase
gene-MAB_0592c	133.19	171.43	0	199.44	222.19	153.25	208.1	159.45	140.45	MAB_0592c	CAM60690.1	Conserved hypothetical protein
gene-MAB_0593c	52.2	48.53	42.47	76.56	70.19	89.19	47.14	40.54	32.02	MAB_0593c	CAM60691.1	Probable acyl-CoA dehydrogenase FadE
gene-MAB_0594c	26.65	24.65	21.77	28.37	43.06	45.31	14.21	19.56	14.86	MAB_0594c	CAM60692.1	Probable acyl-CoA dehydrogenase FadE
gene-MAB_0595c	32	33.03	20.51	49.92	52.41	51.57	28.32	23.08	23.26	MAB_0595c	CAM60693.1	Probable acyl-CoA dehydrogenase FadE
gene-MAB_0596c	28.04	21.84	25.1	30.77	33	20.73	29.98	19.75	27.99	MAB_0596c	CAM60694.1	Probable fatty-acid-CoA ligase FadD
gene-MAB_0597	122.85	173.67	197.82	149.71	137.67	127.46	132.29	127.2	156.34	MAB_0597	CAM60695.1	Probable acyl-CoA dehydrogenase FadE
gene-MAB_0598	69.77	80.71	133.59	84.19	75.74	83.01	67.79	64.95	62.48	MAB_0598	CAM60696.1	Short-chain dehydrogenase/reductase
gene-MAB_0599	463.7	524.66	578.43	477.37	486.5	376.74	390.74	440.97	465.55	MAB_0599	CAM60697.1	Probable transcriptional regulator TetR family
gene-MAB_0600	277.55	321.14	337.88	304.6	303.96	322.05	217.25	212.76	213.41	MAB_0600	CAM60698.1	Probable acetyl-CoA acetyltransferase FadA
gene-MAB_0601	4147.1	4536.79	3753.34	4275.63	4181.65	3469.5	3530.95	4511.25	4197.79	MAB_0601	CAM60699.1	Hypothetical protein
gene-MAB_0602c	52.7	140.04	113.91	63.46	33.39	105.85	67.43	39.36	73.39	MAB_0602c	CAM60700.1	Hypothetical protein
gene-MAB_0603c	28.65	34.2	46.39	43.26	36.09	37.88	30.53	35.23	36.38	MAB_0603c	CAM60701.1	Possible 2-nitropropane dioxygenase
gene-MAB_0604c	36.22	55.76	9.71	50.34	37.59	35.61	28.61	49.59	50.76	MAB_0604c	CAM60702.1	Putative CoA-transferase beta subunit
gene-MAB_0605c	84.74	56.17	32.64	42.55	51.23	25.13	44.3	42.62	42.89	MAB_0605c	CAM60703.1	Putative CoA-transferase alpha subunit
gene-MAB_0606c	18.79	36.29	41	34.72	59.1	14.08	38.05	31.68	22.7	MAB_0606c	CAM60704.1	Probable enoyl-CoA hydratase EchA
gene-MAB_0607	23.94	29.01	14.75	35.43	24.1	19.49	35.85	13.18	26.94	MAB_0607	CAM60705.1	Probable short-chain dehydrogenase/reductase
gene-MAB_0608	44.37	41.37	28.5	65.15	57.67	49.85	45.2	44.99	49.61	MAB_0608	CAM60706.1	Probable short-chain dehydrogenase/reductase
gene-MAB_0609c	111.99	86.34	228	68.82	145.31	132.65	197.74	145.55	101.81	MAB_0609c	CAM60707.1	Conserved hypothetical protein
gene-MAB_0610	414.07	276.02	285.72	343.06	386.95	301.8	322.73	465.4	390.65	MAB_0610	CAM60708.1	Conserved hypothetical protein
gene-MAB_0611	41.24	29.12	40.4	28.51	43.4	23.61	49.33	53.73	37.93	MAB_0611	CAM60709.1	Putative cytochrome P450
gene-MAB_0612c	29.28	27.3	24.9	17.11	15.09	10.96	33.3	27.23	32.82	MAB_0612c	CAM60710.1	Probable acetyl-CoA acetyltransferase FadA
gene-MAB_0613	250.56	238.03	186.33	234.99	243.45	147.57	234.44	272.19	278.13	MAB_0613	CAM60711.1	Putative cytochrome P450
gene-MAB_0614	140.15	178.52	242.96	191.77	213.46	196.43	186.32	227.17	268.09	MAB_0614	CAM60712.1	Probable acyl-CoA dehydrogenase FadE
gene-MAB_0615	126.96	128.54	124	170.98	154.28	145.64	187.99	193.59	180.84	MAB_0615	CAM60713.1	Putative acyl-CoA dehydrogenase
gene-MAB_0616	110.85	124.07	105.76	187.54	163.71	173.23	139.55	148.56	133.81	MAB_0616	CAM60714.1	Conserved hypothetical protein
gene-MAB_0617	231.95	73.46	74.22	315.98	209.16	232.73	167.3	261.84	291.91	MAB_0617	CAM60715.1	Conserved hypothetical protein
gene-MAB_0618	77.26	55.72	70.02	102.3	95.34	109.23	90.37	91.97	86.49	MAB_0618	CAM60716.1	Probable lipid transfer protein or keto acyl-CoA thiolase Ltp2
gene-MAB_0619	71.31	107.31	73.14	144.29	108.86	182.89	133.15	99.65	103.71	MAB_0619	CAM60717.1	Hypothetical protein
gene-MAB_0620c	49.48	37.08	54.14	23.64	67.26	45.59	43.81	45.22	90.56	MAB_0620c	CAM60718.1	Hypothetical protein
gene-MAB_0621c	160.23	147.48	208.8	110.8	122.76	96.27	139.4	122.91	117.5	MAB_0621c	CAM60719.1	Probable dehydrogenase/dehydratase (MaoC family)
gene-MAB_0622c	52.01	43.66	43.29	24.71	30.1	12.74	31.46	34.38	43.22	MAB_0622c	CAM60720.1	Probable dehydrogenase
gene-MAB_0623	81.4	82.48	93.18	43.38	51.19	30.73	50.42	61.2	83.88	MAB_0623	CAM60721.1	Probable dehydrogenase
gene-MAB_0624	235.64	225.29	163.93	210.18	199.66	172.63	220.81	267.75	261.94	MAB_0624	CAM60722.1	Probable hydratase/decarboxylase
gene-MAB_0625	269.31	252.24	242.56	231.38	227.29	210.65	231.19	284.24	258.53	MAB_0625	CAM60723.1	Probable acetaldehyde dehydrogenase
gene-MAB_0626	255.64	230.93	247.92	242.52	216.5	219.95	205.91	222.48	247.45	MAB_0626	CAM60724.1	Probable 4-hydroxy-2-oxovalerate aldolase (Hoa) / pyruvate carboxyltransferase
gene-MAB_0628	324.89	286.26	270.4	380.38	441.69	459.91	377.29	376.25	366.23	MAB_0628	CAM60726.1	Conserved hypothetical protein
gene-MAB_0630	295.23	300.13	381.61	474.81	503.32	624.95	425.15	413.71	393.58	MAB_0630	CAM60728.1	Conserved hypothetical protein
gene-MAB_0631c	240.4	132.73	0	240.24	151.55	241.55	57.36	156.17	124.47	MAB_0631c	CAM60729.1	Putative cation antiporter subunit
gene-MAB_0632c	136.28	291.56	289.26	266.2	125.66	272.36	41.97	97.52	177.45	MAB_0632c	CAM60730.1	Putative cation antiporter subunit
gene-MAB_0633c	162.65	158.04	365.8	158.46	112.12	146.83	133.38	83.72	116.16	MAB_0633c	CAM60731.1	Putative cation antiporter subunit
gene-MAB_0634c	67.49	71.78	94.1	58.35	47.09	70.06	50.91	45.75	51.56	MAB_0634c	CAM60732.1	Putative cation antiporter NADH dehydrogenase subunit
gene-MAB_0635c	105.83	47.16	30.03	68.43	90.09	74.23	34.83	44.57	18.9	MAB_0635c	CAM60733.1	NADH-ubiquinone oxidoreductase%2C chain 4L precursor
gene-MAB_0636c	89.45	89.83	71.19	55.89	55.63	70.97	54.77	50.29	68.71	MAB_0636c	CAM60734.1	Putative cation antiporter NADH dehydrogenase subunit
gene-MAB_0637c	61.06	83	66.21	124.55	107.83	153.55	58.06	67.78	66.9	MAB_0637c	CAM60735.1	Putative conserved ATPase
gene-MAB_0638c	160.87	168.56	310.79	216.8	207.41	256.49	225.35	205.76	159.46	MAB_0638c	CAM60736.1	Putative CDP-diacylglycerol--serine O-phosphatidyltransferase
gene-MAB_0639c	241.44	298.49	260.66	256.09	271.05	209	230.79	235.59	352.26	MAB_0639c	CAM60737.1	Putative phosphatidylserine decarboxylase proenzyme
gene-MAB_0640c	88.49	85.35	57.52	116.39	86.95	109.14	89.66	99.28	90.93	MAB_0640c	CAM60738.1	Probable molybdopterin biosynthesis protein MoeA
gene-MAB_0641	332.45	273.12	278	162.22	224.72	173.03	252.06	234.05	237.07	MAB_0641	CAM60739.1	Putative HAD-superfamily hydrolase
gene-MAB_0642	231.11	265.59	189.6	371.7	318.63	355.89	244.82	260.12	285.33	MAB_0642	CAM60740.1	Putative glyoxalase/bleomycin resistance protein
gene-MAB_0643	126.86	121.49	143.81	139.92	154.86	197.7	113.22	122.21	106.49	MAB_0643	CAM60741.1	Putative short-chain dehydrogenase/reductase
gene-MAB_0644c	109.21	103.5	86.76	74.3	87	70.45	117.55	157.64	117.56	MAB_0644c	CAM60742.1	Conserved hypothetical protein
gene-MAB_0645c	45.93	36.62	50.49	82.67	72.61	120.11	54.66	58.58	41.49	MAB_0645c	CAM60743.1	Conserved hypothetical protein
gene-MAB_0646c	34.88	34.14	19.27	10.17	16.37	16.25	26.21	17.74	18.35	MAB_0646c	CAM60744.1	Putative short-chain dehydrogenase/reductase
gene-MAB_0647	194.94	200.1	160.84	162.62	148.41	83.21	166.44	187.1	229.67	MAB_0647	CAM60745.1	Possible transcriptional regulatory protein TetR
gene-MAB_0648	93.69	94.6	50.22	59.61	56.73	45.13	65.68	83.73	97.29	MAB_0648	CAM60746.1	Hypothetical protein
gene-MAB_0649c	51.62	46.67	53.13	42.93	49.5	30.69	57.1	72.49	63.19	MAB_0649c	CAM60747.1	Putative monooxygenase
gene-MAB_0650	14479.4	13786.1	15153	13093.1	14932.9	13810.2	18460.7	17947.6	17755.1	MAB_0650	CAM60748.1	60 kDa chaperonin 2 (Protein Cpn60 2) (GroEL)
gene-MAB_0651c	219.53	127.55	162.92	432.72	494.17	678.56	337.07	321.64	298.21	MAB_0651c	CAM60749.1	Conserved hypothetical protein
gene-MAB_0652	223.48	292.2	281.06	215.81	210.54	151.92	213.1	221.57	245.93	MAB_0652	CAM60750.1	Hypothetical protein
gene-MAB_0653	176.58	176.94	189.56	150.45	172.98	129.7	168.53	153.4	191.62	MAB_0653	CAM60751.1	Hypothetical MoxR-like ATPase
gene-MAB_0654	102.92	130.29	143.72	168.67	155.04	128.67	129.53	169.57	94.64	MAB_0654	CAM60752.1	Conserved hypothetical protein
gene-MAB_0655	255.38	194.73	275.07	308.15	286.81	277.95	143.08	226.54	169.73	MAB_0655	CAM60753.1	Conserved hypothetical protein
gene-MAB_0656	106.82	126.53	89.01	118.46	121.39	132.24	112.36	94.47	108.19	MAB_0656	CAM60754.1	Conserved hypothetical protein
gene-MAB_0657	173.41	182.95	148.85	178.88	194.2	245.14	126.74	143.64	126.91	MAB_0657	CAM60755.1	Conserved hypothetical protein
gene-MAB_0658	109.2	98.69	143.16	122.86	129.36	156.88	111.48	90.1	95.34	MAB_0658	CAM60756.1	Conserved hypothetical protein
gene-MAB_0659	15.47	19.65	26.32	9.01	8.74	5.79	12.7	7.27	10.49	MAB_0659	CAM60757.1	Putative dioxygenase
gene-MAB_0660	2.32	3.89	0	8.01	13.07	0	11.29	13.43	1.74	MAB_0660	CAM60758.1	Conserved hypothetical protein
gene-MAB_0661	13.23	18.09	16.55	9.43	6.38	4.02	4.09	10.58	6.66	MAB_0661	CAM60759.1	Putative long chain fatty acid-coA ligase
gene-MAB_0663	16.49	20.2	15.83	13.32	10.86	8.88	13.04	12.69	11.48	MAB_0663	CAM60761.1	Probable cyclic synthetase (peptide synthase)
gene-MAB_0664	0	0	0	0	0	0	28.79	67.03	0	MAB_0664	CAM60762.1	PE family protein
gene-MAB_0665	0	58.31	0	0	0	0	0	0	0	MAB_0665	CAM60763.1	PE family protein
gene-MAB_0666	0	63.01	0	0	45.42	0	45.42	0	47.9	MAB_0666	CAM60764.1	ESAT-6-like protein (10 kDa antigen)
gene-MAB_0668c	15.74	18.52	11.09	8.59	5.7	5.16	12.45	9.97	4.49	MAB_0668c	CAM60766.1	Probable O-methyltransferase OmT
gene-MAB_0669	2.07	2.68	0	3.63	1.52	0	0.58	2.82	3.49	MAB_0669	CAM60767.1	Hypothetical PPE-family protein
gene-MAB_0670	16.7	44.95	52.55	6.75	17.83	9.62	12.23	15.28	8.85	MAB_0670	CAM60768.1	Conserved hypothetical protein
gene-MAB_0671	19.41	0	0	15.74	24.92	31.07	12.58	0	0	MAB_0671	CAM60769.1	Conserved hypothetical protein
gene-MAB_0672c	166.39	125.45	119.78	255.65	268.82	284.89	182.81	205.98	224.57	MAB_0672c	CAM60770.1	Conserved hypothetical protein
gene-MAB_0673	585.42	537.47	533.88	1301.67	1252.32	1605.98	846.27	847.58	871.46	MAB_0673	CAM60771.1	Putative DNA-binding response regulator PhoP
gene-MAB_0674	79.12	114.28	109.22	200.95	192.08	316.38	106.6	122.1	98.07	MAB_0674	CAM60772.1	Putative sensor histidine kinase PhoR
gene-MAB_0676c	569.59	602.85	743.74	363.34	311.74	172.7	473.11	462.16	540.89	MAB_0676c	CAM60773.1	Hypothetical HIT-like (histidine triad) protein
gene-MAB_0677c	17.83	17.43	46.98	68.04	56.68	143.66	12.06	12.1	11.99	MAB_0677c	CAM60774.1	Conserved hypothetical protein (amino acid metabolite efflux pump?)
gene-MAB_0678	76.23	129.8	104.58	111.82	109.1	127.08	67.53	102.06	92.59	MAB_0678	CAM60775.1	Probable transcriptional regulator%2C LysR family
gene-MAB_0679c	330.38	359.38	360.95	289.49	254.88	249.48	280.09	314.56	286.98	MAB_0679c	CAM60776.1	Probable hydrolase
gene-MAB_0680c	968.61	892.8	1091.59	519.11	558.14	497.27	551.69	611.58	564.28	MAB_0680c	CAM60777.1	Conserved hypothetical protein
gene-MAB_0681	82.64	179.54	170.86	214.98	205.19	238.64	132.61	121.67	104.8	MAB_0681	CAM60778.1	Putative HTH-type transcriptional regulator
gene-MAB_0682	226.11	260	139.56	169.46	187.86	134.3	193.7	191.44	202.95	MAB_0682	CAM60779.1	Probable phosphoribosylamine--glycine ligase (GarS)
gene-MAB_0683c	90.76	83.31	90.08	75.76	75.12	70.97	93.25	117.06	107.08	MAB_0683c	CAM60780.1	Hypothetical conserved membrane protein
gene-MAB_0684c	85.57	91	116.44	116.81	121.14	147.35	109.27	117.14	99.63	MAB_0684c	CAM60781.1	Hypothetical conserved protein
gene-MAB_0685	40.6	39.47	12.97	51.52	79.42	95.6	54.3	52.29	38.46	MAB_0685	CAM60782.1	Possible aspartate aminotransferase AspB
gene-MAB_0686	38.2	33.54	59.09	382.6	357.26	868.1	170.57	112.36	115.94	MAB_0686	CAM60783.1	Putative transcription regulator%2C TetR family
gene-MAB_0687	299.15	355.89	312.82	705.56	568.9	991.42	311.59	351.08	342.42	MAB_0687	CAM60784.1	Probable adenylosuccinate lyase (PurB)
gene-MAB_0688c	3.39	7.03	15.36	22.07	20.54	12.72	9.48	2.83	10.24	MAB_0688c	CAM60785.1	Conserved hypothetical protein
gene-MAB_0689	201.64	353.94	377.41	290.3	227.14	324.14	180.65	199.26	215.2	MAB_0689	CAM60786.1	Probable phosphoribosylaminoimidazole-succinocarboxamide synthase PurC
gene-MAB_0690	123.23	114.41	148.43	204.26	185.53	337.24	74.32	81.15	63.04	MAB_0690	CAM60787.1	Probable protease II PrtB
gene-MAB_0691	63.7	70.8	56.1	117.1	114.43	167.36	62.86	40.98	36.95	MAB_0691	CAM60788.1	Short-chain dehydrogenase/reductas
gene-MAB_0692c	20.73	13.77	23.23	69.87	65.17	110.21	36.33	43.86	25.45	MAB_0692c	CAM60789.1	Probable sugar transporter
gene-MAB_0693	836.42	881.24	1655.99	640.31	566.7	445.71	795.77	616.44	605.67	MAB_0693	CAM60790.1	Probable glutathione peroxidase
gene-MAB_0694	222.26	247.51	253.67	162.23	143.23	165.55	72.98	92.84	93.57	MAB_0694	CAM60791.1	Conserved hypothetical protein
gene-MAB_0695	278.61	136.09	145.27	179	202.84	92.6	321.12	369.21	278.58	MAB_0695	CAM60792.1	Putative fumarate reductase/succinate dehydrogenase
gene-MAB_0696c	168.61	114.08	82.06	171.81	197.3	178.06	191.99	175.71	194.77	MAB_0696c	CAM60793.1	Conserved hypothetical protein (beta-lactamase?)
gene-MAB_0697	7653.59	6675.4	45.8	6683.4	5714.92	3645.7	5091.09	7777.56	8050.29	MAB_0697	CAM60794.1	Conserved hypothetical protein
gene-MAB_0698	838.76	1074.87	1038.33	993.62	952.66	903.98	1003.86	975.41	1040.01	MAB_0698	CAM60795.1	Probable phosphoribosylformylglycinamidine synthase I
gene-MAB_0699c	308.34	400.63	331.89	350.75	375.99	337.04	300.78	354.47	355.6	MAB_0699c	CAM60796.1	Probable 29 kDa antigen CFP29 (Bacteriocin CFP29)
gene-MAB_0700c	187.7	170.87	145.34	259.2	238.65	271.05	204.42	242.8	254.13	MAB_0700c	CAM60797.1	Putative Dyp-type peroxidase
gene-MAB_0701	121.16	107.17	128.04	115.9	121.74	168.95	117.57	97.55	96.9	MAB_0701	CAM60798.1	Probable M18-family aminopeptidase 2
gene-MAB_0703c	184.74	155.1	153.38	356.15	350.41	441.65	308.31	300.89	301.18	MAB_0703c	CAM60799.1	Conserved hypothetical protein
gene-MAB_0704c	28.79	13.08	25.63	22.28	21.99	29.08	26.91	32.41	30.72	MAB_0704c	CAM60800.1	Hypothetical protein
gene-MAB_0705	1091.67	522.08	826.46	1027.91	931.76	1069.77	1041.49	894.03	870.58	MAB_0705	CAM60801.1	Conserved hypothetical protein
gene-MAB_0706c	84.2	65.16	89.99	74.8	86.33	91.36	80.83	92.09	76.31	MAB_0706c	CAM60802.1	Hypothetical protein
gene-MAB_0707	1412.68	1712.79	1611.16	1219.35	1122.62	972.58	1179.86	1284.26	1411.82	MAB_0707	CAM60803.1	Probable phosphoribosylformylglycinamidine synthase II PurL
gene-MAB_0708	438.96	524.57	625.19	465.51	414.06	469.68	404.15	427.33	450.08	MAB_0708	CAM60804.1	Conserved hypothetical protein
gene-MAB_0709	166.28	188.76	141.98	211.81	228.51	211.29	151.75	174.77	172.39	MAB_0709	CAM60805.1	Conserved hypothetical protein
gene-MAB_0710	214.42	241.31	232.03	320.33	354.48	726.51	206.39	206.22	196.47	MAB_0710	CAM60806.1	Conserved hypothetical protein
gene-MAB_0711	777.64	908.18	612.25	644.28	593.76	524.17	564.77	812.48	751.82	MAB_0711	CAM60807.1	Conserved hypothetical protein
gene-MAB_0712c	30.79	46.99	25.46	40.52	44.85	54.25	61.73	63.3	54.17	MAB_0712c	CAM60808.1	Conserved hypothetical protein
gene-MAB_0713	979.32	895.25	784.23	692.51	686.42	569.55	849.64	861.84	941.68	MAB_0713	CAM60809.1	Probable amidophosphoribosyltransferase PurF
gene-MAB_0714c	0	2.23	34.59	2.28	3.71	2	0	10.92	1.99	MAB_0714c	CAM60810.1	Hypothetical protein
gene-MAB_0715c	7.33	0.54	1.82	8.75	11.68	22.46	10.81	7.92	4.59	MAB_0715c	CAM60811.1	Putative HTH-type transcriptional regulator AraC
gene-MAB_0716c	537.63	616.75	855.81	1638.73	1290.32	2072.08	679.25	531.36	510.21	MAB_0716c	CAM60812.1	Putative transcriptional regulator%2C MarR
gene-MAB_0717	90.69	63.93	96.09	50.46	49.16	56.19	31.34	32.82	50.33	MAB_0717	CAM60813.1	Probable dehydrogenase/reductase
gene-MAB_0718c	51.35	47.64	33.28	40.57	24.96	26.7	34.68	27.23	31.07	MAB_0718c	CAM60814.1	NAD-dependent epimerase/dehydratase
gene-MAB_0719	15.85	18.52	16.82	14.84	20.47	37.44	15.19	13.53	12.98	MAB_0719	CAM60815.1	Putative oligopeptide ABC transporter%2Csolute-binding protein
gene-MAB_0720	28.79	28.75	8.93	56.72	73.57	122.49	12.92	27.79	12.01	MAB_0720	CAM60816.1	Probable oligopeptide ABC transporter%2C permease protein
gene-MAB_0721	10.51	20.19	14.48	78.16	57.97	114.68	22.21	12.73	9.17	MAB_0721	CAM60817.1	Probable oligopeptide ABC transporter%2C permease protein
gene-MAB_0722	49.67	35.84	29.34	79.29	68.66	130.66	35.59	37.27	19.85	MAB_0722	CAM60818.1	Putative oligopeptide ABC transporter%2CATP-binding protein
gene-MAB_0723c	14.16	14.89	30.23	20.66	19.49	26.4	5.86	4.8	2.46	MAB_0723c	CAM60819.1	Putative triacylglycerol lipase precursor
gene-MAB_0724c	11.89	9.96	8.75	14.39	14.75	15.04	11.29	10.49	12.58	MAB_0724c	CAM60820.1	Putative amidase AmiC
gene-MAB_0725c	5.09	18.29	0	11.77	7.25	29.25	11.85	11.32	17.93	MAB_0725c	CAM60821.1	Conserved hypothetical protein
gene-MAB_0726	11.6	8.89	0	26.29	26.39	32.2	25.98	27.23	15.13	MAB_0726	CAM60822.1	Conserved hypothetical protein (Rieske region)
gene-MAB_0727	25.6	20.81	24.85	39.52	61.49	52.49	39.12	36.79	28.92	MAB_0727	CAM60823.1	Putative dihydrodipicolinate reductase
gene-MAB_0728	248.25	282.33	265.7	486.3	430.27	566.2	326.27	417.62	292.33	MAB_0728	CAM60824.1	Probable phosphoribosylformylglycinamidine cyclo-ligase PurM
gene-MAB_0729c	0	0	0	0	0	0	1.69	0	0	MAB_0729c	CAM60825.1	Conserved hypothetical protein
gene-MAB_0730c	261.58	298.72	293.88	230.25	197.79	178.15	184.13	200.8	234.21	MAB_0730c	CAM60826.1	Conserved hypothetical protein (glycine cleavage T-protein aminomethyl transferase?)
gene-MAB_0731	24.8	21.72	51.93	42.58	37.95	46.44	19.95	20.99	21.62	MAB_0731	CAM60827.1	Probable aminotransferase%2C class IV
gene-MAB_0732c	748.64	1541.02	1700.62	953.62	693.73	867.4	541.12	553.38	638.36	MAB_0732c	CAM60828.1	Conserved hypothetical protein
gene-MAB_0733	243.62	342	361.71	134.88	156.6	121.17	78.85	126.29	179.76	MAB_0733	CAM60829.1	Conserved hypothetical protein
gene-MAB_0734	15.01	35.97	35.6	9.13	12.89	23.62	3.15	3.77	5.68	MAB_0734	CAM60830.1	Conserved hypothetical protein
gene-MAB_0735	10.59	3.54	0	5.49	1.5	9.55	4.43	7.03	6.37	MAB_0735	CAM60831.1	Hypothetical protein
gene-MAB_0736	5.12	0	0	4.41	3.59	0	0	4.22	1.92	MAB_0736	CAM60832.1	Hypothetical protein
gene-MAB_0737c	11.56	0	0	38.12	0	9.13	7.65	17.94	0	MAB_0737c	CAM60833.1	Conserved hypothetical protein
gene-MAB_0738	164.96	158.61	200.95	309.44	274.69	347.49	241.9	288.72	263.47	MAB_0738	CAM60834.1	Putative AraC-family transcriptional regulator
gene-MAB_0739c	97210.5	93628.9	80136	51184.6	47362.5	34263.8	43997.2	53527.9	65813.7	MAB_0739c	CAM60835.1	Conserved hypothetical protein
gene-MAB_0740c	3606.32	3633.47	3421.1	1780.87	1689.7	1149.41	1608.55	1988.83	2295.47	MAB_0740c	CAM60836.1	Probable thiosulfate sulfurtransferase (CysA)
gene-MAB_0741c	1952.7	1527.65	1237.83	596.2	519.51	289.91	917.85	1097.61	1372.45	MAB_0741c	CAM60837.1	Conserved hypothetical protein
gene-MAB_0742c	119.7	116.61	145.74	70.28	79.42	100.62	147.27	140.52	129.01	MAB_0742c	CAM60838.1	Probable thioredoxin ThiX
gene-MAB_0743c	131.57	194.97	314.87	132.41	157.09	243	129.91	149.25	162.12	MAB_0743c	CAM60839.1	Conserved hypothetical protein
gene-MAB_0744	1345.56	993.76	803.99	759.26	813.03	676.33	773.18	837.42	1017.3	MAB_0744	CAM60840.1	Probable transcriptional regulatory protein
gene-MAB_0745	262.16	276.6	292.83	263.13	238.02	245.13	191.55	245.78	249.15	MAB_0745	CAM60841.1	Putative acetyltransferase
gene-MAB_0746	58.07	70.99	76.28	54.85	54.05	62.05	29.44	27.34	40.15	MAB_0746	CAM60842.1	Putative phosphate ABC transporter%2Cphosphate-binding protein
gene-MAB_0747	55.57	59.25	53.74	34.62	37.91	35.6	48.78	51.96	61.89	MAB_0747	CAM60843.1	Putative phosphate ABC transporter%2C permease protein
gene-MAB_0748	114.74	155.37	180.82	106.63	122.34	122.93	109.42	108.7	162.42	MAB_0748	CAM60844.1	Putative phosphate ABC transporter%2C permease protein
gene-MAB_0749	365.53	403.62	512.86	814.03	602.03	938.55	515.18	507.08	452.56	MAB_0749	CAM60845.1	Probable phosphate import ABC transporter ATP-binding protein PstB
gene-MAB_0750	285.25	281.67	255.39	249.56	223.99	292.15	169.98	206.52	211.37	MAB_0750	CAM60846.1	Putative oxidoreductase
gene-MAB_0751c	777.25	864.97	623.82	807.55	792.21	734.29	732.57	747.97	819.73	MAB_0751c	CAM60847.1	Phosphate transport system protein PhoU
gene-MAB_0752c	273.42	227.95	259.05	287.74	285.07	330.22	201.73	194.4	187.59	MAB_0752c	CAM60848.1	Putative transcriptional regulator
gene-MAB_0753c	1348.05	1074.19	1164.57	775.94	638.83	642.39	862.5	901.54	952.35	MAB_0753c	CAM60849.1	Probable tRNA-dihydrouridine synthase
gene-MAB_0754c	5717.83	4938.17	4347.32	4140.15	3953.41	3741.84	5257.15	4510.99	4733.32	MAB_0754c	CAM60850.1	Probable fatty acid desaturase
gene-MAB_0755c	204.41	116.62	289.26	212.96	376.97	54.47	209.84	146.29	487.99	MAB_0755c	CAM60851.1	Hypothetical protein
gene-MAB_0756c	422.58	260.55	206.62	189.1	314.35	259.07	371.01	407.73	378.64	MAB_0756c	CAM60852.1	Conserved hypothetical protein
gene-MAB_0757	74.3	65.33	47.12	72.62	61.99	58.12	93.08	94.65	60.88	MAB_0757	CAM60853.1	Conserved hypothetical protein
gene-MAB_0759c	73.4	111.68	50.97	30.63	47.3	56.85	80.45	51.56	71.28	MAB_0759c	CAM60855.1	Putative dehydrogenase (3-hydroxybutyryl-CoA dehydrogenase FadB?)
gene-MAB_0760c	139.51	141.76	144.27	62.73	67.52	34.44	68.07	80.59	104.15	MAB_0760c	CAM60856.1	Conserved hypothetical protein
gene-MAB_0761c	499.18	547.96	957.16	279.55	183.62	165.75	109.66	250.64	204.57	MAB_0761c	CAM60857.1	Putative 3-hydroxyacyl-CoA dehydrogenase
gene-MAB_0762	119.5	84.98	102.7	95.58	119.73	117.93	93.66	76.39	80.98	MAB_0762	CAM60858.1	Conserved hypothetical protein
gene-MAB_0763c	152.31	71.94	88.43	122.35	136.83	100.89	244.11	233.91	157.11	MAB_0763c	CAM60859.1	Probable oxidoreductase
gene-MAB_0764c	62.32	47.32	177.84	196.62	127.45	245.74	153.92	150.12	139.6	MAB_0764c	CAM60860.1	Hypothetical protein
gene-MAB_0765	8843.52	5311.48	4899.84	6380.27	6961.44	756.13	11808	14110.5	13996.8	MAB_0765	CAM60861.1	Hypothetical conserved integral membrane protein
gene-MAB_0766	237.71	138.74	194.18	105.71	103.18	24.14	205.41	217.09	199.91	MAB_0766	CAM60862.1	Hypothetical conserved integral membrane protein
gene-MAB_0767c	25.72	22.25	32.3	24.54	17.59	25.68	24.15	26.42	28.57	MAB_0767c	CAM60863.1	Putative transcriptional regulator%2C AraC family
gene-MAB_0768	549.07	426.1	423.78	327.15	300.65	236.65	425.06	412.88	420.37	MAB_0768	CAM60864.1	Conserved hypothetical protein
gene-MAB_0769c	18.27	21.04	14.5	23.66	8.04	1.72	33.35	26.45	27.44	MAB_0769c	CAM60865.1	Hypothetical transcriptional regulator
gene-MAB_0770	115.08	91.7	40.12	75.26	105.78	72.89	73.84	84.18	125.75	MAB_0770	CAM60866.1	Conserved hypothetical protein (YbaK/prolyl-tRNA synthetase associated region)
gene-MAB_0771c	1.38	1.56	0	0	0.41	1.44	0.58	0.47	2.96	MAB_0771c	CAM60867.1	Hypothetical major facilitator transporter
gene-MAB_0772c	0	0	0	0	0	0	0	0	128.93	MAB_0772c	CAM60868.1	Hypothetical protein
gene-MAB_0773	112.42	68.09	151.82	44.03	64.69	65.6	104.24	70.94	141.55	MAB_0773	CAM60869.1	Hypothetical protein
gene-MAB_0774c	29.87	17.17	36.32	12.65	23.76	26.72	3.4	16.03	11.09	MAB_0774c	CAM60870.1	Hypothetical protein
gene-MAB_0775	166.31	248.24	251.21	147.66	173.48	53.6	244.46	252.26	229.42	MAB_0775	CAM60871.1	Hypothetical protein
gene-MAB_0776	712.54	719.99	603.95	505.47	583.64	255.17	836.69	676.18	681.25	MAB_0776	CAM60872.1	Hypothetical protein
gene-MAB_0777	0	0	0	0	0	3.5	0	2.01	0	MAB_0777	CAM60873.1	Hypothetical protein
gene-MAB_0778	166.46	223.48	353.52	182.63	189.63	121.9	289.96	220.8	221.5	MAB_0778	CAM60874.1	Conserved hypothetical protein (lipoprotein LppU?)
gene-MAB_0779	259.34	266.55	154.51	182.19	273.78	145.91	361.72	392.44	345.45	MAB_0779	CAM60875.1	Hypothetical protein
gene-MAB_0780	161.07	139.48	0	0	66.35	43.05	66.69	77.57	213.4	MAB_0780	CAM60876.1	Hypothetical protein
gene-MAB_0781	57.95	35	65.43	65.31	51.49	65.74	41.64	44.54	66.32	MAB_0781	CAM60877.1	Hypothetical protein
gene-MAB_0782	121.36	108.55	44.46	235.94	275.39	253.18	321.42	233.23	213.07	MAB_0782	CAM60878.1	Hypothetical protein
gene-MAB_0783c	4.02	6.54	1.83	7.62	6.84	7.52	3.3	4.55	0	MAB_0783c	CAM60879.1	Bacteriophage protein
gene-MAB_0785	72.24	64.38	70.08	61.49	63.15	79.77	67.1	67.34	61.41	MAB_0785	CAM60880.1	Hypothetical protein
gene-MAB_0786	77.06	102.02	125.23	69.2	71.37	86.16	117.9	99.77	100.52	MAB_0786	CAM60881.1	Hypothetical protein
gene-MAB_0787	54.92	58.38	119.42	104.21	88.01	65.63	77.94	113.11	80.32	MAB_0787	CAM60882.1	Hypothetical protein
gene-MAB_0788	143.57	134.46	95.47	143.56	121.91	134.42	134.2	154.87	148.98	MAB_0788	CAM60883.1	Hypothetical protein
gene-MAB_0789	72.6	73.66	75.37	79.02	74.58	69.93	56.36	62.08	73.76	MAB_0789	CAM60884.1	Hypothetical protein
gene-MAB_0790	126.61	109.82	116.64	90.49	97.66	100.85	89.68	99.58	91.96	MAB_0790	CAM60885.1	Hypothetical protein
gene-MAB_0791	55	32.56	0	134.04	70.76	29.3	95.27	55.73	156.43	MAB_0791	CAM60886.1	Hypothetical protein
gene-MAB_0792	71.8	39.5	71.75	51.21	60.83	26.08	20.63	32.69	24.14	MAB_0792	CAM60887.1	Hypothetical protein
gene-MAB_0793	0	64.97	0	0	69.37	59.48	139.94	27.17	0	MAB_0793	CAM60888.1	Hypothetical protein
gene-MAB_0794	0	4.91	9.64	12.49	20.28	28.53	10.06	16.71	6.53	MAB_0794	CAM60889.1	Hypothetical protein
gene-MAB_0795	119.58	128.72	143.84	89	97.49	98.62	94.79	118.38	148.51	MAB_0795	CAM60890.1	Hypothetical protein
gene-MAB_0796c	49.21	60.88	48.22	52.61	53.82	43.63	60.02	62.75	63.47	MAB_0796c	CAM60891.1	Hypothetical protein
gene-MAB_0797c	154.87	229.53	321.31	198.25	168.98	193.64	175.29	196.25	199.93	MAB_0797c	CAM60892.1	Hypothetical protein
gene-MAB_0798c	91.2	92.07	33.88	78.52	69.37	37.29	84.95	64.4	64.43	MAB_0798c	CAM60893.1	Hypothetical protein
gene-MAB_0799c	433.96	523.98	863.99	496.69	435.92	310.4	602.86	682.08	650.05	MAB_0799c	CAM60894.1	Hypothetical protein
gene-MAB_0800	70.36	79.67	22.8	68.82	60.39	30.44	27.73	38.31	55.02	MAB_0800	CAM60895.1	Hypothetical protein
gene-MAB_0801	8.48	15.47	35.85	14.72	6.04	10.17	7.11	16.98	16.65	MAB_0801	CAM60896.1	Hypothetical protein
gene-MAB_0802	12.89	5.61	7.18	0.75	10.61	2.57	9.68	13.82	16.39	MAB_0802	CAM60897.1	Hypothetical protein
gene-MAB_0803	16.06	12.97	10.7	15.17	16.27	13.28	14.76	18.46	20.64	MAB_0803	CAM60898.1	Hypothetical protein
gene-MAB_0804	454.01	0	0	0	0	0	68.65	79.58	0	MAB_0804	CAM60899.1	Hypothetical protein
gene-MAB_0805	144.94	92.98	141.56	78.89	58.16	42.91	77.41	68.59	80.93	MAB_0805	CAM60900.1	Conserved hypothetical protein
gene-MAB_0806	92.48	74.99	104.98	34.01	37.82	42.57	53.21	55.4	72.01	MAB_0806	CAM60901.1	Hypothetical conserved lipoprotein LppR
gene-MAB_0807	122.78	159.86	138.35	71.71	69.79	28.33	97.54	105.42	148.52	MAB_0807	CAM60902.1	Conserved hypothetical protein
gene-MAB_0808c	9.28	32.65	37.11	30.83	18.46	7.27	49.57	7.27	20.37	MAB_0808c	CAM60903.1	Hypothetical protein
gene-MAB_0809c	20.38	17.43	21.48	23.96	18.37	39.72	10.32	11.16	13.28	MAB_0809c	CAM60904.1	Conserved hypothetical PPE family protein
gene-MAB_0810c	31.29	29.95	21.67	12.84	14.03	12.17	27.28	30.16	31.18	MAB_0810c	CAM60905.1	Putative transcriptional regulator%2C GntR family
gene-MAB_0811	573.04	472.16	276.29	112.82	138.83	48.96	406.37	478.67	606.24	MAB_0811	CAM60906.1	Conserved hypothetical membrane protein (resistance to D-cycloserine?)
gene-MAB_0812	243.68	196.35	205.38	238.97	239.19	273.39	253.15	214.79	220.26	MAB_0812	CAM60907.1	Putative transcriptional regulator%2C IclR
gene-MAB_0813c	251.63	229.52	132.54	200.09	229.33	131.25	284.99	300.97	289.27	MAB_0813c	CAM60908.1	Putative transcriptional regulator%2C IclR
gene-MAB_0815	2.83	3.15	0	6.22	4.69	2.91	1	1.51	2.45	MAB_0815	CAM60909.1	Putative amino acid permease
gene-MAB_0816	8.66	5.18	2	5.95	9.13	9.86	6.65	5.46	5.78	MAB_0816	CAM60910.1	Probable glucose-methanol-choline oxidoreductase
gene-MAB_0817	6.09	3.88	0	11.07	10.53	3.26	3.99	3.34	0.67	MAB_0817	CAM60911.1	Putative aldehyde dehydrogenase
gene-MAB_0818	7.51	3.7	15.55	13.19	11.05	11.73	9	6.13	9.28	MAB_0818	CAM60912.1	Probable tryptophan 2-monooxygenase
gene-MAB_0819	14.96	2.45	8.44	7.84	15.89	14.94	9.82	5.9	5.32	MAB_0819	CAM60913.1	Hypothetical carbon-nitrogen hydrolase family protein
gene-MAB_0820c	14.06	12.72	15.87	14.57	13.39	16.84	13.83	13.65	9.26	MAB_0820c	CAM60914.1	Probable NAD-glutamate dehydrogenase
gene-MAB_0821	122.25	61.49	68.38	62.01	75.43	72.06	71.97	82.44	68.5	MAB_0821	CAM60915.1	Probable 4-aminobutyrate aminotransferase (GabT)
gene-MAB_0822	123.89	50.71	60.33	61.62	87.71	87.7	83.78	64.71	53.04	MAB_0822	CAM60916.1	Probable acyl-CoA dehydrogenase
gene-MAB_0823	93.12	38.82	66.97	62.08	63.24	88.85	56.37	44.93	52.47	MAB_0823	CAM60917.1	Probable aldehyde dehydrogenase
gene-MAB_0824	199.56	135.05	135.55	135.08	134.22	154.61	162.72	151.16	116.24	MAB_0824	CAM60918.1	Putative L-carnitine dehydratase
gene-MAB_0825	86.4	71.15	74.24	85.66	88.44	95.92	75.55	69.62	66.32	MAB_0825	CAM60919.1	Hypothetical peptidase
gene-MAB_0826c	32.15	30.28	27.45	94.44	76.14	101.26	53.4	43.99	50.33	MAB_0826c	CAM60920.1	Possible esterase LipW
gene-MAB_0827	127.66	169.08	135.12	24.07	46.47	17.23	155.04	162.74	154.71	MAB_0827	CAM60921.1	Hypothetical short-chain dehydrogenase/reductase
gene-MAB_0828	61.91	106.01	262.34	45.68	56.73	47.17	107.62	113.76	61.44	MAB_0828	CAM60922.1	Hypothetical protein
gene-MAB_0829	22.48	15.98	52.02	19.19	23.27	25.61	43.81	27.43	30.72	MAB_0829	CAM60923.1	Putative oxidoreductase
gene-MAB_0830	81.08	72.16	120.44	56.53	51.5	66.03	83.5	67.44	81.99	MAB_0830	CAM60924.1	Probable NADH-dependent flavin oxidoreductase
gene-MAB_0831	1060.65	1317.62	1570.27	1525.6	1233.78	970.48	1999.17	1544.3	1632.57	MAB_0831	CAM60925.1	Conserved hypothetical protein
gene-MAB_0832	350.32	315.45	222.31	222.55	216.28	202.32	316.29	327.44	381	MAB_0832	CAM60926.1	Putative transcriptional regulator%2C TetR family
gene-MAB_0833	143.69	123.12	85.37	61.75	84.5	77.92	89.65	91.34	99.52	MAB_0833	CAM60927.1	Short-chain dehydrogenase/reductase
gene-MAB_0834	166.88	188.22	221.21	107.61	130.78	160.6	159.65	132.78	144.85	MAB_0834	CAM60928.1	Putative enoyl-CoA hydratase/isomerase
gene-MAB_0835c	12.53	19.44	46.73	36.74	38.06	35.22	53.69	7.86	15.4	MAB_0835c	CAM60929.1	Putative transcriptional regulator%2C TetR family
gene-MAB_0836c	133.32	146.52	131.73	171.39	164.52	226.82	122.03	142.16	158.1	MAB_0836c	CAM60930.1	Putative enoyl-CoA hydratase/isomerase
gene-MAB_0837c	25.68	15.53	17.72	44.07	47.61	46.65	23.91	21.39	20.51	MAB_0837c	CAM60931.1	Possible lipid carrier protein or keto acyl-CoA thiolase
gene-MAB_0838c	13.47	15.43	14.98	7.51	17.9	21.54	9.93	10.41	7.5	MAB_0838c	CAM60932.1	Conserved hypothetical protein
gene-MAB_0839c	23.02	0	13.37	0	5.29	32.07	23.73	12.47	8.57	MAB_0839c	CAM60933.1	Conserved hypothetical protein
gene-MAB_0840c	82.45	51.18	16.47	62.21	53.28	49.02	68.95	81.36	51.06	MAB_0840c	CAM60934.1	Conserved hypothetical protein
gene-MAB_0841	14.47	14.03	3.77	1.81	5.53	3.1	3.4	2.92	4.74	MAB_0841	CAM60935.1	Hypothetical protein
gene-MAB_0842	12.04	11.34	5.18	2.22	2.78	5.22	0	4.31	0.48	MAB_0842	CAM60936.1	Hypothetical protein
gene-MAB_0843	38.44	33.97	48.6	7.06	2.93	5.3	1.42	0.85	1.54	MAB_0843	CAM60937.1	Hypothetical protein
gene-MAB_0844	18.63	15.68	3.5	1.69	6.1	2.41	6.8	5.46	5.9	MAB_0844	CAM60938.1	Hypothetical protein
gene-MAB_0845	439.17	505.76	414.53	378.05	303.78	247.87	353.85	389.62	387.56	MAB_0845	CAM60939.1	Probable fatty-acid-CoA racemase Far
gene-MAB_0846	111.94	110.57	71.92	63.8	63.36	47.32	73.44	54.75	68.17	MAB_0846	CAM60940.1	Putative lipase/esterase
gene-MAB_0847c	31.64	23.51	20.26	47.48	59.68	87.13	46.55	43.36	36.97	MAB_0847c	CAM60941.1	Probable aminotransferase
gene-MAB_0848c	30.47	13.33	0	82.8	61.16	53.38	15.38	30.12	0	MAB_0848c	CAM60942.1	Hypothetical protein
gene-MAB_0849c	67.31	53.44	250.39	71.01	38.04	64.78	95.35	76.37	95.55	MAB_0849c	CAM60943.1	Conserved hypothetical protein
gene-MAB_0850	373.7	537.3	355.17	388.66	394.45	234.27	334.92	367.86	524.51	MAB_0850	CAM60944.1	Probable acyl-coa thiolase FadA
gene-MAB_0851	682.53	819.41	797.94	675.9	614.14	526.2	616.6	639.27	752.28	MAB_0851	CAM60945.1	Probable fatty oxidation protein FadB
gene-MAB_0852	18.88	11.56	19.04	69.95	65.31	140.72	29.05	23.62	19.63	MAB_0852	CAM60946.1	Possible conserved polyketide synthase associated protein PapA2
gene-MAB_0853	19.12	11.33	11.14	78.84	98.82	203.15	12.77	8.36	7.92	MAB_0853	CAM60947.1	Probable esterase/lipase LipP
gene-MAB_0854	7.33	6.29	12.67	75.25	66.44	158.09	15.22	5.88	4.63	MAB_0854	CAM60948.1	Conserved hypothetical protein
gene-MAB_0855	5.43	7.5	5.25	55.37	50.54	122.56	13.94	7.31	4.18	MAB_0855	CAM60949.1	Putative membrane protein%2C MmpL family
gene-MAB_0856c	64.81	63.02	144.35	111.47	82.57	132.74	61.52	68.8	61.07	MAB_0856c	CAM60950.1	Putative transcriptional regulator%2C TetR family (tetracyclin resistance)
gene-MAB_0857	14.81	13.89	22.82	9.58	16.9	11.96	10.47	5.32	6.58	MAB_0857	CAM60951.1	Putative monooxygenase
gene-MAB_0858	326.39	471.78	493.77	538.52	472.81	437	469.35	499.49	568.8	MAB_0858	CAM60952.1	Hypothetical luciferase-like monooxygenase
gene-MAB_0859	161.04	124.94	49.28	67.28	81.65	97.73	76.41	61.24	88.07	MAB_0859	CAM60953.1	Conserved hypothetical protein
gene-MAB_0860c	69.14	74.04	64.58	88.6	89.48	119.29	60.93	56.78	57.72	MAB_0860c	CAM60954.1	Probable DNA helicase
gene-MAB_0861	179.61	135.15	236.97	227.93	147.99	173.86	229.22	114.39	219.58	MAB_0861	CAM60955.1	Conserved hypothetical protein
gene-MAB_0862c	43.34	33.51	33.68	80.03	71.91	95.11	51.28	57.3	46.56	MAB_0862c	CAM60956.1	Conserved hypothetical protein
gene-MAB_0863	0	0	0	0	1.82	0	0	0	0	MAB_0863	CAM60957.1	Conserved hypothetical protein
gene-MAB_0864	459.48	333.27	266.32	241.73	347.01	393.89	397.79	369.56	363.53	MAB_0864	CAM60958.1	Hypothetical molybdenum cofactor biosynthesis protein MoaC2
gene-MAB_0865	176.09	188.56	78.03	207.87	134.44	184.98	139.18	192.02	142.41	MAB_0865	CAM60959.1	Probable molybdopterin biosynthesis protein Mog
gene-MAB_0866	268.86	363.02	246.96	604	602.1	650.1	368.95	420.08	318.26	MAB_0866	CAM60960.1	Probable molybdopterin-converting factor subunit 2 (MoaE)
gene-MAB_0867c	199.9	149.88	177.26	88.72	123.67	97.3	140.2	143.39	146.86	MAB_0867c	CAM60961.1	Putative transferase
gene-MAB_0868c	207.26	133.68	191.67	120.91	131.43	91.46	122.6	135.1	141.37	MAB_0868c	CAM60962.1	Conserved hypothetical protein
gene-MAB_0869c	659.08	405.63	325.64	859.36	770	1103.34	396.46	499.48	370.75	MAB_0869c	CAM60963.1	Probable resuscitation-promoting factor RpfA
gene-MAB_0871c	81.99	104.92	105.68	188.21	181.98	318.37	47.11	48.55	62.68	MAB_0871c	CAM60965.1	Putative molybdenum cofactor biosynthesis protein A2
gene-MAB_0872	1161.29	1434.27	1420.07	777.39	1003.02	830.31	621.1	876.33	981.36	MAB_0872	CAM60966.1	Probable cold shock-like protein B CspB
gene-MAB_0873	184.96	258.79	324.49	177.84	162.54	227.86	98.6	112.68	114.37	MAB_0873	CAM60967.1	Conserved hypothetical protein
gene-MAB_0874c	352.44	501.2	370.45	275.14	258.09	335.43	278.24	185.46	242.16	MAB_0874c	CAM60968.1	Conserved hypothetical protein
gene-MAB_0875c	529.91	524.25	520.98	305.06	273.13	238.79	246.99	297.84	333.97	MAB_0875c	CAM60969.1	Conserved hypothetical protein
gene-MAB_0876	1720.74	1959.19	1624.21	1463.38	1422.31	1419.53	1505.82	1557.98	1900.74	MAB_0876	CAM60970.1	Conserved hypothetical protein
gene-MAB_0877c	221.53	201.24	170.25	295.44	324.7	490.58	264.91	260.06	271.36	MAB_0877c	CAM60971.1	Conserved hypothetical protein
gene-MAB_0878c	0	216.38	1036.97	219.15	173.49	0	168.57	389.07	841.99	MAB_0878c	CAM60972.1	Conserved hypothetical protein
gene-MAB_0879	1273.18	1420.12	1514.63	2752.05	2367.5	2694.08	1289.52	1800.83	1507.87	MAB_0879	CAM60973.1	Putative HTH-type transcriptional regulator MarR
gene-MAB_0880	97.06	90.89	119.63	244.27	202.29	334.72	126.49	102.93	104.13	MAB_0880	CAM60974.1	Conserved hypothetical protein
gene-MAB_0881	90.23	94.51	60.08	146.58	111.79	199.85	85.96	87.7	88.69	MAB_0881	CAM60975.1	Hypothetical tRNA/rRNA methyltransferase
gene-MAB_0882	124.03	101.49	0	287.01	377.97	97.65	523.15	86.71	154.6	MAB_0882	CAM60976.1	Conserved hypothetical protein
gene-MAB_0883c	445.33	182.66	147.48	355.87	453.49	697.65	340.44	279.5	192.15	MAB_0883c	CAM60977.1	Conserved hypothetical protein
gene-MAB_0884c	40.27	71.76	75.93	196.98	182.06	294.57	168.84	113.27	133.74	MAB_0884c	CAM60978.1	Hypothetical protein
gene-MAB_0885c	491.01	533.83	494.77	3046.31	3411.37	4752.75	1938.3	1527.79	1040.28	MAB_0885c	CAM60979.1	Hypothetical lipoprotein lpqH precursor
gene-MAB_0886c	49.7	0	0	0	0	0	0	0	0	MAB_0886c	CAM60980.1	Hypothetical protein
gene-MAB_0887c	15.38	28.81	17.77	24.97	29.99	43.27	28.15	22.38	21.72	MAB_0887c	CAM60981.1	Conserved hypothetical protein
gene-MAB_0888c	5.85	6.48	2.87	10.73	7.02	9.17	6.01	8.15	9.38	MAB_0888c	CAM60982.1	Putative fumarylacetoacetase
gene-MAB_0889c	10.44	2.84	2.42	2.28	6.32	9.77	6.73	2.21	3.32	MAB_0889c	CAM60983.1	Conserved hypothetical protein
gene-MAB_0890c	9.27	8.78	9.71	15.35	19.24	10.8	18.54	14.91	7.89	MAB_0890c	CAM60984.1	Putative homogentisate 1%2C2-dioxygenase
gene-MAB_0891c	44.3	35.07	16.94	42.62	82.15	82.42	50.61	32.2	29.29	MAB_0891c	CAM60985.1	Putative HTH-type transcriptional regulator MarR
gene-MAB_0892c	61.61	87.39	73.77	40.92	37.16	44.34	58.18	98.95	69.16	MAB_0892c	CAM60986.1	Putative transcriptional regulator%2C AsnC family
gene-MAB_0893	34.89	23.32	35.93	28.34	25.56	11.91	33.32	39.76	33.42	MAB_0893	CAM60987.1	Putative 4-hydroxyphenylpyruvate dioxygenase
gene-MAB_0894c	513.21	546.22	544.23	1236.03	1302	244.42	2097.56	2352.85	2343.26	MAB_0894c	CAM60988.1	Putative dihydrolipoamide dehydrogenase (LpdA)
gene-MAB_0895c	662.63	604.33	699.09	1514.52	1772.31	343.38	2151.22	2814.58	2634.12	MAB_0895c	CAM60989.1	Putative dihydrolipoamide s-acetyltransferase component of pyruvate dehydrogenase complex E2
gene-MAB_0896c	1395.17	1190.25	1229.6	3198.46	3123.3	764.37	4478.48	5744.36	4785.02	MAB_0896c	CAM60990.1	Putative pyruvate dehydrogenase E1 component%2Cbeta subunit
gene-MAB_0897c	458	266.84	253.85	1038.39	1221.22	287.64	2384.56	2606.09	2257.7	MAB_0897c	CAM60991.1	Probable pyruvate dehydrogenase E1 component%2Calpha subunit
gene-MAB_0898	31.43	30.22	68.77	113.88	100.11	41.84	145.78	130.82	119.98	MAB_0898	CAM60992.1	Probable transcriptional regulator%2C AsnC family
gene-MAB_0899c	897.7	1458.43	3510.03	5104.8	4550.85	206.2	10185.8	11829	15322.2	MAB_0899c	CAM60993.1	Possible ethyl tert-butyl ether degradation protein EthD
gene-MAB_0900c	397.57	498.45	416.3	1796.32	1657.61	48.49	2569.46	3681.81	4862.81	MAB_0900c	CAM60994.1	Putative phenylacetic acid degradation protein PaaN
gene-MAB_0901c	132.15	182.25	62.31	183.12	179.69	63.05	225.42	256.3	383.46	MAB_0901c	CAM60995.1	Putative transcriptional regulator%2C TetR family
gene-MAB_0902	383.69	564.43	377	2200.79	1799.91	60.92	2663.97	4200.82	6096.67	MAB_0902	CAM60996.1	Probable beta-ketoadipyl-CoA thiolase
gene-MAB_0903	192.47	280.01	236.1	855.22	690.06	29.53	1019.95	1420.64	2133.1	MAB_0903	CAM60997.1	Putative enoyl-CoA hydratase/isomerase
gene-MAB_0904	206.2	360.74	334.92	890.78	824.69	25.74	1390.33	1909.02	2688.47	MAB_0904	CAM60998.1	Putative 3-hydroxyacyl-CoA dehydrogenase
gene-MAB_0905	431.83	730.72	516.8	1876.63	1719.58	43.77	2391.22	3783.23	4640.17	MAB_0905	CAM60999.1	Putative enoyl-CoA hydratase/isomerase
gene-MAB_0906	427.17	606.58	502.9	1382.01	1474.82	44.2	2471.55	3272.6	4454.17	MAB_0906	CAM61000.1	Putative phenylacetic acid degradation protein PaaA/phenylacetate-CoA oxygenase%2C PaaG subunit
gene-MAB_0907	487.84	947.66	1000.17	1609.59	1760.58	37.27	2554.72	3263.11	5280.99	MAB_0907	CAM61001.1	Putative phenylacetic acid degradation protein PaaB/phenylacetate-CoA oxygenase%2C PaaH subunit
gene-MAB_0908	233.53	341.35	285.92	895.97	789.5	33.45	1103.35	1857.06	2497.6	MAB_0908	CAM61002.1	Putative phenylacetic acid degradation protein PaaC/phenylacetate-CoA oxygenase%2C PaaI subunit
gene-MAB_0909	175.95	266.5	171.44	709.16	724.46	24.87	980.95	1645.83	1743.34	MAB_0909	CAM61003.1	Putative phenylacetic acid degradation protein PaaD/phenylacetate-CoA oxygenase%2C PaaJ subunit
gene-MAB_0910	184.89	318.18	401.17	746.82	692.46	24.61	1022.83	1417.63	1881.7	MAB_0910	CAM61004.1	Putative phenylacetic acid degradation protein PaaE/phenylacetate-CoA oxygenase/reductase%2C PaaK subunit
gene-MAB_0911	138.59	246.52	268.95	511.58	515.79	12.43	832.28	1129.89	1454.94	MAB_0911	CAM61005.1	Putative phenylacetate-CoA ligase
gene-MAB_0912	116.54	259.2	250.61	479.16	376.98	47.79	421.03	665.86	803.27	MAB_0912	CAM61006.1	Conserved hypothetical protein
gene-MAB_0913c	20.92	11.95	12.76	19.18	26.5	33.46	16.79	19.04	17.13	MAB_0913c	CAM61007.1	Pyridine nucleotide-disulphide oxidoreductase family
gene-MAB_0914c	0	0	0	73.91	0	0	0	0	121.12	MAB_0914c	CAM61008.1	Probable ferredoxin
gene-MAB_0915c	11.56	7.54	10.64	13.49	20.77	17.9	10.32	8.5	6.48	MAB_0915c	CAM61009.1	Probable 2-hydroxyhepta-2%2C4-diene-1%2C7-dioateisomerase
gene-MAB_0916c	9.08	2.23	0	10.32	9.89	25.86	5.11	12.29	4.16	MAB_0916c	CAM61010.1	Putative polysaccharide deacetylase
gene-MAB_0917c	15.79	13.23	8.23	13.85	17.92	18.69	19.42	15.18	19.13	MAB_0917c	CAM61011.1	Probable cytochrome P450
gene-MAB_0918c	5.94	4.13	0	3.35	4.68	1.91	3.9	3.62	5.21	MAB_0918c	CAM61012.1	Possible triacylglycerol lipase
gene-MAB_0919	4.49	8.09	1.34	6.12	5.85	3.73	4.58	8.5	13.38	MAB_0919	CAM61013.1	Conserved hypothetical protein
gene-MAB_0920	147.87	140.84	143.97	83.36	68	89.78	97.91	115.51	114.78	MAB_0920	CAM61014.1	Putative repressor in the phenylacetic acid catabolism
gene-MAB_0923c	17.57	22.56	44.38	23.08	21.21	27.84	19.06	22.96	16.02	MAB_0923c	CAM61015.1	Conserved hypothetical protein
gene-MAB_0924c	357.39	144.34	96.91	123.39	137.72	167.85	237.66	228.81	169.72	MAB_0924c	CAM61016.1	Putative organic hydroperoxide resistance protein/OsmC-like protein
gene-MAB_0925c	64.73	21.47	18.16	59.04	40.73	64.89	57.77	52.09	114.55	MAB_0925c	CAM61017.1	Putative transcriptional regulator%2C MarR family
gene-MAB_0926	3.52	0.82	0	0.44	2.94	1.88	4.96	2.57	2.69	MAB_0926	CAM61018.1	Probable glycosyltransferase
gene-MAB_0927	8.47	7.76	4.47	5.46	2.5	2.54	8.19	8.69	6.08	MAB_0927	CAM61019.1	Probable glycosyltransferase
gene-MAB_0928c	1348.06	1478.58	1386.71	980.32	923.58	565.45	1097.68	1166.26	1505	MAB_0928c	CAM61020.1	Putative phosphoserine aminotransferase
gene-MAB_0929	7467.26	5203.77	5238.22	3467.11	4332.04	649.27	7089.16	7575.45	7023.86	MAB_0929	CAM61021.1	Conserved hypothetical protein
gene-MAB_0930	3824.28	3240.92	4534.11	2076.72	2217.17	557.04	3279.02	3459.79	3038.38	MAB_0930	CAM61022.1	Putative ferredoxin/ferredoxin--NADP reductase
gene-MAB_0931c	209.81	361.14	247.1	262.23	271.47	344.35	265.47	216.4	270.86	MAB_0931c	CAM61023.1	Putative glyoxalase/bleomycin resistance protein
gene-MAB_0932c	154.93	230.81	189.13	67.66	72.87	34.34	74.6	104.22	138.35	MAB_0932c	CAM61024.1	Putative citrate synthase CitA
gene-MAB_0933	584.48	649.68	1145.64	453.33	421.92	417.71	500.58	516.63	576.08	MAB_0933	CAM61025.1	Probable pyridoxamine 5'-phosphate oxidase PdxH
gene-MAB_0934	115.26	150.45	85.56	110.71	161.66	114.79	99.77	107.89	134.24	MAB_0934	CAM61026.1	Conserved hypothetical integral membrane protein
gene-MAB_0935c	323.06	300.31	287.3	293.83	280.18	372.21	190.04	205.47	204.24	MAB_0935c	CAM61027.1	Putative fatty-acid--CoA ligase FadD
gene-MAB_0936c	573.74	481.61	540.54	482.7	437.87	651.28	338.86	350	326.1	MAB_0936c	CAM61028.1	Conserved hypothetical protein
gene-MAB_0937c	339.95	357.49	384.52	335.85	297.16	523.56	176.84	165.16	149.26	MAB_0937c	CAM61029.1	Putative membrane protein%2C MmpL family
gene-MAB_0938c	1388.97	1300.48	1352.97	875.73	698.19	607.5	992.14	928.42	901.59	MAB_0938c	CAM61030.1	Probable conserved polyketide synthase associated protein PapA3
gene-MAB_0939	296.4	301.71	338.6	420.17	420.45	604.26	294.5	275.71	247.22	MAB_0939	CAM61031.1	Probable polyketide synthase
gene-MAB_0940	97.48	152.82	150.62	238.44	199.99	280.44	111.56	133.25	164.32	MAB_0940	CAM61032.1	Conserved hypothetical membrane protein
gene-MAB_0941	45	55.38	68.03	92.39	77.3	138.26	56.38	57.56	64.8	MAB_0941	CAM61033.1	Conserved hypothetical protein
gene-MAB_0942	251.53	260.94	138.73	231.26	247	192.05	221.85	264.17	302.89	MAB_0942	CAM61034.1	Putative transcriptional regulator%2C AraC family
gene-MAB_0943	120.6	152.16	178.49	115.32	103.92	92.69	120.86	120.33	97.36	MAB_0943	CAM61035.1	Conserved hypothetical protein
gene-MAB_0944	314.54	363.49	363.66	303.67	287.51	294.93	342.87	290.97	372.57	MAB_0944	CAM61036.1	Probable citrate synthase I (GltA)
gene-MAB_0945	198.12	207.78	290.57	134.2	115.03	146.19	42.4	62.76	72.53	MAB_0945	CAM61037.1	Putative drug resistance transporter%2C EmrB/QacA family
gene-MAB_0946	277.78	284.29	163.22	119.48	216.78	147.85	205.02	197.01	132.34	MAB_0946	CAM61038.1	Putative transcription regulator protein%2C MarR
gene-MAB_0947c	59.93	40.82	37.65	67.71	71.28	123.86	36.88	43.1	34.77	MAB_0947c	CAM61039.1	Putative luciferase
gene-MAB_0948c	63.91	63.43	65.36	148.47	144.35	225.55	81.25	85.47	68.49	MAB_0948c	CAM61040.1	Conserved hypothetical protein (phytoene dehydrogenase?)
gene-MAB_0949c	23.92	29.27	13.29	79.2	106.98	110.17	85.44	87.34	74.76	MAB_0949c	CAM61041.1	Hypothetical aminotransferase
gene-MAB_0950c	12.22	12.79	3.82	22.4	34.35	31.2	53.33	45.09	43.03	MAB_0950c	CAM61042.1	Putative amino acid permease family protein
gene-MAB_0951	40.47	35.63	65.25	79.59	79.91	94.89	72.5	78.88	61.39	MAB_0951	CAM61043.1	Putative aminoglycoside phosphotransferase
gene-MAB_0952	23.13	26.03	27.11	131.3	129.21	189.11	116.56	153.07	113.05	MAB_0952	CAM61044.1	Conserved hypothetical protein
gene-MAB_0953	94.13	62.24	93.5	109.63	145.45	135.31	116.36	136.6	101.42	MAB_0953	CAM61045.1	Putative transcriptional regulator%2C GntR family
gene-MAB_0954	808.84	621.26	918.18	737.11	635.19	644.32	590.17	655.06	613.5	MAB_0954	CAM61046.1	Putative peptidyl-prolyl cis-trans isomerase FkbP
gene-MAB_0955c	179.21	133.53	129.39	257.58	249.39	362.85	181.52	168.31	129.62	MAB_0955c	CAM61047.1	Probable sensor histidine kinase PrrB
gene-MAB_0956c	648.2	504.97	719.81	878.27	774.65	1355.91	610.88	612.09	462.2	MAB_0956c	CAM61048.1	Probable transcriptional regulatory protein PrrA
gene-MAB_0957	166.46	274.27	334.58	161.56	185.32	281.89	195.19	220.8	221.5	MAB_0957	CAM61049.1	Conserved hypothetical protein
gene-MAB_0958c	37.6	27.65	22.68	30.33	23.56	24.58	28.63	49.22	29.23	MAB_0958c	CAM61050.1	Putative oxidoreductase
gene-MAB_0959	582.35	583.12	464.88	476.5	472.93	304.49	545.53	550.14	660.83	MAB_0959	CAM61051.1	Probable enoyl-CoA hydratase/isomerase
gene-MAB_0960	617.46	773.75	698.87	538	550.79	541.05	646	666.39	719.79	MAB_0960	CAM61052.1	Conserved hypothetical protein
gene-MAB_0961c	253.02	242.19	262.66	194.59	170.48	186.45	127.32	161.79	148.27	MAB_0961c	CAM61053.1	Conserved hypothetical protein
gene-MAB_0962	108.29	79.07	81.1	189.32	205.12	270.81	145.4	131.12	118.79	MAB_0962	CAM61054.1	Probable cation-transporting ATPase E
gene-MAB_0963c	86.13	92.41	33.74	66.35	85.32	61.04	112.06	95.53	150.35	MAB_0963c	CAM61055.1	Putative polyketide synthase protein
gene-MAB_0964	5.94	3.19	0	0	1.47	1.48	1.4	1.7	0	MAB_0964	CAM61056.1	Conserved hypothetical protein
gene-MAB_0965	109.07	121.77	105.91	221.11	229.66	357.68	86.44	104.22	95.09	MAB_0965	CAM61057.1	Putative lipase
gene-MAB_0966	112.76	115.03	37.57	147.46	104.69	141.59	90.87	70.04	102.65	MAB_0966	CAM61058.1	Conserved hypothetical protein
gene-MAB_0967	6997.7	1430.66	3371.76	3063.06	3598.94	3395.19	4770.28	4345.67	3828.3	MAB_0967	CAM61059.1	Hypothetical protein
gene-MAB_0968c	141.07	108.7	94.74	76.36	69.79	58.95	114.73	128.16	148.19	MAB_0968c	CAM61060.1	Luciferase-like hypothetical protein
gene-MAB_0969	132.8	154.71	204.14	80.5	95.57	86.81	183.94	124.68	150.07	MAB_0969	CAM61061.1	Putative transcriptional regulator%2C TetR
gene-MAB_0970c	51.11	72.89	56.93	115.5	105.73	114.79	70.29	74.27	63.14	MAB_0970c	CAM61062.1	Probable drug resistance transporter
gene-MAB_0971	8.55	0	33.85	28.49	11.38	0	5.73	26.92	0	MAB_0971	CAM61063.1	Putative phenylacetic acid degradation-related protein
gene-MAB_0972	288.61	267.1	223.7	619.59	684.78	497.42	568.04	651.69	625.48	MAB_0972	CAM61064.1	Putative aldehyde dehydrogenase
gene-MAB_0973	218.75	378.92	292.12	1121.88	962.45	963.02	720.82	727.79	889.03	MAB_0973	CAM61065.1	Conserved hypothetical protein
gene-MAB_0974	106.01	99.78	91.96	114.68	142.7	174.88	126.57	127.47	123.89	MAB_0974	CAM61066.1	Conserved hypothetical protein
gene-MAB_0975c	63.89	73.08	52.26	102.47	97.99	75.21	95.33	81.69	67.64	MAB_0975c	CAM61067.1	Conserved hypothetical protein
gene-MAB_0976	14.57	7.68	26.56	13.63	10.54	13.26	16.1	10.54	5.55	MAB_0976	CAM61068.1	Putative glyoxalase/bleomycin resistance protein
gene-MAB_0977c	22.06	16.66	6.91	21.59	18.8	24.97	14.85	14.42	17.3	MAB_0977c	CAM61069.1	Putative DNA-directed DNA polymerase
gene-MAB_0978	13.09	9.09	5.42	9.69	7.29	15.65	4.55	7.27	8.13	MAB_0978	CAM61070.1	Hypothetical protein
gene-MAB_0979	167.29	88.16	44.9	206.37	177.8	92.21	178.39	162.3	92.83	MAB_0979	CAM61071.1	Putative HTH-type transcriptional regulator MarR
gene-MAB_0980	151.44	68.01	0	66.27	53.26	103.64	87.72	107.82	91.4	MAB_0980	CAM61072.1	Conserved hypothetical protein
gene-MAB_0981c	208.04	278.74	279.16	294.75	268.9	281.27	248.57	220.63	199.36	MAB_0981c	CAM61073.1	Possible enoyl-CoA hydratase/isomerase
gene-MAB_0982c	184.51	137.16	187.83	203.85	198.91	176.98	143.29	140.08	117.85	MAB_0982c	CAM61074.1	Putative acyl-CoA hydrolase/thioesterase
gene-MAB_0983c	62.62	57.48	34.57	85.36	95.43	62.95	58.09	77.92	69.24	MAB_0983c	CAM61075.1	Probable alcohol dehydrogenase%2C zinc-containing
gene-MAB_0984c	40.03	35.8	19.17	23.64	28.59	28.81	34.72	20.08	16.94	MAB_0984c	CAM61076.1	Putative transcriptional regulator%2C TetR family
gene-MAB_0985	663.61	708.62	899.14	421.8	360.11	443.74	274.85	314.94	312.31	MAB_0985	CAM61077.1	Putative monooxygenase EthA
gene-MAB_0986	65.67	42.88	20.33	56.42	50.49	47.65	50.48	42.43	54.67	MAB_0986	CAM61078.1	Putative transcriptional regulator%2C ArsR family
gene-MAB_0987c	9.42	5.25	7.15	11.6	15.56	16.92	8.97	7.04	6.33	MAB_0987c	CAM61079.1	Probable membrane protein%2C MmpL
gene-MAB_0988c	0	7.87	65.88	0	15.67	14.01	28.21	3.7	13.62	MAB_0988c	CAM61080.1	Probable membrane protein%2C MmpS
gene-MAB_0989	75.6	80.28	138.83	118.92	82.58	146.35	65.08	64.5	63.67	MAB_0989	CAM61081.1	Putative HTH-type transcriptional regulator TetR
gene-MAB_0990c	16.49	6.86	8.35	12.12	17.99	12.35	10.7	14.82	9.91	MAB_0990c	CAM61082.1	Conserved hypothetical protein
gene-MAB_0992	699.33	814.53	563.21	688.24	725.7	472.83	915.64	773.86	800.15	MAB_0992	CAM61083.1	Probable arsenate reductase (ArsC)
gene-MAB_0993c	90.98	74.27	68.21	156.26	163.94	338.26	85.99	88.17	101.35	MAB_0993c	CAM61084.1	Putative transcriptional regulator%2C LysR family
gene-MAB_0994	14.26	15.07	0	6.6	14.03	5.66	15.36	12.79	14.08	MAB_0994	CAM61085.1	Putative NAD-dependent epimerase/dehydratase
gene-MAB_0995	10.02	10.69	10.64	22.26	11.79	21.36	9.78	13.07	11.19	MAB_0995	CAM61086.1	Conserved hypothetical protein
gene-MAB_0997c	7.89	7.26	7.1	7.38	8.48	4.73	4.83	6.27	5.64	MAB_0997c	CAM61087.1	Conserved hypothetical protein
gene-MAB_0998	51.11	45.09	29.74	25.23	27.58	26.55	38.89	41.2	54.11	MAB_0998	CAM61088.1	Transcriptional regulator%2C LysR family
gene-MAB_0999	14.74	12.39	7.1	6.92	12.72	8.67	11.52	8.07	6.05	MAB_0999	CAM61089.1	Putative NAD-dependent formate dehydrogenase
gene-MAB_1000	30.3	26.71	0	25.1	6.67	31.77	26.89	15.78	14.74	MAB_1000	CAM61090.1	Hypothetical protein
gene-MAB_1001	0	45.05	0	42.74	39.84	6.69	17.19	6.73	12.55	MAB_1001	CAM61091.1	Conserved hypothetical protein
gene-MAB_1002	55.55	33.98	34.09	37.16	46.61	41.94	41.89	39.31	35.01	MAB_1002	CAM61092.1	Putative acetyl-CoA C-acyltransferase (thiolase)
gene-MAB_1003c	286.2	300.01	312.15	770.83	730.65	1267.58	533.82	358.32	280.03	MAB_1003c	CAM61093.1	Conserved hypothetical protein
gene-MAB_1004c	640.35	675.26	840.88	2156.84	1781.68	2738.64	1254.07	916.94	727.17	MAB_1004c	CAM61094.1	Conserved hypothetical protein
gene-MAB_1005c	52.09	43.44	30.08	803.1	668.85	1361.03	318.3	169.2	93.28	MAB_1005c	CAM61095.1	Putative MCE family protein
gene-MAB_1006c	61.52	48.77	58.59	755.99	648.65	1009.61	264.25	140.61	77.22	MAB_1006c	CAM61096.1	Putative MCE family protein
gene-MAB_1007c	110.93	65.29	110.31	1077.95	981.6	1717.31	327.1	180.09	135.21	MAB_1007c	CAM61097.1	Putative MCE family protein
gene-MAB_1008c	77.34	48.47	129.53	1047.76	970.22	1822.36	273.59	143.82	82.93	MAB_1008c	CAM61098.1	Putative MCE family protein
gene-MAB_1009c	64.77	51.67	76.28	1022.47	1049.11	2084.81	293	147.69	119.62	MAB_1009c	CAM61099.1	Putative MCE family protein
gene-MAB_1010c	39.18	27.1	35.41	571.99	534.02	940.04	88.71	59.41	44.37	MAB_1010c	CAM61100.1	Putative MCE family protein
gene-MAB_1011c	36.1	26.62	19.65	605.58	622.11	1045.14	117.72	105.03	69.15	MAB_1011c	CAM61101.1	Putative YrbE family protein
gene-MAB_1012c	8.8	15.11	12.28	242.39	198.85	520.26	53.9	42.46	47.67	MAB_1012c	CAM61102.1	Putative YrbE family protein
gene-MAB_1013	8.53	6.2	12.84	152.59	152.64	248.2	23.24	21.9	11.81	MAB_1013	CAM61103.1	Hypothetical protein
gene-MAB_1014c	18.8	23.8	26.9	9.69	10.52	11.18	4.29	7.06	6.35	MAB_1014c	CAM61104.1	Probable glycosyl transferase
gene-MAB_1015c	8.79	17.52	48.06	4.57	3.75	3.96	3.68	4.4	6.63	MAB_1015c	CAM61105.1	Conserved hypothetical protein
gene-MAB_1016c	14.87	14.86	18.49	12.43	7.4	3.54	1.91	12.05	7.24	MAB_1016c	CAM61106.1	Conserved hypothetical protein
gene-MAB_1017c	11.08	11.23	0	4.86	4.74	2.42	1.96	3.15	4.6	MAB_1017c	CAM61107.1	Probable O-antigen transporter%2C MOP superfamily
gene-MAB_1018c	20.53	18.37	34.06	6	5.4	3.94	10.77	12.1	12.1	MAB_1018c	CAM61108.1	Probable glycosyl transferase
gene-MAB_1019c	28.77	31.86	18.31	5.9	7.61	6.42	8.64	9.37	14.05	MAB_1019c	CAM61109.1	Probable glycosyl transferase
gene-MAB_1020	39.08	45.25	11.44	25.38	14.93	26.62	17.4	25.68	23.39	MAB_1020	CAM61110.1	Probable undecaprenyl-phosphate galactosephosphotransferase
gene-MAB_1021	51.08	43.65	96.28	43.54	40.59	32.88	59.39	57.43	67.31	MAB_1021	CAM61111.1	Putative MarR-family transcriptional regulator
gene-MAB_1022	39.76	31.21	22.96	32.02	37.93	40.51	43.44	32.17	31.45	MAB_1022	CAM61112.1	Conserved hypothetical protein (esterase?)
gene-MAB_1023c	1056.37	1015.8	1521.18	1051.77	912.74	1068.46	747.79	822.56	726.17	MAB_1023c	CAM61113.1	Conserved hypothetical protein
gene-MAB_1024	558.24	559.46	809.27	666.28	775.92	852.67	515.97	498.61	539.23	MAB_1024	CAM61114.1	Putative TetR-family transcriptional regulator
gene-MAB_1025	217.99	244.7	231.3	308.29	304.78	405.42	220.26	232.04	241.86	MAB_1025	CAM61115.1	Conserved hypothetical protein
gene-MAB_1026c	90	78.36	79.95	73.4	88.32	65.12	95.64	84.07	104.27	MAB_1026c	CAM61116.1	Conserved hypothetical protein
gene-MAB_1027	362.1	321.93	345.23	371.57	367.21	414.8	273.3	343.83	344.56	MAB_1027	CAM61117.1	Conserved hypothetical protein
gene-MAB_1028c	818.12	697.93	524.91	441.84	333.83	275.74	453.09	453.49	481.36	MAB_1028c	CAM61118.1	Probable cyanate hydratase (CynS)
gene-MAB_1029c	281.43	230.48	307.77	108.97	150.98	73.57	249.58	306.48	267.59	MAB_1029c	CAM61119.1	Putative transcriptional regulator%2C MarR family
gene-MAB_1030	48444	47114.6	50462.7	26227.5	26863.8	11114.3	22883.3	26653.2	27096	MAB_1030	CAM61120.1	Conserved hypothetical protein
gene-MAB_1031c	35.91	37.23	48.29	25.37	24.86	22.78	27.82	21.24	25.22	MAB_1031c	CAM61121.1	Probable manganese transport protein MntH
gene-MAB_1032c	660.36	535.8	517.29	748.14	743.18	761.7	823.57	746.79	720.99	MAB_1032c	CAM61122.1	Conserved hypothetical protein (Ku70/Ku80 beta-barrel domain protein?)
gene-MAB_1033	25.48	23.33	13.12	36.2	40.62	46.49	34.13	31.15	20.82	MAB_1033	CAM61123.1	Putative ATP-dependent DNA ligase
gene-MAB_1034c	73.97	0	0	0	0	29.74	23.32	54.35	25.16	MAB_1034c	CAM61124.1	Conserved hypothetical protein
gene-MAB_1035c	55.16	50.78	28.33	48.94	56.21	53.11	122.1	64.78	75.81	MAB_1035c	CAM61125.1	Conserved hypothetical protein
gene-MAB_1036	294.21	314.7	252.19	217.46	234.35	205.71	352.37	243.71	375.17	MAB_1036	CAM61126.1	Putative TetR-family transcriptional regulator
gene-MAB_1037	251.28	185.86	265.47	221.1	196.1	199.26	193.94	177.37	183.27	MAB_1037	CAM61127.1	Probable tetrapyrrole methylase family protein
gene-MAB_1038	86.1	131.45	128.47	133.03	185.1	198.66	116.91	124.38	114.09	MAB_1038	CAM61128.1	Putative formamidopyrimidine-DNA glycosylase
gene-MAB_1039	1130.74	1388.35	1201.07	1012.74	887.36	822.46	1214.48	1308.33	1411.93	MAB_1039	CAM61129.1	Putative short-chain dehydrogenase/reductase
gene-MAB_1040	5608.57	5771.6	5468.73	2853.89	2819.69	1380.86	4638.36	4441.89	4766	MAB_1040	CAM61130.1	Conserved hypothetical protein
gene-MAB_1041	17870	11999.1	17067.9	8894.6	8159.93	1170.3	19938.8	18549.5	17568.7	MAB_1041	CAM61131.1	Conserved hypothetical protein
gene-MAB_1042c	2201.61	2369.47	2528.45	1992.81	2122.06	391.65	3418.96	3486.91	3758.5	MAB_1042c	CAM61132.1	Probable cytochrome c oxidase polypeptide I
gene-MAB_1043c	35.02	34.88	33.28	15.68	32.89	10.87	31.86	57.84	54.08	MAB_1043c	CAM61133.1	Putative oxidoreductase
gene-MAB_1044c	23.45	5.69	22.8	20.07	25.55	17.76	13.87	19.15	30.01	MAB_1044c	CAM61134.1	Hypothetical glyoxalase/bleomycin resistance protein
gene-MAB_1045	139.45	92.23	128.15	114.57	126.81	70.98	168.95	137.75	190.9	MAB_1045	CAM61135.1	Conserved hypothetical protein
gene-MAB_1046c	38.03	71.79	52.96	43.63	37.25	20.52	22.89	21.42	37.26	MAB_1046c	CAM61136.1	Hypothetical cobalamin synthesis protein P47K/CobW
gene-MAB_1047c	160.87	192.93	156.54	92.81	69.94	29.19	88.74	91.99	142.38	MAB_1047c	CAM61137.1	Probable dihydrodipicolinate synthetase DapA
gene-MAB_1048c	324.59	374.47	246.74	180.37	159.61	62.62	224.76	220.99	287.66	MAB_1048c	CAM61138.1	Probable class II aldolase
gene-MAB_1049	739.26	1074.68	1115.79	712.44	780.39	713.7	915.37	752.5	737.76	MAB_1049	CAM61139.1	Putative transcription regulator protein
gene-MAB_1050c	29.17	40.19	17.29	29.67	38.99	15.98	12.87	26.2	39.73	MAB_1050c	CAM61140.1	Putative methionine sulfoxide reductase
gene-MAB_1051c	301.82	336.05	251.63	251.12	256.42	202.44	354.39	298.22	338.99	MAB_1051c	CAM61141.1	Probable glucose-6-phosphate isomerase (PGI)
gene-MAB_1052c	128.26	137.86	115.71	214.03	185.26	273.88	163.58	149.64	151.69	MAB_1052c	CAM61142.1	Hypothetical protein
gene-MAB_1053c	1246.33	1123.75	1278.13	1928.92	2154.66	2058.49	1384.95	1388.8	590.57	MAB_1053c	CAM61143.1	Conserved hypothetical protein (chorismate mutase?)
gene-MAB_1054	235.22	267.26	318.27	396.22	379.29	466.46	292.4	305.8	294.84	MAB_1054	CAM61144.1	Putative ATP-dependent DNA helicase PcrA
gene-MAB_1055c	402.2	322.42	266.25	659.79	728.52	497.74	729.75	757.65	658.92	MAB_1055c	CAM61145.1	Conserved hypothetical protein (peptidase?)
gene-MAB_1056	1267.03	1863.42	1920.59	1586.05	1468.95	1485.17	1491.15	1277.04	1290.1	MAB_1056	CAM61146.1	Succinyl-CoA synthetase%2C beta chain
gene-MAB_1057	2599.47	3160.87	3109.17	1895.04	1651.47	1509.32	2000.77	1679.4	1580.8	MAB_1057	CAM61147.1	Succinyl-CoA synthetase%2C alpha chain
gene-MAB_1058	79.48	104.52	56.59	20.82	13.13	13.86	36.12	32.32	32.05	MAB_1058	CAM61148.1	Conserved hypothetical protein
gene-MAB_1059c	13.46	6.6	0	7.05	11.07	6.72	8.84	11.38	17.1	MAB_1059c	CAM61149.1	Conserved hypothetical protein (luciferase?)
gene-MAB_1060	139.77	70.92	64.89	6	6.68	3.42	2.82	5.82	2.18	MAB_1060	CAM61150.1	Putative alkanesulfonate monooxygenase
gene-MAB_1061	785.1	564.34	798.31	986.09	1014.73	1334.12	1051.81	932	824.15	MAB_1061	CAM61151.1	34 kDa antigenic protein homolog
gene-MAB_1062	272.78	208.11	214.72	447.78	444.23	656.79	222.91	239.02	171.59	MAB_1062	CAM61152.1	Conserved hypothetical protein
gene-MAB_1063	65.65	41.1	28.76	98.73	76.61	133.23	48.15	37.48	32.68	MAB_1063	CAM61153.1	Probable 5'-phosphoribosylglycinamide formyltransferase PurN
gene-MAB_1064	236.77	221.4	215.05	445.98	408.98	687.9	237.19	226.36	191.04	MAB_1064	CAM61154.1	Probable bifunctional purine biosynthesis protein PurH
gene-MAB_1065	63.58	71.76	86.85	116.26	115.22	182.48	64.83	64.4	57.67	MAB_1065	CAM61155.1	Putative ABC transporter%2C ATP-binding protein
gene-MAB_1066	5.92	9.87	30.56	17.09	2.8	0	13.77	11.49	4.46	MAB_1066	CAM61156.1	Hypothetical protein
gene-MAB_1067	15.09	12.64	30.08	14.09	19.27	4.01	21.31	24.47	22.76	MAB_1067	CAM61157.1	Hypothetical protein
gene-MAB_1068c	255.09	359.66	543.29	711.12	519.9	956.66	259.28	272.39	294	MAB_1068c	CAM61158.1	Conserved hypothetical protein
gene-MAB_1069c	82.85	112.61	110.07	148.26	100.13	138.25	56.74	81.4	119.7	MAB_1069c	CAM61159.1	Probable enoyl-CoA hydratase/isomerase
gene-MAB_1070c	83.65	86.2	82.5	102.48	81.28	88.33	83.26	73.03	72.29	MAB_1070c	CAM61160.1	Probable acyl-CoA dehydrogenase
gene-MAB_1071c	54.4	46.97	59.95	53.76	51.2	59.87	36.89	38.17	45.68	MAB_1071c	CAM61161.1	Probable acetyl-/propionyl-CoA carboxylase alpha subunit AccA2
gene-MAB_1072c	63.97	81.47	93.65	63.24	66.09	57.84	48.44	52.54	61.47	MAB_1072c	CAM61162.1	Pobable propionyl-CoA carboxylase beta subunit AccD2
gene-MAB_1073c	56.62	51.72	67.65	56.31	45.84	44.84	42.26	44.94	40.86	MAB_1073c	CAM61163.1	Probable acyl-CoA dehydrogenase FadE
gene-MAB_1074c	23.55	30.48	15.15	22.75	20.55	17.88	24.26	24.14	36.17	MAB_1074c	CAM61164.1	Conserved hypothetical protein
gene-MAB_1075	0	0	0	2.17	0	0	3.49	6.34	0	rpmF	CAM61165.1	50S ribosomal protein L32
gene-MAB_1076	637.03	823.64	804.8	475.65	562.05	518.24	302.68	315.54	396.12	MAB_1076	CAM61166.1	Mycobacterial persistence regulator MrpA (two component response transcriptional regulatory protein)
gene-MAB_1077	103.83	98.86	154.51	174.77	167.26	234.56	87.11	94.17	86.34	MAB_1077	CAM61167.1	Probable two component sensor kinase MprB
gene-MAB_1078	252.1	258.16	305.38	313.63	312.31	397.59	221.38	255.55	242.43	MAB_1078	CAM61168.1	Putative serine protease
gene-MAB_1079	1196.02	1294.08	1103.59	1340.95	1290.95	1382.47	1140.79	1116.7	1142.18	MAB_1079	CAM61169.1	Putative molybdopterin biosynthesis protein
gene-MAB_1080	605.98	974.46	885.63	478.68	482.46	781.01	471.36	332.26	382.27	MAB_1080	CAM61170.1	Hypothetical porin precursor
gene-MAB_1081	231.87	458.97	670.78	221.69	272.47	198.58	270.31	265.53	245.37	MAB_1081	CAM61171.1	Hypothetical porin precursor
gene-MAB_1082c	712.29	1158.01	991.86	1851.76	1431.33	1373.21	1751.24	1195.72	1428.81	MAB_1082c	CAM61172.1	Hypothetical large-conductance mechanosensitive channel
gene-MAB_1083c	124.23	87.37	78.85	29.47	50.62	43.37	56.37	54.45	70.58	MAB_1083c	CAM61173.1	Conserved hypothetical protein
gene-MAB_1084c	1592.62	1725.51	3386.14	1057.08	568.31	724.66	1281.02	1137.8	1701.14	MAB_1084c	CAM61174.1	Conserved hypothetical protein
gene-MAB_1085c	55.38	122.28	20.98	70.79	67.17	71.56	47.77	66.03	58.25	MAB_1085c	CAM61175.1	Hypothetical 5-formyltetrahydrofolate cyclo-ligase-related protein
gene-MAB_1086	134.19	103.8	114.26	209.98	228.39	287.71	182.57	172.92	166.32	MAB_1086	CAM61176.1	Putative UTP-glucose-1-phosphate uridylyltransferase (GalU)
gene-MAB_1087	220.34	194.22	210.66	340.1	365.6	500.77	260.89	242.37	215.93	MAB_1087	CAM61177.1	Probable molybdopterin biosynthesis protein MoeA1
gene-MAB_1088	321.51	169.26	144.11	371.66	385.15	710.34	167.69	199.29	134.24	MAB_1088	CAM61178.1	Possible ribosomal-protein-alanine acetyltransferase RimJ
gene-MAB_1089	2417.31	1266.67	1134.77	1095.46	1431.86	1174.89	1359.4	1521.47	1428.09	MAB_1089	CAM61179.1	Conserved hypothetical protein
gene-MAB_1091	0	0	0	0	0	0	1.77	0	0	MAB_1091	CAM61180.1	Hypothetical protein
gene-MAB_1092	887.62	844.67	1121.62	733.92	416.24	208.18	792.97	1032.62	1308.17	MAB_1092	CAM61181.1	Hypothetical protein
gene-MAB_1093c	39.79	24.33	36.2	63.89	39	57.27	32.1	26.4	21.78	MAB_1093c	CAM61182.1	Putative L-cysteine desulfurase
gene-MAB_1094	231.98	280.39	289.63	439.76	472.04	472.92	355.23	331.04	352.33	MAB_1094	CAM61183.1	Conserved hypothetical protein
gene-MAB_1095	237.59	198.85	174.36	431.71	405.78	582.54	298.05	225.38	182.68	MAB_1095	CAM61184.1	Conserved hypothetical protein (Phosphoadenosine phosphosulfate reductase?)
gene-MAB_1096	154.1	96.28	131.22	311.84	313.06	458.87	196.72	174.65	160.87	MAB_1096	CAM61185.1	Conserved hypothetical protein (ATPase?)
gene-MAB_1097	732.97	604.01	630.87	932.53	904.32	1418.22	663	778.25	672.07	MAB_1097	CAM61186.1	Conserved hypothetical protein
gene-MAB_1098	80.45	56.02	78.63	100.64	121.39	131.52	119.75	90.54	75.16	MAB_1098	CAM61187.1	Conserved hypothetical protein
gene-MAB_1099c	802.95	725.24	976.23	813.98	857.03	747.13	980.93	688.17	587.42	MAB_1099c	CAM61188.1	Conserved hypothetical protein
gene-MAB_1100c	218.18	170.4	411.42	223.05	202.84	251.12	274.55	188.67	211.95	MAB_1100c	CAM61189.1	Hypothetical protein
gene-MAB_1101	750.21	453.85	795.69	700.59	798.58	804.22	708.06	670.04	553.24	MAB_1101	CAM61190.1	Conserved hypothetical protein
gene-MAB_1102	673.72	421.78	522.8	552.92	668.75	574.32	716.5	566.21	383.86	MAB_1102	CAM61191.1	Hypothetical protein
gene-MAB_1103	65.91	91.62	51.76	43.87	54.42	47.58	127.84	79.67	101.04	MAB_1103	CAM61192.1	Hypothetical protein
gene-MAB_1104c	6.48	6.2	0	3.77	7.81	8.09	11.39	4.56	2.47	MAB_1104c	CAM61193.1	Hypothetical protein
gene-MAB_1105c	2.46	3.03	0	2.14	1.77	6.45	1.73	2.07	0	MAB_1105c	CAM61194.1	Hypothetical protein
gene-MAB_1106c	232.24	250.39	497.37	182.1	143.34	92.98	107.85	167.31	114.74	MAB_1106c	CAM61195.1	Hypothetical protein
gene-MAB_1107c	1.9	1.53	9.77	13.4	14.11	1.42	16.18	17.97	3524.93	MAB_1107c	CAM61196.1	Hypothetical protein
gene-MAB_1108c	113.5	0	461.85	87.66	69.17	179.44	137.3	0	0	MAB_1108c	CAM61197.1	Conserved hypothetical protein
gene-MAB_1109c	40.11	32.92	50.9	42.76	49.89	43.4	47.73	65.73	55.07	MAB_1109c	CAM61198.1	Putative transcriptional regulator%2C AraC family
gene-MAB_1110	7.13	2.5	5.76	5.34	3.69	14.5	1.43	3.44	4.65	MAB_1110	CAM61199.1	Conserved hypothetical protein
gene-MAB_1112c	55.81	48.25	24.53	82.64	65.85	88.23	48.08	61.42	48.46	MAB_1112c	CAM61200.1	Putative quinone oxidoreductase
gene-MAB_1113c	203.21	204.48	116.73	208.7	211.32	341.88	232.27	212	318.18	MAB_1113c	CAM61201.1	Conserved hypothetical protein (Pyridoxamine 5'-phosphate oxidase-related%2C FMN-binding?)
gene-MAB_1114	100.81	159.76	184.62	167.11	122.19	129.87	66.42	88.93	114.81	MAB_1114	CAM61202.1	Putative metallo-beta-lactamase superfamily
gene-MAB_1115	35.63	54.99	53.41	82.96	62.42	83.76	18.12	21.65	28.14	MAB_1115	CAM61203.1	Hypothetical protein
gene-MAB_1116	96.72	93	38.65	77.41	83.46	67.53	101.58	93.03	73.19	MAB_1116	CAM61204.1	Conserved hypothetical protein
gene-MAB_1117c	52408.8	48576.9	58192.5	8079.78	5828.29	3814.74	30718.2	32303.5	26785.1	MAB_1117c	CAM61205.1	Hypothetical protein
gene-MAB_1118c	2796.98	2666.1	2368.35	1025.7	1011.13	569.19	1876.04	1784.79	1966.23	MAB_1118c	CAM61206.1	Hypothetical protein
gene-MAB_1119	138.56	107.55	196.47	190.86	181.65	262.07	179.15	121.96	85.67	MAB_1119	CAM61207.1	Conserved hypothetical protein
gene-MAB_1120c	308.7	102.98	73.57	309.11	378.11	561.52	237.35	247.77	213.19	MAB_1120c	CAM61208.1	Conserved hypothetical protein (alkylated DNA repair protein?)
gene-MAB_1121	89.84	72.5	64.22	85.01	68.07	154.69	55.19	73.92	47.84	MAB_1121	CAM61209.1	Probable arginine deiminase
gene-MAB_1122c	107.61	99.8	75.57	113.06	102.2	81.66	122.22	114.92	128.82	MAB_1122c	CAM61210.1	Conserved hypothetical protein (glycosyl transferase?)
gene-MAB_1123	333.09	418.38	412.39	345.69	331.8	476.23	242.75	253.64	263.01	MAB_1123	CAM61211.1	Conserved hypothetical protein
gene-MAB_1124c	71.8	72.02	45.61	56.17	57.98	61.39	52.07	59.52	59.5	MAB_1124c	CAM61212.1	Probable para-aminobenzoate synthase component I
gene-MAB_1125c	17.23	25.07	24.22	23.41	30.53	35.85	19.52	24.27	23.34	MAB_1125c	CAM61213.1	Hypothetical acetyltransferase%2C GNAT family
gene-MAB_1126c	28.04	24.19	33.28	19.62	27.4	26.4	20.88	14.94	16.52	MAB_1126c	CAM61214.1	Putative sigma factor
gene-MAB_1127c	54.98	51.28	35.29	66.33	51.02	50.95	36.5	45.87	40.86	MAB_1127c	CAM61215.1	Putative oxidoreductase
gene-MAB_1128c	103.41	135.63	159.94	129.31	140.84	167.66	133.85	125.44	96.92	MAB_1128c	CAM61216.1	Methionyl-tRNA synthetase (MetG)
gene-MAB_1129	779.57	994.01	759.04	822.82	706.83	813.88	619.14	786.74	672.99	MAB_1129	CAM61217.1	Probable deoxyribonuclease TatD
gene-MAB_1130	314.69	314.52	329.39	436.04	399.68	531.89	202.49	267.24	217.12	MAB_1130	CAM61218.1	Conserved hypothetical protein
gene-MAB_1131	402.23	332.79	457.01	547.33	574.27	664.91	287.21	298.72	229.99	MAB_1131	CAM61219.1	Probable dimethyladenosine transferase (16S rRNA dimethylase)
gene-MAB_1132c	21.91	23.35	50.13	44.21	57.65	107.65	22.82	23.95	14.46	MAB_1132c	CAM61220.1	Probable L-asparagine permease 1 (transport protein)
gene-MAB_1133c	22.78	27.57	39.11	53.62	53.09	114.25	25.07	31.78	24.14	MAB_1133c	CAM61221.1	Putative serine/threonine protein kinase
gene-MAB_1134c	78.3	97.73	75	153.83	123.46	94.95	55.8	51.27	44.53	MAB_1134c	CAM61222.1	Probable membrane protein%2C MmpL
gene-MAB_1135c	74	209.08	161.88	164.57	115.11	89.86	82.75	51.84	175.12	MAB_1135c	CAM61223.1	Probable membrane protein%2C MmpS
gene-MAB_1136	175.57	174.89	195.78	134.34	136.39	114.71	98.73	128.15	138.53	MAB_1136	CAM61224.1	Possible transcriptional regulatory protein TetR
gene-MAB_1137c	17.31	14.6	21.72	19.31	19.19	28.19	12.14	9.34	13.94	MAB_1137c	CAM61225.1	Putative membrane protein%2C MmpL family
gene-MAB_1138c	101.99	79.88	52.95	70.33	65.72	52.17	115.59	139.04	142.38	MAB_1138c	CAM61226.1	Putative transcriptional regulator%2C MarR family
gene-MAB_1139	40.32	80.96	67.87	84.95	84.87	93.39	53.66	58.9	60.47	MAB_1139	CAM61227.1	Probable 4-diphosphocytidyl-2-C-methyl-D-erythritol kinase
gene-MAB_1140	631.12	488.35	368.03	714.85	795.85	973.37	1005.17	699.84	730.53	MAB_1140	CAM61228.1	Putative polyketide synthase Pks16
gene-MAB_1141c	280.65	284.56	271	221.03	235.16	248.56	215.03	223.87	260.89	MAB_1141c	CAM61229.1	Putative 3-oxoacyl-[acyl-carrier-protein] synthase III
gene-MAB_1142c	56.5	63.28	30.08	118.05	74.57	109.64	42.11	92.31	42.55	MAB_1142c	CAM61230.1	Probable peptidyl-tRNA hydrolase (PTH)
gene-MAB_1143c	168.88	169.18	244.6	234.22	189.4	161.41	163.69	178.86	203.87	rplY	CAM61231.1	50S ribosomal protein L25
gene-MAB_1144c	24.19	14.98	32.43	62.72	63.07	50.6	54.02	64.27	45.82	MAB_1144c	CAM61232.1	Probable short-chain dehydrogenase/reductase
gene-MAB_1145c	21.93	11.67	28.04	29.93	25.74	42.26	17.53	7.86	18.95	MAB_1145c	CAM61233.1	Putative lipoprotein LpqT precursor
gene-MAB_1146	6771.56	6069.14	7763.16	19938.2	17897.8	20193.9	7515.89	7060.94	4332.97	MAB_1146	CAM61234.1	Hypothetical protein
gene-MAB_1147c	280.38	358.09	297.46	396.51	391.81	442.87	276.58	304.74	281.34	MAB_1147c	CAM61235.1	Probable ribose-phosphate pyrophosphokinase RppK (PRPP synthetase)
gene-MAB_1148c	85.02	96.21	62.45	91.02	87.87	90.43	85.91	83.06	98.48	MAB_1148c	CAM61236.1	Probable UDP-N-acetylglucosamine pyrophosphorylase (GlmU)
gene-MAB_1149	1126.19	1185.94	1233.73	1134.75	1122.64	854.64	1138.46	1156.65	1107.31	MAB_1149	CAM61237.1	Probable transcriptional regulator%2C TetR family
gene-MAB_1150	0	0	0	0	0	0	0	1.86	0	MAB_1150	CAM61238.1	Hypothetical protein
gene-MAB_1151	19227.5	12854.2	7506.68	17053.4	19979	15688.2	17848.8	23503.6	18602	MAB_1151	CAM61239.1	Hypothetical protein
gene-MAB_1152	6224.08	5170.54	11469.8	3390.5	3790.99	2984.17	3064.94	3019.48	4605.51	MAB_1152	CAM61240.1	Hypothetical protein
gene-MAB_1153	2166.61	1984.85	541.47	4072.24	4288.25	3192.36	5546.55	6238.04	5962.95	MAB_1153	CAM61241.1	Hypothetical protein
gene-MAB_1154	348.36	200.31	746.06	273.15	680.86	1069.22	611.17	418.28	458.95	MAB_1154	CAM61242.1	Hypothetical protein
gene-MAB_1155	4403.02	5646.74	2401.6	5070.99	6626.68	3986.57	6888.81	8520.62	8035.54	MAB_1155	CAM61243.1	Hypothetical protein
gene-MAB_1156c	2.63	11.74	1.17	4.62	4.19	4.93	3.72	4.12	6.06	MAB_1156c	CAM61244.1	Probable diaminopimelate decarboxylase LysA
gene-MAB_1157	575.1	662.37	674.68	561.13	506.51	574.81	414.56	470.64	496.21	MAB_1157	CAM61245.1	Probable transcription-repair coupling factor (TrcF)
gene-MAB_1158	598.15	579.52	506.42	605.43	620.24	654.95	588.48	564.93	600.9	MAB_1158	CAM61246.1	Putative transcriptional regulator%2C MazG family
gene-MAB_1159	538.43	744.98	529.68	404.28	385	235.49	510	493.69	518.51	MAB_1159	CAM61247.1	Putative iron permease FTR1
gene-MAB_1160	472.34	614.6	549.94	313.17	361.34	234.44	352.84	353.29	365.4	MAB_1160	CAM61248.1	Conserved hypothetical protein (Tat-translocated enzyme Dyp-type peroxidase precursor?)
gene-MAB_1161c	165.76	139.15	107.4	181.74	217.65	281.79	87.79	83.75	79.04	MAB_1161c	CAM61249.1	Conserved hypothetical protein (Tat-translocated enzyme Dyp-type peroxidase precursor?)
gene-MAB_1162c	185.8	152.67	149.12	166.23	205.24	230.79	137.3	111.15	71.99	MAB_1162c	CAM61250.1	Conserved hypothetical protein
gene-MAB_1163c	58.53	68.65	34.32	72.81	84.53	91.38	102.16	60.05	59.14	MAB_1163c	CAM61251.1	Putative iron permease FTR1
gene-MAB_1164	69.15	91.28	73.79	92.38	92.93	115.74	74.39	61.95	70.68	MAB_1164	CAM61252.1	Putative conserved lipoprotein LpqU
gene-MAB_1165	392.58	380.13	354.99	501.71	501.68	604.25	466.59	490.59	442.05	MAB_1165	CAM61253.1	Probable enolase (Eno)
gene-MAB_1166	91.85	112.73	56.79	141.67	139.14	147.19	120.73	125.78	93.38	MAB_1166	CAM61254.1	Conserved hypothetical protein
gene-MAB_1167	223.32	224.64	151.86	359.56	240.22	294.57	151.2	271.24	185.6	MAB_1167	CAM61255.1	Conserved hypothetical protein
gene-MAB_1168	126.2	192.35	187.15	303.84	253.53	467.52	114.69	96.89	80.43	MAB_1168	CAM61256.1	Conserved hypothetical protein (phosphatase?)
gene-MAB_1169	36.29	39.28	46.93	53.12	56.44	42.98	38.02	37.87	29.62	MAB_1169	CAM61257.1	Putative hydrolase%2C alpha/beta fold
gene-MAB_1170	12.33	18.71	17.2	46.94	37.08	43.52	15.49	19.37	21.48	MAB_1170	CAM61258.1	Conserved hypothetical protein
gene-MAB_1171c	206.97	194.18	208.41	145.73	126.04	145.34	122.24	108.63	137.59	MAB_1171c	CAM61259.1	Conserved hypothetical protein
gene-MAB_1172c	1275.33	1384.73	1187.81	1335.9	1232.55	972.76	780.2	616.25	681	MAB_1172c	CAM61260.1	Conserved hypothetical protein
gene-MAB_1173c	5174.13	4317.68	4148.63	8695.25	8413.11	6867.04	5829.92	6623.06	6489.54	MAB_1173c	CAM61261.1	Conserved hypothetical protein
gene-MAB_1174c	130.84	115.75	116.03	43.96	50.64	51.67	40.68	39.09	44.2	MAB_1174c	CAM61262.1	Probable acyl-CoA synthase FadD
gene-MAB_1175	44.54	62.37	55.41	45.4	40.28	46.15	28.92	37.21	29.67	MAB_1175	CAM61263.1	Probable 4-hydroxybutyrate CoA-transferase AbfT
gene-MAB_1176c	236.34	214.01	454.73	317.1	382.37	335.52	384.24	393.2	325.3	MAB_1176c	CAM61264.1	Conserved hypothetical protein
gene-MAB_1177	1126.07	1210.73	1098.19	1216.59	1174.44	938.68	1272.63	1519.44	1088.5	MAB_1177	CAM61265.1	Hypothetical protein
gene-MAB_1178c	5288.82	4614.16	5206.03	13313.4	14045.6	16640	9334.58	10209.7	7882.43	MAB_1178c	CAM61266.1	Conserved hypothetical protein
gene-MAB_1179c	659.79	451.95	401.17	660.96	684.92	717.29	704.12	648.53	628.74	MAB_1179c	CAM61267.1	Conserved hypothetical protein
gene-MAB_1180c	320.18	254.64	251.09	306.31	333.17	347.09	483.86	406.73	376.24	MAB_1180c	CAM61268.1	Hypothetical protein
gene-MAB_1181c	494.24	443.04	430.26	384.57	341.37	150.06	375.48	539.5	466.72	MAB_1181c	CAM61269.1	Putative lipoprotein LpqV precursor
gene-MAB_1182	404.68	215.88	92.92	12.82	34.43	14.32	13.28	29.87	20.71	MAB_1182	CAM61270.1	Conserved hypothetical protein
gene-MAB_1183	587.09	354.68	222.06	10.95	17.41	31.74	17.56	0	0	MAB_1183	CAM61271.1	Conserved hypothetical protein (rhodanese-like)
gene-MAB_1184c	203.36	172.56	144.5	171.34	198.01	173.75	92.81	115.27	149.39	MAB_1184c	CAM61272.1	Putative transcriptional regulator%2C MarR family
gene-MAB_1185c	436.19	474.41	321.65	455.2	447.36	406.27	299.95	341.7	328.79	MAB_1185c	CAM61273.1	Probable enoyl-CoA hydratase
gene-MAB_1186c	127.52	145.92	109.58	145.24	160.4	133.84	111.63	135.68	153	MAB_1186c	CAM61274.1	Probable 3-hydroxyisobutyrate dehydrogenase
gene-MAB_1187c	176.99	160.89	125.58	162.96	166.19	145.16	125.72	182.85	179.51	MAB_1187c	CAM61275.1	Probable enoyl-CoA hydratase
gene-MAB_1188c	174.57	184.27	162.24	171.85	201.57	157.11	157.01	202.45	176.71	MAB_1188c	CAM61276.1	Probable acyl-CoA dehydrogenase
gene-MAB_1189c	127.91	93.78	70.24	69.9	94.59	60.74	118.95	119.17	134.1	MAB_1189c	CAM61277.1	Probable methylmalonic acid semialdehyde dehydrogenase MmsA
gene-MAB_1190	1156.33	1318.72	1292.37	1400.12	1513.54	1665.23	1280.43	1454.45	1368.83	MAB_1190	CAM61278.1	Conserved hypothetical protein
gene-MAB_1191c	88.44	119.49	82.6	147.93	140.47	216.66	96.72	107.53	88.92	MAB_1191c	CAM61279.1	Probable phosphoribosylglycinamide formyltransferase 2 (PurT)
gene-MAB_1192c	408.67	507.72	471	450.63	416.62	485.14	336.02	310.14	348.43	MAB_1192c	CAM61280.1	Probable acyl-CoA thiolase
gene-MAB_1193c	761.57	671.97	585.04	620.91	579.92	442.85	710.98	723.27	824.64	MAB_1193c	CAM61281.1	Conserved hypothetical protein (lipolytic enzyme G-D-S-L?)
gene-MAB_1194	576.5	490.09	522.36	433.72	535.9	496.77	596.51	519.73	585.27	MAB_1194	CAM61282.1	Putative lipase LipU
gene-MAB_1195	627.41	839.22	779.74	716.72	650.09	742.61	678.37	634.37	701.81	MAB_1195	CAM61283.1	Probable cystathionine beta-synthase
gene-MAB_1196	4197.27	2719.69	3809.77	5144.22	7271.66	3920.23	11870.8	11090.8	8623.54	MAB_1196	CAM61284.1	Proline-rich antigen (36 kDa antigen)
gene-MAB_1197	585.47	541.3	585.3	576.04	643.93	645.2	712.63	769.84	725.51	MAB_1197	CAM61285.1	Probable cystathionine gamma-synthase (CGS)
gene-MAB_1198c	71.29	116.51	146.91	264.14	245.32	318.39	206.72	112.35	139.3	MAB_1198c	CAM61286.1	Conserved hypothetical protein
gene-MAB_1199	145.08	139.57	152.8	162.06	152.36	229.38	147.09	151.57	137.49	MAB_1199	CAM61287.1	Probable threonine dehydratase
gene-MAB_1200	30.28	35.76	30.87	46	53.92	56.09	29.74	32.41	37.71	MAB_1200	CAM61288.1	Conserved hypothetical protein
gene-MAB_1201c	2264.83	2040.17	1823.82	1296.15	1323.96	1047.71	1423.55	1535.14	1730.59	MAB_1201c	CAM61289.1	Hypothetical transcription elongation factor GreA
gene-MAB_1202c	864.92	839.54	1385.64	1191.98	809.08	910.18	700.98	966.44	1004.03	MAB_1202c	CAM61290.1	Conserved hypothetical protein
gene-MAB_1203	250.88	348.1	275.12	276.4	282.8	258.04	198.36	207.27	208.42	MAB_1203	CAM61291.1	LmbE-like protein
gene-MAB_1204	444.19	315.05	624.54	403.46	681.32	177.29	181.69	369.25	143.71	MAB_1204	CAM61292.1	Conserved hypothetical protein
gene-MAB_1205	116.77	113.95	105.26	135.42	127.74	167.46	77.33	92.11	100.21	MAB_1205	CAM61293.1	Conserved hypothetical protein
gene-MAB_1206	266.38	439.29	149.75	269.25	182.51	239.46	232.11	281.38	359.91	MAB_1206	CAM61294.1	Conserved hypothetical protein
gene-MAB_1207	30.45	25.4	6.31	15.8	30.17	24.38	28.29	16.85	41.24	MAB_1207	CAM61295.1	Hypothetical protein
gene-MAB_1208c	241.17	329.53	528.73	288.11	181.51	284.9	161.99	212.85	207.94	MAB_1208c	CAM61296.1	Conserved hypothetical protein (hemolysin?)
gene-MAB_1209	3006.5	3305.5	3157.5	2708.48	2279.71	2119.48	2819.57	2848.68	3119.11	MAB_1209	CAM61297.1	Probable short-chain Z-isoprenyl diphosphate synthetase
gene-MAB_1210c	15.06	9.41	2.47	27.87	18.65	23.89	8.73	11.24	16.21	MAB_1210c	CAM61298.1	Putative short chain dehydrogenase/reductase
gene-MAB_1211c	15.96	8.63	7.79	23.75	21.63	19.91	20.48	19.36	20.75	MAB_1211c	CAM61299.1	Probable cytochrome P450
gene-MAB_1212c	13.7	9.56	36.25	23.66	40.22	15.45	31.76	34.01	8.58	MAB_1212c	CAM61300.1	Conserved hypothetical protein
gene-MAB_1214c	25.5	18.56	54.3	33.38	34.27	40.45	38.47	36.49	21.55	MAB_1214c	CAM61302.1	Probable cytochrome P450
gene-MAB_1215c	15.01	16.89	34.23	22.95	41.51	33.73	23.1	26.97	30.03	MAB_1215c	CAM61303.1	Probable oxidoreductase
gene-MAB_1216c	14.46	8.9	12.07	18.37	25.95	16.43	27.11	22.51	10.7	MAB_1216c	CAM61304.1	Probable cytochrome P450
gene-MAB_1217c	9.87	1.65	0	11.96	13.99	2.96	28.91	26.25	31.22	MAB_1217c	CAM61305.1	Putative transcriptional regulator%2C TetR family
gene-MAB_1218	15.46	8.14	5.14	14.59	16.19	14.76	14.21	10.89	7.71	MAB_1218	CAM61306.1	Probable aldehyde dehydrogenase AldA
gene-MAB_1219	19.09	18.44	3.21	21.55	21.89	26.08	16.56	13.25	18.78	MAB_1219	CAM61307.1	Probable short-chain dehydrogenase/reductase
gene-MAB_1220	17.29	4.94	16.86	21.91	16.96	15.54	9.13	11.71	8.57	MAB_1220	CAM61308.1	Probable dehydrogenase/reductase
gene-MAB_1221	63.73	61.82	300.4	142.42	114.09	71.48	86	73.03	15.66	MAB_1221	CAM61309.1	Possible 4-carboxymuconolactone decarboxylase
gene-MAB_1222	18.92	18.5	18.24	22.55	36.28	44.32	25.35	24.8	27.15	MAB_1222	CAM61310.1	Conserved hypothetical protein
gene-MAB_1223	15.27	11.76	6.93	22.56	16.15	26.77	11.58	16.21	12.01	MAB_1223	CAM61311.1	Probable carboxylesterase (LipT)
gene-MAB_1224	1.97	6.58	0	3.42	6.99	2.96	6.88	9.85	5.95	MAB_1224	CAM61312.1	Conserved hypothetical protein
gene-MAB_1225	215.36	246.08	161.53	366.13	322.31	564.36	271.01	224.23	205.04	MAB_1225	CAM61313.1	Putative ABC transporter%2C permease protein
gene-MAB_1226	71.04	44.48	52.73	87.95	77.83	129.54	58.18	49.39	67.71	MAB_1226	CAM61314.1	Putative ABC transporter%2C ATP-binding protein
gene-MAB_1227	46.51	51.66	43.91	94.72	73.28	121.54	65.37	48.84	56.63	MAB_1227	CAM61315.1	Putative ABC transporter%2C permease protein
gene-MAB_1228	67.56	102.19	47.57	82.76	68.36	85.45	52.89	47.74	44.15	MAB_1228	CAM61316.1	Putative ABC transporter
gene-MAB_1229	704.81	899.46	654.53	725.8	681.2	796.26	527.16	595.49	664.22	MAB_1229	CAM61317.1	Conserved hypothetical protein
gene-MAB_1230c	12.75	14.95	15.44	27.88	35.37	29.24	31.42	30.38	19.47	MAB_1230c	CAM61318.1	Conserved hypothetical protein
gene-MAB_1231	22.44	19.43	0	23.67	11.41	0	19.07	17.97	0	MAB_1231	CAM61319.1	Conserved hypothetical protein
gene-MAB_1232c	41.45	68.64	69.97	122.41	125.89	149.8	98.55	85.05	62.92	MAB_1232c	CAM61320.1	Probable cholesterol oxidase ChoD
gene-MAB_1233c	359.22	300.34	677.05	277.79	369.97	200.61	315.18	296.07	282.32	MAB_1233c	CAM61321.1	Conserved hypothetical protein
gene-MAB_1234c	245.59	251.87	334.51	271.6	207.75	189.64	166.56	152.61	140.39	MAB_1234c	CAM61322.1	Probable pantothenate kinase CoaA
gene-MAB_1235	161.54	132.77	108.75	154.21	135.23	132.83	171.43	189.37	162.17	MAB_1235	CAM61323.1	Conserved hypothetical protein
gene-MAB_1236	1024.81	1264.53	964.38	946.62	856.15	722.46	941.13	1063.43	1235.16	MAB_1236	CAM61324.1	Probable serine or glycine hydroxymethyltransferase
gene-MAB_1237	19610	19761.7	19797.5	12031.4	12502.6	5388.57	15500.3	14469.6	15002.6	MAB_1237	CAM61325.1	Possible acyl-[acyl-carrier protein] desaturase DesA2
gene-MAB_1238	2.55	0	0	4.49	1.89	1.91	9.03	2.19	3.93	MAB_1238	CAM61326.1	Hypothetical protein
gene-MAB_1239	2051.25	1541.7	2270.57	1065.43	1074.05	1089.42	1350.87	1228	1292.28	MAB_1239	CAM61327.1	Probable PhoH-like protein PhoH2 (phosphate starvation-inducible protein PsiH)
gene-MAB_1240	203.13	205.49	207.09	158.67	163.91	208.46	231.19	193.87	195.16	MAB_1240	CAM61328.1	Possible glycosyl hydrolase
gene-MAB_1241c	8.15	1.64	0	0	0	0	1.44	3.5	1.57	MAB_1241c	CAM61329.1	Conserved hypothetical protein
gene-MAB_1242c	27.84	15.55	7.39	12.01	8.17	0	29.03	13.43	27.87	MAB_1242c	CAM61330.1	Hypothetical protein
gene-MAB_1243c	127.72	93.38	111.88	52.01	36.94	29.5	77.03	63.74	66.4	MAB_1243c	CAM61331.1	Hypothetical protein
gene-MAB_1244c	0	1.79	0	0	0	0	1.58	1.91	0	MAB_1244c	CAM61332.1	Hypothetical protein
gene-MAB_1245c	764.12	0	0	0	233.45	0	669.33	258.92	0	MAB_1245c	CAM61333.1	Hypothetical protein
gene-MAB_1246c	136.28	0	0	0	0	0	41.97	0	0	MAB_1246c	CAM61334.1	Hypothetical protein
gene-MAB_1247c	532.46	484.12	408.08	256.52	249.62	122.64	396.49	542.01	491.48	MAB_1247c	CAM61335.1	Conserved hypothetical protein
gene-MAB_1248	35.5	15.69	39.15	23.47	29.52	15.68	21.82	15.59	34.55	MAB_1248	CAM61336.1	Probable RNA polymerase sigma factor
gene-MAB_1249	142.65	122.82	131.98	159.33	175.22	189.39	128.39	100.76	157.98	MAB_1249	CAM61337.1	Hypothetical protein
gene-MAB_1250c	656.18	696.02	700.26	615.3	604.41	642.94	609.36	605.47	566.27	MAB_1250c	CAM61338.1	Probable fumarate hydratase Fum
gene-MAB_1251c	362.44	424.8	432.82	320.41	317.19	361.18	309.78	317.43	316.81	MAB_1251c	CAM61339.1	Conserved hypothetical protein (putative fructose-1%2C6-bisphosphatase?)
gene-MAB_1252	626.88	856.04	975.15	690.93	610.59	584.33	514.27	586.31	510.1	MAB_1252	CAM61340.1	Conserved hypothetical protein
gene-MAB_1253c	54.76	56.75	75.19	49.57	45.32	52.73	39.06	37.86	38.69	MAB_1253c	CAM61341.1	Conserved hypothetical protein (alanine racemase?)
gene-MAB_1254c	0	0	0	1.79	3.02	0	2.89	0	0	MAB_1254c	CAM61342.1	Probable exodeoxyribonuclease VII small subunit
gene-MAB_1255c	188.85	217.34	240.56	183.92	198.17	232.57	110.88	124.45	116.55	MAB_1255c	CAM61343.1	Probable exodeoxyribonuclease VII large subunit XseA
gene-MAB_1256c	536.07	648.33	515.53	572.45	448.83	355.15	588.72	720.72	657.86	MAB_1256c	CAM61344.1	Conserved hypothetical protein
gene-MAB_1257	1604.88	1931.19	1653.88	1458.47	1462.51	1198.35	1275.76	1571.85	1564.68	MAB_1257	CAM61345.1	Probable 4-hydroxy-3-methylbut-2-enyl diphosphate reductase
gene-MAB_1258c	244.01	225.99	270.33	221.57	238.48	271.56	216.5	211.63	213.66	MAB_1258c	CAM61346.1	Conserved hypothetical protein
gene-MAB_1260c	32.55	33.58	36.16	37.76	42.36	32.66	53.43	43.72	42.94	MAB_1260c	CAM61348.1	Probable carbon starvation protein (CstA)
gene-MAB_1262	0	0	0	0	1.68	0	0	0	0	MAB_1262	CAM61350.1	Conserved hypothetical protein
gene-MAB_1263	126.23	49.73	0	34.49	27.39	44.56	55.29	107.92	50.53	MAB_1263	CAM61351.1	Hypothetical protein
gene-MAB_1264	31.66	27.93	0	0	13.92	0	14.03	8.23	23.07	MAB_1264	CAM61352.1	Hypothetical protein
gene-MAB_1265c	58.24	17.25	0	94.43	12.46	93.2	62.9	44.14	68.79	MAB_1265c	CAM61353.1	Conserved hypothetical protein
gene-MAB_1266	59.73	64.43	79.52	102.53	92.68	122.32	76.1	55.96	55.97	MAB_1266	CAM61354.1	Probable GTP binding protein
gene-MAB_1267	31.67	59.3	0	129.43	68.2	109.48	75.52	50.86	101.75	MAB_1267	CAM61355.1	Conserved hypothetical protein
gene-MAB_1268c	0	0	0	80.37	190.12	411.7	0	0	131.24	MAB_1268c	CAM61356.1	Conserved hypothetical protein
gene-MAB_1269	10.74	60.95	73.92	9.17	44.54	27.15	32.04	46.66	56.05	MAB_1269	CAM61357.1	Conserved hypothetical transmembrane protein
gene-MAB_1270	37.71	35.97	47.64	32.78	29.1	22.92	45.13	38.88	32.96	MAB_1270	CAM61358.1	Conserved hypothetical transmembrane protein
gene-MAB_1271c	38.26	20.15	19.74	13.37	15.29	8.9	17.33	24.1	31.36	MAB_1271c	CAM61359.1	Probable oxidase (copper-binding protein)
gene-MAB_1272	1663.82	1196.06	881.77	1336.13	1146.93	1150.51	1116.21	1370.87	1379.32	MAB_1272	CAM61360.1	Hypothetical protein
gene-MAB_1273	214.43	145.61	164.2	88.08	82.17	130.05	76.74	75.64	78.46	MAB_1273	CAM61361.1	Possible cysteine synthase A CysK2
gene-MAB_1274	159.33	133.93	153.49	155.63	147.39	246.37	120.83	114.66	121.49	MAB_1274	CAM61362.1	Putative ABC transporter%2C permease protein
gene-MAB_1275	108.38	123.65	71.7	178.24	173.59	212.69	118.43	140.85	137.73	MAB_1275	CAM61363.1	Putative ABC transporter%2C ATP-binding protein
gene-MAB_1276c	34.24	50.57	0	19.61	51.77	27.98	53.33	23.43	27.75	MAB_1276c	CAM61364.1	Conserved hypothetical protein
gene-MAB_1277	39.76	15.94	51.35	45.48	50.7	74.29	30.94	31.45	40.89	MAB_1277	CAM61365.1	Conserved hypothetical protein (transferase?)
gene-MAB_1278	17.33	16.21	15.46	25.73	26.42	42.58	16.01	31.06	14.99	MAB_1278	CAM61366.1	Conserved hypothetical protein
gene-MAB_1279	130.85	44.21	269.95	49.94	85.17	96.55	122.74	93.07	71.78	MAB_1279	CAM61367.1	Probable 3-demethylubiquinone-9 3-methyltransferase
gene-MAB_1280c	212.78	148.06	185.59	149.58	183.02	140.89	224.76	238.76	173.12	MAB_1280c	CAM61368.1	Hypothetical protein
gene-MAB_1281c	356.59	0	0	0	325.08	0	106.09	0	0	MAB_1281c	CAM61369.1	Hypothetical protein
gene-MAB_1283c	1380.05	2652.48	4427.94	488.86	449.51	467.03	786.27	440.53	672	MAB_1283c	CAM61371.1	Hypothetical protein
gene-MAB_1284c	118.85	99.84	139.33	123.21	154.87	139.25	164.34	141.59	133.42	MAB_1284c	CAM61372.1	Conserved hypothetical protein
gene-MAB_1285c	95.88	79.84	113.98	73.64	93.61	74.86	104.32	99.49	65.76	MAB_1285c	CAM61373.1	Conserved hypothetical protein
gene-MAB_1286c	46.46	535.63	500.09	93.58	14.79	37.27	89.64	104.7	81.5	MAB_1286c	CAM61374.1	Hypothetical protein
gene-MAB_1287	46.69	43.33	34.13	43.29	51.93	41.56	59.02	54.67	42.34	MAB_1287	CAM61375.1	Probable conserved membrane protein%2C MmpL family
gene-MAB_1288	58.3	34.87	53.41	61.87	73.98	59.48	26.04	33.83	18.36	MAB_1288	CAM61376.1	Putative transcriptional regulator%2C TetR family
gene-MAB_1289c	293.01	405.82	344.11	295.71	285.46	291.41	295.41	255.73	286.75	MAB_1289c	CAM61377.1	Conserved hypothetical protein
gene-MAB_1290c	1634.97	1627.58	2279.77	1726.28	1437.78	1100.99	2068.31	2085.16	2030.69	MAB_1290c	CAM61378.1	Probable thiol peroxidase (Tpx)
gene-MAB_1291	573.28	557.33	705.66	1356.53	1197.63	1616.53	521.57	582.91	508.06	MAB_1291	CAM61379.1	Conserved hypothetical protein
gene-MAB_1292c	125.39	105.75	67.27	135.44	158.9	196.45	133.29	129.41	132	MAB_1292c	CAM61380.1	Probable O-methyltransferase OMT
gene-MAB_1293c	58.81	51.96	55.33	154.04	117.35	232.27	104.72	98.95	50.3	MAB_1293c	CAM61381.1	Conserved hypothetical protein
gene-MAB_1294c	39.84	41.05	0	19.72	20.19	48.39	21.17	17.36	14.29	MAB_1294c	CAM61382.1	Conserved hypothetical protein (methytransferase?)
gene-MAB_1295c	39.47	30.8	22.56	33.71	36.47	43.67	49.86	36.42	45.14	MAB_1295c	CAM61383.1	Probable O-methyltransferase OMT
gene-MAB_1296	0	0	0	8.11	0	0	0	3.95	1.77	MAB_1296	CAM61384.1	Conserved hypothetical protein
gene-MAB_1297c	233.1	729.09	1363.37	93.14	65.36	363.93	37.16	43.67	53.09	MAB_1297c	CAM61385.1	Conserved hypothetical protein
gene-MAB_1298c	129.33	134.03	111.72	348.57	320.73	309.95	311.46	205.44	255.27	MAB_1298c	CAM61386.1	Conserved hypothetical protein
gene-MAB_1299c	12.27	4.98	5.51	5.83	5.99	18.76	10.83	9.58	9.79	MAB_1299c	CAM61387.1	Putative multi-drug efflux transporter
gene-MAB_1300c	50.15	76.84	95.97	185.37	165.98	240.93	62.45	48.69	41.84	MAB_1300c	CAM61388.1	Hypothetical protein
gene-MAB_1301c	620.15	101.49	999.27	382.68	755.94	1269.48	896.83	953.85	1004.87	MAB_1301c	CAM61389.1	Hypothetical protein
gene-MAB_1302	508.51	690.92	726.67	550.86	515.98	477.81	772.98	610.28	679.59	MAB_1302	CAM61390.1	Conserved hypothetical protein
gene-MAB_1303c	330.5	206.08	144.87	55.79	90.66	24.65	87.66	112.65	217.91	MAB_1303c	CAM61391.1	Hypothetical protein
gene-MAB_1304	80.11	95.9	89.25	100.68	112.45	137.89	79.67	74.9	80.12	MAB_1304	CAM61392.1	Conserved hypothetical protein
gene-MAB_1305	99.34	140.93	171.89	129.69	125.41	148.82	94.05	129.6	86.15	MAB_1305	CAM61393.1	Probable short-chain dehydrogenase/reductase
gene-MAB_1306	82.66	83.99	76.35	65.91	73.69	97.11	64.48	56.98	46.39	MAB_1306	CAM61394.1	Probable formyltetrahydrofolate deformylase
gene-MAB_1307c	350.02	73.67	0	135.84	428.32	69.63	427.37	496.01	335.66	MAB_1307c	CAM61395.1	Putative pterin-4-alpha-carbinolamine dehydratase
gene-MAB_1308	111.34	244.87	37.11	184.97	233.77	145.46	210.67	145.47	271.54	MAB_1308	CAM61396.1	Probable mutator protein MutT2/NUDIX hydrolase
gene-MAB_1310	442.59	567.14	501.27	432.37	371.33	391.54	341.84	330.31	367.1	MAB_1310	CAM61398.1	Possible GTP-binding translation elongation factor
gene-MAB_1311	110.37	97.49	0	72.93	101.67	69.63	58.58	111.6	80.29	MAB_1311	CAM61399.1	Conserved hypothetical protein
gene-MAB_1312	138.16	107.81	127.5	202.99	230.41	320.56	165.59	144.91	137.99	MAB_1312	CAM61400.1	Beta-lactamase-like
gene-MAB_1313	159.23	159.14	222.88	200.47	244.9	365.85	195.07	128.73	139.14	MAB_1313	CAM61401.1	Probable transcriptional regulator%2C AraC family
gene-MAB_1314	3.72	1.02	0	4.32	14.29	9.29	2.61	5.21	3.77	MAB_1314	CAM61402.1	Hypothetical protein
gene-MAB_1315	75.35	87.75	89.2	114.54	92.28	137.68	74.44	74.63	79.49	MAB_1315	CAM61403.1	Putative lipoprotein LpqW
gene-MAB_1316	199.31	170.45	138.21	211.69	207.65	227.34	107.42	120.61	117.08	MAB_1316	CAM61404.1	Putative N-Acetyl-1-D-myo-Inosityl-2-Amino-2-Deoxy-alpha-D-Glucopyranoside Deacetylase MshB
gene-MAB_1317	1307.4	1427.49	1262.7	973.73	920.91	1007.76	1114.41	1101.57	1201.65	MAB_1317	CAM61405.1	Conserved hypothetical protein
gene-MAB_1318c	391.66	370.85	394.01	349.31	343.99	280.24	426.15	414.31	376.27	MAB_1318c	CAM61406.1	Probable catechol-o-methyltransferase
gene-MAB_1319	294.11	410.05	400.74	265.6	267.8	212.85	296.14	302.8	351.26	MAB_1319	CAM61407.1	Probable 7%2C8-didemethyl-8-hydroxy-5-deazariboflavin synthase (FO synthase)
gene-MAB_1321	0	5.3	4.79	1.39	0	1.2	1.12	0	1.21	MAB_1321	CAM61409.1	Conserved hypothetical protein
gene-MAB_1322	0	0	0	0	0	0	0	0	51.73	MAB_1322	CAM61410.1	Hypothetical protein
gene-MAB_1323	0	0	0	271.67	53.54	0	53.42	0	0	MAB_1323	CAM61411.1	Hypothetical protein
gene-MAB_1324	46.06	120.43	397.54	327.14	200.22	36.99	316.67	134.06	0	MAB_1324	CAM61412.1	Putative monooxygenase
gene-MAB_1325c	67.52	50.66	55.84	63.79	70.49	77.25	55.47	61.44	54.63	MAB_1325c	CAM61413.1	Probable NADPH dependent 2%2C4-dienoyl-CoA reductase FadH
gene-MAB_1326c	77.4	62.88	67.52	131.91	57.69	137.25	32.92	62.37	61.42	MAB_1326c	CAM61414.1	Conserved hypothetical protein
gene-MAB_1327	13924.7	11111.9	11470.8	11019	9802.31	7627.64	12159	12615.5	14908.4	MAB_1327	CAM61415.1	Probable ferredoxin FdxC
gene-MAB_1328	715.51	599.96	596.8	484.8	488.04	545.59	339.59	343.63	304.77	MAB_1328	CAM61416.1	Probable aminotransferase
gene-MAB_1329	24.4	27.08	16.94	43.59	33.99	65.44	12.14	9.4	8.04	MAB_1329	CAM61417.1	Probable glycosyl transferase
gene-MAB_1330	186.67	194.33	307.01	487.67	475.91	588.48	276.66	281.85	229.48	MAB_1330	CAM61418.1	Probable pyrroline-5-carboxylate dehydrogenase RocA (aldehyde dehydrogenase family)
gene-MAB_1331	84.86	93.53	107.67	121.72	123.76	152.21	164.85	127.69	116.63	MAB_1331	CAM61419.1	Probable proline dehydrogenase
gene-MAB_1332	70.48	71.72	87.36	103.82	128.47	143.54	91.59	86.59	85.6	MAB_1332	CAM61420.1	Probable fatty-acid-CoA ligase FadD
gene-MAB_1333	57.49	82.38	38.34	146.68	126.3	145.94	113.17	110.81	134.81	MAB_1333	CAM61421.1	Conserved hypothetical protein
gene-MAB_1334c	43.94	57.52	96.96	62.42	61.97	84.15	46.19	48.28	55.6	MAB_1334c	CAM61422.1	Conserved hypothetical protein
gene-MAB_1335c	296.89	384.83	364.08	438.8	362.28	356.95	311.77	343.24	356.97	MAB_1335c	CAM61423.1	Probable transferase
gene-MAB_1336	184.61	224.94	226.73	246.65	217.51	261.23	214.27	214.65	224.42	MAB_1336	CAM61424.1	Probable succinyl-diaminopimelate desuccinylase
gene-MAB_1337c	64.93	48.57	26.6	68.74	56.04	45.17	96.87	79.09	85.46	MAB_1337c	CAM61425.1	Putative transcriptional regulator%2C AraC family
gene-MAB_1338	3.62	7.55	0	1.81	3.41	2.32	5.11	4.4	5.94	MAB_1338	CAM61426.1	Putative membrane efflux protein
gene-MAB_1339	4.53	0.62	2.08	1.32	2.75	1.7	3.72	0.64	4.61	MAB_1339	CAM61427.1	Putative monooxygenase (luciferase-like)
gene-MAB_1340	126.89	142.88	198.96	179.23	137.84	144.69	141.95	139.1	143.43	MAB_1340	CAM61428.1	Conserved hypothetical protein
gene-MAB_1341	79.06	48.22	15.34	59.91	55.57	52.25	36.61	33.64	50.33	MAB_1341	CAM61429.1	Conserved hypothetical protein
gene-MAB_1342	76.59	71.43	82.81	85.57	89.72	138.62	71.23	64.69	51.2	MAB_1342	CAM61430.1	Probable fatty-acid-CoA ligase FadD
gene-MAB_1343	342.53	186.72	227.81	190.38	467.4	254.04	387.72	314.92	110.08	MAB_1343	CAM61431.1	Conserved hypothetical protein (nuclease?)
gene-MAB_1344c	26.83	24.73	23.24	17.31	16.99	19.04	26.37	32.36	20.51	MAB_1344c	CAM61432.1	Putative DTDP-glucose-4%2C6-dehydratase-related protein
gene-MAB_1345	133.06	126.77	99.23	149.14	146.7	145.01	166.66	141.78	142.95	MAB_1345	CAM61433.1	Probable dihydropteroate synthase 2 FolP2
gene-MAB_1346	489.63	716.59	861.6	339.71	365.95	298.97	320.14	328.65	360.62	MAB_1346	CAM61434.1	Conserved hypothetical protein (glycosyl transferase?)
gene-MAB_1347c	37.66	8.73	0	41	33.2	46.69	51.92	50.29	53.65	MAB_1347c	CAM61435.1	Conserved hypothetical protein
gene-MAB_1348	754.89	940.19	172.02	1039.19	1561.45	1341.24	998.94	698.65	1102.9	MAB_1348	CAM61436.1	Conserved hypothetical protein
gene-MAB_1349	177.06	89.33	282.37	222.56	196.58	222.56	179.27	128.14	167.28	MAB_1349	CAM61437.1	Probable DNA-3-methyladenine glycosylase I TagA
gene-MAB_1350	0	6.14	0	0	0	0	1.81	0	3.93	MAB_1350	CAM61438.1	Conserved hypothetical protein
gene-MAB_1351c	134.14	118.81	117.29	117.15	118.44	140.55	97.68	93.43	125.92	MAB_1351c	CAM61439.1	Putative glycosyltransferase
gene-MAB_1352	180.19	149.12	133.9	129.08	165.89	135.68	182.04	162.53	155.97	MAB_1352	CAM61440.1	Probable glucose-1-phosphate adenylyltransferase
gene-MAB_1353c	24.42	24.31	24.37	10.46	14.48	9.14	17.06	15.78	19.45	MAB_1353c	CAM61441.1	Putative transcriptional regulator%2C GntR family
gene-MAB_1356	9.16	4.31	0	3.42	2.82	10.78	6.42	4.4	5.95	MAB_1356	CAM61442.1	Conserved hypothetical protein
gene-MAB_1357c	42.35	46.6	74.7	56.49	48.59	52.89	36.59	31.96	38.5	MAB_1357c	CAM61443.1	Conserved hypothetical integral membrane protein
gene-MAB_1358c	18.13	14.39	25.38	19.22	23.91	23.82	15.72	16.94	14.71	MAB_1358c	CAM61444.1	Putative ABC transporter%2C permease protein
gene-MAB_1359c	52.08	86.3	170.82	51.86	42.56	63.61	29.34	29.19	23.24	MAB_1359c	CAM61445.1	Putative ABC transporter%2C ATP-binding protein
gene-MAB_1360c	648.46	686.94	691.64	589.14	381.67	457.84	235.58	260.67	410.95	MAB_1360c	CAM61446.1	Probable transcriptional regulator%2C TetR family
gene-MAB_1361c	581.01	289.66	346.14	519.59	628.01	574.81	673.18	648.05	530.77	MAB_1361c	CAM61447.1	Probable O-methyltransferase
gene-MAB_1362	1813.32	2085.94	2777.71	326.53	279.84	209.65	1035.16	934.18	1058.03	MAB_1362	CAM61448.1	Probable alternative RNA polymerase sigma factor
gene-MAB_1363	2244.85	1734.36	1652.92	1418.26	1619.23	1431.6	1478.35	1680.95	1722.16	MAB_1363	CAM61449.1	Conserved hypothetical protein
gene-MAB_1364	617.68	708.61	767.45	658.96	628.7	673.16	709.99	674.27	658.88	MAB_1364	CAM61450.1	Probable serine protease HtrA
gene-MAB_1365	521.3	417.06	626.16	516.19	629.78	485.22	450.15	593.2	405.55	MAB_1365	CAM61451.1	Probable Sec-independent protein translocase protein TatB homolog
gene-MAB_1366c	611.34	804.66	753.5	532.91	474.05	421.76	461.02	526.83	610.35	MAB_1366c	CAM61452.1	Putative Mrp homolog protein
gene-MAB_1367c	50.67	65.06	67.95	250.23	241.93	468.99	144.14	143.94	103.95	MAB_1367c	CAM61453.1	Conserved hypothetical protein
gene-MAB_1368	294.86	351.74	461.67	233.46	229.41	311.58	135.38	162.97	170.51	MAB_1368	CAM61454.1	Conserved hypothetical protein
gene-MAB_1369	65.88	113.85	73.62	89.35	84.97	74.82	101.53	89.68	96.26	MAB_1369	CAM61455.1	Probable citrate lyase beta chain
gene-MAB_1370c	45.1	72.09	51.54	98.67	74	113.38	71.31	60.95	76	MAB_1370c	CAM61456.1	Hypothetical protein
gene-MAB_1371	383.63	359.01	451.85	657.08	811.68	764.38	610.89	533.88	517.69	MAB_1371	CAM61457.1	Conserved hypothetical transmembrane protein
gene-MAB_1372	71.11	72.09	50.93	108.07	114.63	126.87	83.27	89.44	61.11	MAB_1372	CAM61458.1	Probable sugar ABC transporter%2C sugar-binding protein LpqY
gene-MAB_1373	166.8	138.74	167.4	257.23	273.78	319.85	136.75	101.04	117.48	MAB_1373	CAM61459.1	Probable sugar ABC transporter%2C permease protein SugA
gene-MAB_1374	137.07	134.83	212.85	203.09	235.15	321.17	135.51	102.57	90.35	MAB_1374	CAM61460.1	Probable sugar ABC transporter%2C permease protein SugB
gene-MAB_1375	101.12	83.83	99.08	188.97	189.43	256.64	117.2	106.46	97.84	MAB_1375	CAM61461.1	Probable sugar ABC transporter%2C ATP-binding protein SugC
gene-MAB_1376	133.23	109.22	66.91	123.37	134.88	239.55	53.5	62.32	48.16	MAB_1376	CAM61462.1	Conserved hypothetical protein
gene-MAB_1377c	28.91	21.79	65.07	33.02	33.46	60.74	19.96	21.02	31.19	MAB_1377c	CAM61463.1	Hypothetical protein
gene-MAB_1378c	34.33	29.82	22.48	42.52	48.04	45.65	42.17	40.76	39.41	MAB_1378c	CAM61464.1	Probable magnesium and cobalt transport transmembrane protein CorA
gene-MAB_1379c	215.37	250.37	354.94	214.56	231.91	127.01	334.51	308.5	353.15	MAB_1379c	CAM61465.1	Putative transcriptional regulator%2C TetR family
gene-MAB_1380	0	26.55	0	0	0	0	0	89.24	0	MAB_1380	CAM61466.1	Conserved hypothetical protein
gene-MAB_1381	18.24	22.34	27.63	36.98	19.9	25.46	18.1	12.64	17.72	MAB_1381	CAM61467.1	Putative oxidoreductase EphD
gene-MAB_1382	28.06	28.61	34.45	30	35.18	30.94	31.29	21.8	20.23	MAB_1382	CAM61468.1	Putative oxidoreductase EphD
gene-MAB_1383	40.7	47.82	20.49	51.5	55.59	57.22	45.03	45.29	43.54	MAB_1383	CAM61469.1	Conserved hypothetical integral membrane protein
gene-MAB_1384	373.32	406.24	236.33	472.68	488.56	579.72	411.82	408.79	411.75	MAB_1384	CAM61470.1	Probable malate dehydrogenase
gene-MAB_1385	278.76	387.06	386.76	432.88	354.06	559.1	185.68	176.96	196.94	MAB_1385	CAM61471.1	Probable lipoprotein LpqZ
gene-MAB_1386	291.91	200.9	172.25	246.05	305.09	222.49	396.52	390.13	338.23	MAB_1386	CAM61472.1	Putative esterase/lipase/beta-lactamase
gene-MAB_1387	105.44	111.09	94.71	75.98	72.85	100.45	36.24	42.92	23.82	MAB_1387	CAM61473.1	Putative esterase/lipase/beta-lactamase
gene-MAB_1388c	273.28	334.1	466.51	306.3	236.33	348.73	224.62	221.74	239.87	MAB_1388c	CAM61474.1	Probable short-chain dehydrogenase/reductase
gene-MAB_1389c	12.12	14.49	18.3	15.47	24.34	24.44	31.47	11.82	24.15	MAB_1389c	CAM61475.1	Probable short-chain dehydrogenase/reductase
gene-MAB_1390c	0	0	33.13	4.13	10.18	17.81	0	3.97	3.59	MAB_1390c	CAM61476.1	Hypothetical UbiE/COQ5 methyltransferase
gene-MAB_1391	34.97	32.84	25.1	84.31	97.62	142.81	52.45	49.3	33.06	MAB_1391	CAM61477.1	Putative transcriptional regulator
gene-MAB_1392c	86.66	92.58	130.53	100.19	74.52	99.02	55.16	61.95	47.07	MAB_1392c	CAM61478.1	Conserved hypothetical protein (lipase?)
gene-MAB_1393c	579.62	693.4	657.89	467.34	458.42	471.63	480.69	473.21	515.59	MAB_1393c	CAM61479.1	Probable 2-oxoglutarate dehydrogenase SucA
gene-MAB_1394c	175.53	310.54	256.42	169.39	183.09	207.92	76.29	98.03	154.35	MAB_1394c	CAM61480.1	Conserved hypothetical protein
gene-MAB_1395	47.39	47.94	60.4	64.62	58.5	70.26	52.02	63.57	66.19	MAB_1395	CAM61481.1	Probable multidrug resistance transporter%2CBcr/CflA family
gene-MAB_1396	33.81	38.71	53.8	77.1	65.98	73.62	30.76	30.18	26.55	MAB_1396	CAM61482.1	Probable drug resistance transporter%2C EmrB/QacA subfamily
gene-MAB_1397c	236.41	0	0	0	0	0	139.83	161.97	0	MAB_1397c	CAM61483.1	Conserved hypothetical protein
gene-MAB_1398c	44.26	54.37	29.92	47.47	58.08	55.24	49.59	44.98	52.8	MAB_1398c	CAM61484.1	Putative oxidoreductase
gene-MAB_1399	34.69	34	24.59	24.09	33.92	23.45	42.19	36.13	53.93	MAB_1399	CAM61485.1	Probable peptidase
gene-MAB_1400	57.27	36.2	55.01	51.27	53.16	41.49	63.32	50.87	31.22	MAB_1400	CAM61486.1	Probable transcriptional regulator%2C TetR
gene-MAB_1401c	32.72	41.37	29.47	42.32	48.91	57.78	33.87	29.96	31.65	MAB_1401c	CAM61487.1	Conserved hypothetical protein
gene-MAB_1402c	31.78	8.85	73.01	95.23	61.37	117.73	47.21	66.76	44.61	MAB_1402c	CAM61488.1	Putative lipoprotein LprE precursor
gene-MAB_1403	331.5	407.11	422.56	355.87	341.25	381.96	347.23	310.55	346.53	MAB_1403	CAM61489.1	Probable cold-shock DEAD box protein A homolog (ATP-dependent RNA helicase DEAD homolog)
gene-MAB_1404	101.14	149.87	243.19	102.32	126.53	190.69	95.93	102.9	93.78	MAB_1404	CAM61490.1	Probable acyltransferase
gene-MAB_1405	0	100.16	0	0	35.83	0	35.95	125.48	0	MAB_1405	CAM61491.1	Hypothetical protein
gene-MAB_1406c	12.3	3.99	9.25	19.84	15.14	17.68	9.03	14.66	6.03	MAB_1406c	CAM61492.1	Probable cytochrome P450
gene-MAB_1407c	57.14	66.15	82.66	155.7	164.97	222.27	89.53	89.39	65.91	MAB_1407c	CAM61493.1	Probable oxidoreductase
gene-MAB_1408c	88.91	42.42	51.91	102.76	119.59	163.01	82.74	81.43	76.94	MAB_1408c	CAM61494.1	Putative short-chain dehydrogenase/reductase
gene-MAB_1409c	2.38	5.01	15.31	5	10.46	12.1	5.04	10.94	11.3	MAB_1409c	CAM61495.1	Putative drug antiporter protein precursor
gene-MAB_1410c	39.61	69	50.39	33.26	22.23	25.57	53.58	15.76	68.23	MAB_1410c	CAM61496.1	Hypothetical histidine triad (HIT) protein
gene-MAB_1411	42.92	19.35	25.25	30.65	28.93	34.12	23.28	29.72	20.7	MAB_1411	CAM61497.1	Putative mechanosensitive ion channel
gene-MAB_1412	0	1.66	10.62	0	1.53	1.55	0	0	0	MAB_1412	CAM61498.1	Hypothetical protein
gene-MAB_1413	291.01	373.28	377.08	129.91	115.49	116.21	154.07	164.02	275.39	MAB_1413	CAM61499.1	Conserved hypothetical protein
gene-MAB_1414c	19.93	31.77	17.76	27.63	31.45	34.68	23.04	25.69	17.26	MAB_1414c	CAM61500.1	Probable ABC transporter%2C ATP-binding protein
gene-MAB_1415c	23.82	13.69	29.83	18.45	20.77	30.75	21.73	16.34	12.76	MAB_1415c	CAM61501.1	Probable ABC transporter%2C ATP-binding protein
gene-MAB_1416	1684.45	1600.99	1955.86	1729.62	1537.46	1437.46	1536.28	1703.21	1598.27	MAB_1416	CAM61502.1	Putative lipoprotein LprB precursor
gene-MAB_1417	897.66	816.64	688.76	650.62	624.21	630.03	597.17	623.58	634.64	MAB_1417	CAM61503.1	Putative lipoprotein LprC precursor
gene-MAB_1418	88.45	57.8	18.85	51.47	51.77	60.26	39.5	25.77	61.91	MAB_1418	CAM61504.1	Hypothetical protein
gene-MAB_1419c	29.64	27.56	69.04	119.59	64.03	174.56	77.92	63.21	75.37	MAB_1419c	CAM61505.1	Putative phosphoglycerate/bisphosphoglycerate mutase
gene-MAB_1420	621.56	446.49	535.07	609.57	667.71	847.3	627.11	533.65	458.44	MAB_1420	CAM61506.1	Conserved hypothetical protein
gene-MAB_1421	323.44	229.08	242.72	362.6	376.75	430.53	328.07	330.17	275.03	MAB_1421	CAM61507.1	Conserved hypothetical protein
gene-MAB_1422c	172.97	95.22	70.79	6.65	2.97	10.23	8.57	2.15	1.94	MAB_1422c	CAM61508.1	Putative acyl-CoA dehydrogenase
gene-MAB_1423	145.3	235.72	149.75	49.86	47.61	86.21	56.03	46.9	52.67	MAB_1423	CAM61509.1	Hypothetical protein
gene-MAB_1424c	644.44	544.36	816.71	822.14	789.2	820.18	522.01	577.98	564.49	MAB_1424c	CAM61510.1	Putative transcriptional regulator%2C TetR family
gene-MAB_1425	590.16	443	880.17	384.64	313.06	213.98	297.99	269.16	257.22	MAB_1425	CAM61511.1	Hypothetical protein
gene-MAB_1426	271.93	229.12	229.5	115.44	131.92	126.74	169.57	166.37	145.18	MAB_1426	CAM61512.1	Putative cytochrome P450
gene-MAB_1427c	162.94	164.29	185.47	187.53	228.5	176.23	287.6	323.78	343.07	MAB_1427c	CAM61513.1	Putative cytochrome P450
gene-MAB_1428	163.66	277.28	357.28	339.32	331.05	347.48	358.37	253.08	273.86	MAB_1428	CAM61514.1	Conserved hypothetical protein
gene-MAB_1429	14.96	25.9	16.1	14	14.26	27.26	11.62	8.5	8.03	MAB_1429	CAM61515.1	Putative permease of the major facilitator superfamily
gene-MAB_1430c	16.85	9.35	17.23	9.73	15.95	15.45	10.45	21.82	14.11	MAB_1430c	CAM61516.1	Putative transcriptional regulator%2C TetR family
gene-MAB_1431	41.34	62.92	44.55	52.11	44.3	60.75	37.58	41.36	45.93	MAB_1431	CAM61517.1	Conserved hypothetical protein (Putative monooxygenase)
gene-MAB_1432	336.23	461.97	424.17	751.14	748.45	898.43	655.93	755.32	537.17	MAB_1432	CAM61518.1	Conserved hypothetical protein
gene-MAB_1433	168.02	241.03	233.56	232.35	194.2	221.58	250.11	216.85	226.52	MAB_1433	CAM61519.1	Arginyl-tRNA synthetase (ArgS)
gene-MAB_1434	385.14	499.47	463.81	508.67	427.83	508.73	337.78	341.52	351.63	MAB_1434	CAM61520.1	Probable diaminopimelate decarboxylase
gene-MAB_1435	350.38	464.44	428.88	481.61	443.15	500.32	361.17	361.97	410.03	MAB_1435	CAM61521.1	Probable homoserine dehydrogenase
gene-MAB_1436	284.02	359.43	290.9	386.17	323.98	414.33	274.05	279.58	307.2	MAB_1436	CAM61522.1	Probable threonine synthase (ThrC)
gene-MAB_1437	306.29	357.26	368.21	341.58	300.72	346.13	226.17	202.15	238.05	MAB_1437	CAM61523.1	Probable homoserine kinase (ThrB)
gene-MAB_1438	536.98	704.51	769.2	652.1	500.69	687.26	285.92	397.85	356.35	MAB_1438	CAM61524.1	Probable transcription termination factor Rho
gene-MAB_1439c	2831.25	4397.26	3612.92	1203.67	1114.52	993.4	1312.28	1508.78	1900.81	MAB_1439c	CAM61525.1	Hypothetical protein
gene-MAB_1440c	3.7	334.02	4.76	358.99	566.96	1.39	812.76	311.58	528.1	MAB_1440c	CAM61526.1	Hypothetical protein
gene-MAB_1441	159.75	186.55	195.41	135.7	90.31	41.28	156.43	168.31	31403.9	rpmE.1	CAM61527.1	50S ribosomal protein L31
gene-MAB_1442	607.85	858.59	1103.4	419.38	296.66	558.32	231.87	229.48	216.42	MAB_1442	CAM61528.1	Probable peptide chain release factor 1 (RF-1)
gene-MAB_1443	80.85	103.24	109.29	103.19	81.09	104.78	47.3	52.24	35.32	MAB_1443	CAM61529.1	Probable modification methylase HemK
gene-MAB_1444	476.22	538.95	547.97	367.38	272.2	228.21	413.21	497.03	494.09	MAB_1444	CAM61530.1	Conserved hypothetical protein (Sua5/YciO/YRDC/ YwlC family protein?)
gene-MAB_1445	228.61	350.93	389.33	239.95	237.22	236.32	282.1	241.22	289.52	MAB_1445	CAM61531.1	Putative undecaprenyl-phosphate alpha-N-acetylglucosaminyltransferase
gene-MAB_1446	6726.79	7440.67	7536.18	5418.64	5560.33	3534.72	6963	6487.76	6895.38	MAB_1446	CAM61532.1	Conserved hypothetical protein
gene-MAB_1447	3985.93	4656.03	5642.62	2627.31	2326.36	1175.96	3732.38	3315.25	4106.24	MAB_1447	CAM61533.1	ATP synthase A chain AtpB
gene-MAB_1448	40662.8	37498.5	46605.8	23196.5	24422.7	11400.5	44325.8	46808.7	58147.1	MAB_1448	CAM61534.1	ATP synthase C chain AtpE
gene-MAB_1449	10519.8	13036.9	11314.6	8522.34	8041.44	4124.94	8899.72	10587.6	11633.4	MAB_1449	CAM61535.1	ATP synthase B chain AtpF
gene-MAB_1450	7655.9	9633.52	9567.33	6279.12	5520.9	3360.9	6568.4	7281.41	8281.5	MAB_1450	CAM61536.1	ATP synthase delta chain AtpH
gene-MAB_1451	3857.4	4522	4652.01	2982.84	2644.54	1473.17	3341.72	3471.24	3927.18	MAB_1451	CAM61537.1	ATP synthase alpha chain AtpA
gene-MAB_1452	9528.88	11365.9	12444	8424.86	7069.36	4582.07	8395.7	8946.58	9710.5	MAB_1452	CAM61538.1	ATP synthase gamma subunit AtpG
gene-MAB_1453	4185.56	5160.88	5763.79	3659.25	3014.15	1887.16	4235.06	4172.17	4792.19	MAB_1453	CAM61539.1	ATP synthase beta subunit AtpD
gene-MAB_1454	16577.7	17108.8	23742.5	12001.5	10756.7	4556.62	13922.9	14050.5	15714.8	MAB_1454	CAM61540.1	ATP synthase epsilon chain AtpE
gene-MAB_1455	457.98	542.31	419.54	344.03	280.32	174.91	438.61	374.67	418.5	MAB_1455	CAM61541.1	Conserved hypothetical protein
gene-MAB_1456c	35.23	50.38	14.38	29.2	30.87	55.21	33.6	16.06	10.89	MAB_1456c	CAM61542.1	Conserved hypothetical protein (cobalamin adenosyltransferase?)
gene-MAB_1457	25.17	32.83	41.13	58.43	56.44	75.76	40.77	26.49	31.39	MAB_1457	CAM61543.1	Probable UDP-N-acetylglucosamine 1-carboxyvinyltransferase MurA
gene-MAB_1458	156.37	214.76	193.78	333.48	304.65	380.95	264.88	220.36	194.66	MAB_1458	CAM61544.1	Conserved hypothetical transmembrane protein
gene-MAB_1459c	198.37	168.63	161.56	210.08	235.59	146.7	318.42	317.83	296.94	MAB_1459c	CAM61545.1	Conserved hypothetical protein (adenylate cyclase?)
gene-MAB_1460	154.38	203.66	220.84	242.63	203.14	194.08	177.04	202.19	177.62	MAB_1460	CAM61546.1	Conserved hypothetical protein
gene-MAB_1461	0	129.5	0	0	338.74	119.66	216.74	108.14	132.42	MAB_1461	CAM61547.1	Conserved hypothetical protein
gene-MAB_1462c	1744.47	1675.38	1334.1	1249.33	1082.31	771.09	2089.45	2220.74	1802.62	MAB_1462c	CAM61548.1	Conserved hypothetical protein (Glyoxalase/ Bleomycin resistance protein?)
gene-MAB_1463	444.14	481.87	376.07	404.13	373.74	236.37	493.78	528.13	588.94	MAB_1463	CAM61549.1	Probable acetyl-CoA acetyltransferase FadA
gene-MAB_1464	5201.44	6834.62	11338	11003.6	11123.5	6879.4	9064.5	7408.8	7553.1	MAB_1464	CAM61550.1	Conserved hypothetical protein
gene-MAB_1465	1224.71	1615.23	1406.45	988.69	976.35	773.25	749.1	921.86	1096.85	MAB_1465	CAM61551.1	Conserved hypothetical protein thioredoxin-like
gene-MAB_1466c	75.07	60.16	46.31	94.33	95.52	119.51	78.74	69.11	51.24	MAB_1466c	CAM61552.1	Possible lipoprotein peptidase LpqM
gene-MAB_1467c	55.7	46.86	78.27	67.61	74.62	104.51	45.19	47.47	40.68	MAB_1467c	CAM61553.1	Probable 1%2C4-alpha-glucan branching enzyme
gene-MAB_1468c	76.72	77.62	88.6	109.66	100.91	102.45	79.56	93.39	87.22	MAB_1468c	CAM61554.1	Putative glucanase GlgE
gene-MAB_1469	178.43	203.72	195.04	251.87	244.67	304.03	228.37	215.42	197.93	MAB_1469	CAM61555.1	Probable glycogen phosphorylase GlgP
gene-MAB_1470c	64.54	43.24	28.66	27.98	28.1	32.22	20.83	34.67	25.99	MAB_1470c	CAM61556.1	Possible lipoprotein peptidase LpqM
gene-MAB_1471c	66.33	77.12	84.47	71.32	70.95	98.1	43.87	60.87	34.4	MAB_1471c	CAM61557.1	Probable ATP-dependent helicase DinG
gene-MAB_1472c	143.85	141.9	73.85	98.1	106.16	92.44	88.71	69.07	92.32	MAB_1472c	CAM61558.1	Putative nicotinamidase/pyrazinamidase
gene-MAB_1473c	872.73	830.57	965.45	792.27	738.9	424.01	1118.05	963.93	1243.79	MAB_1473c	CAM61559.1	Conserved hypothetical protein
gene-MAB_1474c	15.59	11.16	3.69	10.06	14.81	17.51	12.31	10.16	14.42	MAB_1474c	CAM61560.1	Probable nicotinate phosphoribosyltransferase
gene-MAB_1475	1664.37	1162.3	1843.51	1644.38	1658.81	990.18	2267.38	2404.57	1707.22	MAB_1475	CAM61561.1	Probable ATP-dependent Clp protease adaptor protein ClpS
gene-MAB_1476	1153.25	1015.22	898.47	1001.54	1106.58	1129.22	852.11	889.34	698.78	MAB_1476	CAM61562.1	Conserved hypothetical protein
gene-MAB_1477	245.98	263.69	235.89	412.61	395.63	540.76	181.65	194.78	177.51	MAB_1477	CAM61563.1	Conserved hypothetical protein (peptidase?)
gene-MAB_1478	70.81	55.64	27.31	118.69	128.35	170.46	76.44	44.94	67.86	MAB_1478	CAM61564.1	Conserved hypothetical protein
gene-MAB_1479	124.03	0	1498.9	287.01	529.16	683.57	0	173.43	77.3	MAB_1479	CAM61565.1	Possible thiamineS
gene-MAB_1480	254.74	284.38	299.88	359.01	322.89	585.6	238.55	231.84	216.39	MAB_1480	CAM61566.1	Probable cysteine synthase
gene-MAB_1481	149.58	148.78	246.24	267.56	245.69	322.63	149.84	151.24	121.79	MAB_1481	CAM61567.1	Conserved hypothetical protein
gene-MAB_1482	87.91	85.05	60.17	112.09	86.61	131.68	54.28	58.42	49.93	MAB_1482	CAM61568.1	Probable glutamate racemase MurI
gene-MAB_1483	1147.55	1194.45	1175.77	958.92	989.97	945.08	1112	957.18	1065.42	MAB_1483	CAM61569.1	Conserved hypothetical protein
gene-MAB_1484	698.31	627.09	731.8	686.81	651.69	749.41	538.19	629.18	594.84	MAB_1484	CAM61570.1	Probable ribonuclease PH
gene-MAB_1485	590.38	593.74	514.03	661.02	595.31	687.16	465.23	416.66	393.83	MAB_1485	CAM61571.1	HAM1 protein homolog (NTPase)
gene-MAB_1486c	88.18	73.16	101.57	40.92	30.71	33.88	42.67	53.31	49.78	MAB_1486c	CAM61572.1	Putative oxidoreductase
gene-MAB_1487c	693.98	1191.76	1053.34	664.48	594.52	457.91	687.19	713.81	1050.34	MAB_1487c	CAM61573.1	Conserved hypothetical protein
gene-MAB_1488c	342.53	256.75	227.81	211.53	150.23	63.51	101.14	354.28	275.2	MAB_1488c	CAM61574.1	Conserved hypothetical protein
gene-MAB_1489	290.07	276.02	281.44	190.2	162.33	103.41	201.33	204.55	230.02	MAB_1489	CAM61575.1	Probable acyl-CoA ligase FadD
gene-MAB_1490	49.9	51.87	48.13	43.8	37.83	61.19	28.05	38.89	29.85	MAB_1490	CAM61576.1	Conserved hypothetical protein
gene-MAB_1491	104.13	94.79	71.22	124.37	154.43	198.41	81.07	64.84	59.37	MAB_1491	CAM61577.1	Conserved hypothetical protein
gene-MAB_1492	91.01	90.06	101.41	149.27	139.9	211.51	78.31	71.1	60.88	MAB_1492	CAM61578.1	Conserved hypothetical protein
gene-MAB_1493c	19.64	14.4	52.69	23.45	17.2	20.13	20.34	33.14	12.59	MAB_1493c	CAM61579.1	Probable enoyl-CoA hydratase/isomerase
gene-MAB_1494	72.04	33.62	59.74	51.28	43.41	42.96	61.96	56.22	60.54	MAB_1494	CAM61580.1	Putative TetR-family transcriptional regulator
gene-MAB_1495	97.77	61.11	80.86	72.4	70.95	69.41	81.73	70.87	65.99	MAB_1495	CAM61581.1	Probable oxidoreductase
gene-MAB_1496c	41.33	43.32	46.45	31.65	42.87	48.54	28.35	35.61	21.45	MAB_1496c	CAM61582.1	Putative FAD-binding monooxygenase
gene-MAB_1497c	44.49	49.55	26.55	14.65	10.48	33.41	44.26	40.41	43.01	MAB_1497c	CAM61583.1	Putative regulatory protein%2C TetR family
gene-MAB_1498c	29.29	33.54	0	33.27	18.32	47.7	35.72	26.75	24.15	MAB_1498c	CAM61584.1	Putative GntR-family transcriptional regulator
gene-MAB_1499	6.23	0	0	1.98	2.07	1.27	1.6	0.96	0.43	MAB_1499	CAM61585.1	Putative FAD dependent oxidoreductase
gene-MAB_1500	2.72	1.12	0	0	2.93	0	2.86	7.98	4.12	MAB_1500	CAM61586.1	Putative haloacid dehalogenase-like hydrolase
gene-MAB_1501	1.93	0.52	0	4.5	0.47	0.48	0.91	0.55	1.47	MAB_1501	CAM61587.1	Probable ABC transporter%2C periplasmic protein
gene-MAB_1502	5.11	11.62	1.38	10.31	6.74	7.27	12.63	6.09	11.75	MAB_1502	CAM61588.1	Probable ABC transporter%2C ATP-binding protein
gene-MAB_1503	10.66	0.67	0	5.73	10.13	7.37	0.58	7.64	1.25	MAB_1503	CAM61589.1	Probable ABC transporter%2C permease protein
gene-MAB_1504	9.04	11.52	5.67	9.65	14.54	14.29	5.65	9.33	2.29	MAB_1504	CAM61590.1	Probable ABC transporter%2C permease protein
gene-MAB_1506c	251.92	370.1	148.23	723.25	1056.12	1295.49	655	484.45	435.68	MAB_1506c	CAM61592.1	Conserved hypothetical protein (MaoC-like dehydratase)
gene-MAB_1507	148.08	184.29	212.79	128.86	103.34	109.92	208.49	182.91	181.84	MAB_1507	CAM61593.1	Conserved hypothetical protein
gene-MAB_1508c	30.32	44.25	48.14	60.72	66.49	74.87	62.3	36.9	62.32	MAB_1508c	CAM61594.1	Putative HTH-type transcriptional regulator
gene-MAB_1509	103.56	109.31	99.97	249.5	259.83	300.86	204.81	183.89	173.89	MAB_1509	CAM61595.1	Conserved hypothetical protein
gene-MAB_1510	57.05	60.68	90.82	78.07	82.03	84.75	46.14	54.64	58.68	MAB_1510	CAM61596.1	Alpha/beta hydrolase fold precursor
gene-MAB_1511	735.37	473.36	555.67	428.91	447.34	462.67	458.49	454.67	387.84	MAB_1511	CAM61597.1	Conserved hypothetical protein
gene-MAB_1512	1715.89	1848.7	1920.63	2606.11	2320.16	3570.52	1953.94	1658.11	1700.75	MAB_1512	CAM61598.1	Probable fatty acid synthase Fas
gene-MAB_1513	4075.65	3986.36	3176.17	4528.67	3990.99	6631.41	4024.19	3415.81	3167.2	MAB_1513	CAM61599.1	Putative holo-[acyl-carrier-protein] synthase
gene-MAB_1514	790.89	850.2	800.8	1051.99	977.33	1767.23	909.47	740.7	565.8	MAB_1514	CAM61600.1	Putative MutT/NUDIX-family protein
gene-MAB_1515c	94.3	90.65	96.28	77.04	67.64	80.7	132.28	63.81	32.19	MAB_1515c	CAM61601.1	Alkyl hydroperoxide reductase/ Thiol specific antioxidant/ Mal allergen
gene-MAB_1516	382.06	282	0	0	466.9	0	223.11	517.84	220.04	MAB_1516	CAM61602.1	Conserved hypothetical protein
gene-MAB_1517c	130.5	156.31	180.38	81.44	56.8	30.72	141.64	144.21	137.82	MAB_1517c	CAM61603.1	Probable O-methyltransferase Omt
gene-MAB_1518	764.33	1263.21	1172.2	394.2	362.05	340.54	569.33	715.04	821.48	MAB_1518	CAM61604.1	Conserved hypothetical protein
gene-MAB_1519	10.55	111.73	42.87	113.48	62.62	224.39	49.1	57.58	23.07	MAB_1519	CAM61605.1	Hypothetical protein
gene-MAB_1520c	3.38	2.59	3.09	4.46	5.24	5.95	2.87	2.9	2.34	MAB_1520c	CAM61606.1	Probable membrane protein%2C MmpL family
gene-MAB_1521	62.21	40.63	39.48	74.07	74.13	104.53	62.49	55.14	38.76	MAB_1521	CAM61607.1	Conserved hypothetical protein (putative two-component system sensor protein?)
gene-MAB_1522	42.02	32.25	35.6	54.78	68.73	80.97	31.51	52.77	36.34	MAB_1522	CAM61608.1	Putative two-component system response regulator LuxR
gene-MAB_1523c	251.98	163.74	84	287.24	365.69	358.16	330.36	242.58	180.13	MAB_1523c	CAM61609.1	Conserved hypothetical protein
gene-MAB_1524c	91.36	81.64	71.24	100.59	101.55	126.34	104.02	101.69	75.4	MAB_1524c	CAM61610.1	Conserved hypothetical protein
gene-MAB_1525c	31.85	26.4	25.26	46.55	43.02	124.41	18.74	13.99	15.19	MAB_1525c	CAM61611.1	Putative transcriptional regulator%2C TetR family
gene-MAB_1526	33.45	12.95	29.48	50.79	36.44	50.11	32.22	23.84	23.5	MAB_1526	CAM61612.1	Putative short chain dehydrogenase/reductase
gene-MAB_1527	33.77	44.08	19.05	62.08	78.24	87.46	35.94	31.53	27.44	MAB_1527	CAM61613.1	Probable monooxygenase
gene-MAB_1528c	54.93	61.52	94.88	10.94	16.06	6.5	43.37	55.37	50.65	MAB_1528c	CAM61614.1	Probable oxidoreductase
gene-MAB_1529c	200.38	255.17	357.6	147.37	143.41	161.39	310.45	258.45	234.11	MAB_1529c	CAM61615.1	Conserved hypothetical protein
gene-MAB_1530	382.53	528	452.98	363.74	374.91	345.3	574.31	486.32	500.54	MAB_1530	CAM61616.1	Probable conserved lipoprotein LppS
gene-MAB_1531c	87.07	56.19	32.23	113.84	119.38	93.16	187.99	148.17	132.25	MAB_1531c	CAM61617.1	Conserved hypothetical protein
gene-MAB_1533c	107.27	102.84	121.26	197.82	166.09	204.83	132.37	132.93	140.5	MAB_1533c	CAM61618.1	Probable oligoribonuclease
gene-MAB_1534	171.9	136.15	119.13	221.18	241.34	319.82	225.99	222.01	205.9	MAB_1534	CAM61619.1	Conserved hypothetical protein
gene-MAB_1535c	45.08	56.01	97.62	45.92	50.08	37.63	47.38	52.65	46.3	MAB_1535c	CAM61620.1	Conserved hypothetical protein
gene-MAB_1536	48.34	37.76	31.35	32.65	26.13	39.84	11.87	24.4	20.19	MAB_1536	CAM61621.1	Putative transcriptional regulator%2C TetR family
gene-MAB_1537c	183.23	209.24	217.89	185.93	159.26	158.02	158.77	202.42	217.98	MAB_1537c	CAM61622.1	Putative short chain dehydrogenase/reductase
gene-MAB_1538	199.51	267.26	289.12	257.04	225.99	314.66	130.16	154.59	150.12	MAB_1538	CAM61623.1	Conserved hypothetical protein
gene-MAB_1539c	86.26	74.62	59.32	41.12	32.37	33.6	60.56	77.49	63.81	MAB_1539c	CAM61624.1	Conserved hypothetical protein
gene-MAB_1540	39.95	38.99	14.92	113.1	113.55	195.25	75.57	68.88	63.93	MAB_1540	CAM61625.1	Probable sodium:dicarboxylate symporter
gene-MAB_1541	21.13	11.69	52	38.3	26.94	48.04	30.84	12.16	16.14	MAB_1541	CAM61626.1	Bacteriophage protein
gene-MAB_1542c	10.52	4.02	1.54	15.15	17.66	29.32	11.58	6.75	5.84	MAB_1542c	CAM61627.1	Probable amino acid permease
gene-MAB_1543	5245.01	6128.33	9199.05	5982.39	4605.43	3414.91	5972.79	5482.89	5801.09	MAB_1543	CAM61628.1	Conserved hypothetical protein
gene-MAB_1544c	92.63	69.58	95.13	20.72	19.26	38.08	12.26	14.33	11.57	MAB_1544c	CAM61629.1	Probable CysN/CysC bifunctional enzyme
gene-MAB_1545c	52.5	20.46	15.16	3.43	17.11	9.39	8.28	9.3	2.99	MAB_1545c	CAM61630.1	Probable sulfate adenylate transferase%2C subunit 2 (CysD)
gene-MAB_1546c	16.84	17.03	8.38	10.38	7.17	8.16	6.27	6.69	8.3	MAB_1546c	CAM61631.1	Conserved hypothetical protein (sulfotransferase?)
gene-MAB_1547c	30.25	19.62	16.17	12.9	18.72	12.3	25.04	20.64	21.22	MAB_1547c	CAM61632.1	Probable sulfatase
gene-MAB_1548c	16.02	4.61	12.53	21.75	17.42	46.43	10.94	8.36	10.29	MAB_1548c	CAM61633.1	Conserved hypothetical protein
gene-MAB_1549c	31.58	15.26	18.57	82.34	93.7	136.85	34.97	32.91	19.99	MAB_1549c	CAM61634.1	Putative RNA binding protein%2C contains S1 domain
gene-MAB_1550	39.43	50.15	54.04	72.49	57.5	50.01	36.09	31.73	57.37	MAB_1550	CAM61635.1	Probable lipoprotein LppI
gene-MAB_1551c	75.74	69.7	80.35	46.51	62.14	49.49	70.93	75.78	59.66	MAB_1551c	CAM61636.1	Hypothetical protein
gene-MAB_1552	43.96	58.39	64.07	56.41	41.29	55.37	39.29	46.91	45.1	MAB_1552	CAM61637.1	Hypothetical regulatory protein%2C TetR family
gene-MAB_1553c	144.08	146.24	705.74	616.3	672.16	890.18	478.89	279.95	436.2	MAB_1553c	CAM61638.1	Hypothetical protein
gene-MAB_1554	57.73	53.63	35.31	85.04	95.66	110.37	80.92	71.51	96.59	MAB_1554	CAM61639.1	Hypothetical cyclic nucleotide-binding protein
gene-MAB_1555	27.73	26.43	33.4	37.38	37.28	27.92	35.22	38.18	34.29	MAB_1555	CAM61640.1	Conserved hypothetical protein
gene-MAB_1556	289.78	212.52	484.71	201.52	232.66	131.89	449.85	371.93	392.73	MAB_1556	CAM61641.1	Conserved hypothetical protein
gene-MAB_1557	298.32	388.95	347.05	261.03	243.43	207.89	251.36	264.32	314.08	MAB_1557	CAM61642.1	Copper resistance D precursor
gene-MAB_1558c	17.87	13.64	9.83	23.99	23.82	29.03	21.22	12.67	18.13	MAB_1558c	CAM61643.1	Probable amidase
gene-MAB_1559	21.97	21.84	0	18.76	10.11	13.89	25.2	35.77	21.83	MAB_1559	CAM61644.1	Probable single-strand DNA binding protein
gene-MAB_1560	167.94	185.82	174.87	241.89	242.37	295.51	227.27	215.9	178.96	MAB_1560	CAM61645.1	Probable ABC transporter (macrolide-transport) ATP-binding protein
gene-MAB_1561	281.35	294.4	312.57	507.8	489.25	640.92	411.28	361.3	361.41	MAB_1561	CAM61646.1	Probable NAD-dependent glutamate dehydrogenase
gene-MAB_1562	1067.24	1224.5	1498.75	874.89	971.51	1004.88	908.85	843.17	936.03	MAB_1562	CAM61647.1	Conserved hypothetical protein
gene-MAB_1563	120.85	167.9	133.84	183.07	148.42	272.89	125.75	123.13	152.32	MAB_1563	CAM61648.1	Conserved hypothetical protein
gene-MAB_1564c	82.45	83.22	108.16	85.52	70.01	64.27	80.6	79.81	55.07	MAB_1564c	CAM61649.1	Putative pirin-like protein
gene-MAB_1565c	115.93	147.83	179.86	166.59	142.39	124.94	173.6	166.2	164.55	MAB_1565c	CAM61650.1	Alpha-amylase family protein
gene-MAB_1566c	337.74	307.98	284.62	387.14	403.45	188.38	539.19	471.07	551.54	MAB_1566c	CAM61651.1	Hemoglobin-like protein HbO
gene-MAB_1567	285.24	189.7	173.05	368.06	393.01	836.6	216.24	220.15	168.08	MAB_1567	CAM61652.1	Probable HNH endonuclease precursor
gene-MAB_1568	3565.88	2690.02	687	4386.25	2925.72	1386.58	3076.73	4918.62	3030.08	MAB_1568	CAM61653.1	Conserved hypothetical protein
gene-MAB_1569	750.57	1021.11	1130.46	889.47	898.98	974.49	1053.47	1046.29	1057.41	MAB_1569	CAM61654.1	Conserved hypothetical protein
gene-MAB_1570	31.08	32.15	38.39	35.15	25.21	42.46	21.87	22.42	21.6	MAB_1570	CAM61655.1	Conserved hypothetical protein
gene-MAB_1571c	275.06	255.64	241.53	288.61	266.95	314.72	219.8	238.51	236.96	MAB_1571c	CAM61656.1	Probable aminopeptidase
gene-MAB_1572	595.78	534.81	321.17	317.87	273.29	224.01	626.05	760.54	696.04	MAB_1572	CAM61657.1	Conserved hypothetical protein
gene-MAB_1573c	139.68	141.4	131.47	133.83	145.74	147.01	188.56	160.27	161.77	MAB_1573c	CAM61658.1	Conserved hypothetical protein
gene-MAB_1574	4447.28	4790.67	3693.45	3949.48	3399.89	3136.13	3201.05	3605.65	3970.79	MAB_1574	CAM61659.1	Hypothetical carbohydrate-phosphate isomerase
gene-MAB_1575	338.48	409.68	300.69	202.56	179.63	198.61	194.17	173	172.07	MAB_1575	CAM61660.1	Probable formamidopyrimidine-DNA glycolase
gene-MAB_1576	49.97	83.78	91.25	93.28	42.11	111.25	46.31	56.63	41.16	MAB_1576	CAM61661.1	Putative TetR-family transcriptional regulator
gene-MAB_1577c	190.16	192.84	142.89	187.35	179.07	145.12	171.68	249.63	232.53	MAB_1577c	CAM61662.1	Conserved hypothetical protein
gene-MAB_1578c	84.87	99.44	81.49	182.17	139.5	116.43	216.14	215.49	233.58	MAB_1578c	CAM61663.1	Hypothetical transcriptional regulator%2C TetR
gene-MAB_1579	15.09	13.96	30.04	15.01	17.51	14.89	17.4	32.02	15.73	MAB_1579	CAM61664.1	Antigen 85-B precursor
gene-MAB_1580	558.08	762.53	814.2	655.38	599.25	616.01	266.97	250.74	229.37	MAB_1580	CAM61665.1	Trigger factor (TF)
gene-MAB_1581	371	396.88	308	469.37	478.51	702.36	335.15	329.3	276.56	MAB_1581	CAM61666.1	ATP-dependent Clp protease%2C proteolytic subunit 2
gene-MAB_1582	774.95	753.53	648.49	922.56	879.88	1288.84	490.34	492.51	449.75	MAB_1582	CAM61667.1	ATP-dependent Clp protease%2C proteolytic subunit 1
gene-MAB_1583	1195.63	1121.59	1040.51	1338.28	1421.11	1889.2	1095.38	1045.77	938.29	MAB_1583	CAM61668.1	ATP-dependent Clp protease ATP-binding subunit ClpX
gene-MAB_1584	478.26	234.89	276.56	554.76	559.53	634.5	324.71	373.65	291.94	MAB_1584	CAM61669.1	Conserved hypothetical protein
gene-MAB_1585	712.55	981.58	902.64	642.01	586.42	409.31	844.02	780.72	902.31	MAB_1585	CAM61670.1	Putative acetyltransferase
gene-MAB_1586c	51.87	12024.7	47.58	12923.8	13890.4	23.57	14629.6	12463.3	20331.8	MAB_1586c	CAM61671.1	Conserved hypothetical protein
gene-MAB_1587c	255.71	595.72	592.48	51.37	26.5	29.37	66.89	39.48	75.33	MAB_1587c	CAM61672.1	Probable fatty acid desaturase
gene-MAB_1588c	950.25	1788.29	2971.09	614.47	371.57	511.77	140.45	231.45	265.2	MAB_1588c	CAM61673.1	Putative oxidoreductase
gene-MAB_1589	4805.9	5277.2	6174.17	3692.86	3500	2975.47	1934.84	2604.7	2972.71	MAB_1589	CAM61674.1	Putative transcriptional regulator%2C TetR family
gene-MAB_1591	128.6	181.32	269.58	55.45	47.63	41.97	58.94	48.15	72.46	MAB_1591	CAM61676.1	Conserved hypothetical protein
gene-MAB_1592c	303.31	313.53	283.16	246.66	250.92	313.36	308.95	360.79	282.54	MAB_1592c	CAM61677.1	Probable formate dehydrogenase%2C subunit FdhD
gene-MAB_1593c	340.14	323.61	298.41	254.06	277.87	192.04	320.27	281.08	311.03	MAB_1593c	CAM61678.1	Probable formate dehydrogenase%2C A chain
gene-MAB_1594	2033.61	2250.14	2213.11	1422.71	1259.45	1175.46	1552.28	1368.19	1701.48	MAB_1594	CAM61679.1	Probable ferredoxin oxidoreductase%2C alpha subunit
gene-MAB_1595	2396.14	2426.04	2545.69	1325.91	1172.77	1132.55	1894.74	1867.15	1985.45	MAB_1595	CAM61680.1	Probable ferredoxin oxidoreductase%2C beta subunit
gene-MAB_1596	368.49	722.6	0	218.1	314.63	110.96	143.94	67.03	431.86	MAB_1596	CAM61681.1	Hypothetical protein
gene-MAB_1597	52.7	23.34	0	105.76	16.69	21.17	0	0	0	MAB_1597	CAM61682.1	Conserved hypothetical protein
gene-MAB_1598	26.18	10.95	0	15.08	9.24	9.83	21.26	25.31	14.76	MAB_1598	CAM61683.1	Probable molybdopterin-guanine dinucleotide biosynthesis protein A
gene-MAB_1599	26.03	33.91	38.08	32.8	27.8	39.39	27.18	26.31	27	MAB_1599	CAM61684.1	Conserved hypothetical membrane protein
gene-MAB_1600c	108.27	119.66	76.94	60.92	50.29	41.55	36.1	51	62.08	MAB_1600c	CAM61685.1	Conserved hypothetical protein
gene-MAB_1601c	658.49	852.99	1057.16	404.31	332.47	302.81	317.03	370.66	384.22	MAB_1601c	CAM61686.1	Putative monooxygenase
gene-MAB_1602	462.42	411.64	309.69	477.22	486.7	472	353.64	375.26	332.97	MAB_1602	CAM61687.1	Conserved hypothetical protein
gene-MAB_1603	651.09	791.52	701.09	566.28	530.61	428.81	628.43	628.51	727.02	MAB_1603	CAM61688.1	Valyl-tRNA synthetase
gene-MAB_1604	578.55	872.13	905.94	811.46	674.8	688.28	600.19	641.02	623.99	MAB_1604	CAM61689.1	Probable folylpolyglutamate synthase FolC
gene-MAB_1605	288.28	461.17	865.66	510.07	406.33	631.65	248.04	309.73	378.92	MAB_1605	CAM61690.1	Conserved hypothetical protein
gene-MAB_1606	1123.36	1129.26	768.47	1493.27	1500.64	1193.06	1315.82	1384.13	1011.17	MAB_1606	CAM61691.1	Probable nucleoside diphosphate kinase (NDK)
gene-MAB_1607	678.19	706.74	641.41	965.37	852.3	1096.26	595.08	677	579.21	MAB_1607	CAM61692.1	Possible ribonuclease E Rne
gene-MAB_1608c	105.4	23.34	0	21.15	33.39	84.68	0	19.68	18.35	MAB_1608c	CAM61693.1	conserved hypothetical protein
gene-MAB_1609c	0	15.39	0	14.11	55.9	0	22.58	13.21	12.36	MAB_1609c	CAM61694.1	Conserved hypothetical protein
gene-MAB_1610	4702.26	6656.43	5172.67	4530.08	3220.2	2302.59	3431	4088.65	5558.63	rplU	CAM61695.1	50s ribosomal protein L21
gene-MAB_1611	2930.86	4300.5	2991	150.18	951.3	1214.41	1162.56	1212.09	1532.43	rpmA	CAM61696.1	50S ribosomal protein L27
gene-MAB_1612	309.49	364.24	313.31	408.03	286.38	366.78	192.88	257.64	278.96	MAB_1612	CAM61697.1	Probable GTP1/Obg-family GTP-binding protein
gene-MAB_1613	238.1	320.76	287.24	346.4	300.64	366.18	138.83	155.97	183.17	MAB_1613	CAM61698.1	Probable glutamate 5-kinase (ProB)
gene-MAB_1614	278.71	170.41	227.16	635.44	559.97	601.81	362.2	357.48	308.86	MAB_1614	CAM61699.1	Hypothetical protein
gene-MAB_1615	344.83	368.33	270.74	337.29	375.6	457.55	327.36	357.9	375.57	MAB_1615	CAM61700.1	Conserved hypothetical protein
gene-MAB_1616	185.68	234.92	231.19	117.35	95.59	135.99	97.97	93.97	163.39	MAB_1616	CAM61701.1	Hypothetical protein
gene-MAB_1617c	17	7.73	13.26	23.1	21.92	24.05	23.25	20.76	21.59	MAB_1617c	CAM61702.1	Probable ribokinase RbsK
gene-MAB_1618	355.9	502.35	501.44	355.42	317.96	304.98	256.77	303.42	355.23	MAB_1618	CAM61703.1	Probable gamma-glutamyl phosphate reductase
gene-MAB_1619	113.78	100.69	157.51	110.03	122.43	107.42	118.5	113.38	124.17	MAB_1619	CAM61704.1	Conserved hypothetical protein
gene-MAB_1620	145.07	167.69	167.36	159.52	152.38	142.8	151.18	129.33	120.69	MAB_1620	CAM61705.1	Conserved hypothetical protein
gene-MAB_1621	145.74	260.21	252.5	196.84	167.6	180.87	163.05	197.56	157.85	MAB_1621	CAM61706.1	Probable nicotinate-nucleotide adenylyltransferase
gene-MAB_1622	92.05	111.28	54.62	225.5	228.17	203.45	172	151.67	167.04	MAB_1622	CAM61707.1	Conserved hypothetical protein
gene-MAB_1623	75.65	48.06	42.95	153.07	96.93	128.64	74.37	96.3	94.73	MAB_1623	CAM61708.1	Probable phosphoglycerate mutase
gene-MAB_1624	146.07	138.86	112.05	182.51	179.26	236.93	102.55	104.62	97.9	MAB_1624	CAM61709.1	Conserved hypothetical protein
gene-MAB_1625	126.06	175.33	134.03	224.3	236.33	287.39	124.29	122.15	127.65	MAB_1625	CAM61710.1	Conserved hypothetical protein
gene-MAB_1626	28.71	24.24	18.17	21.04	18.81	21.5	22.8	25.84	26.12	MAB_1626	CAM61711.1	Conserved hypothetical protein (competence protein ComEA?)
gene-MAB_1627	25.76	37.78	34.74	27.86	21.14	20.97	20.59	27.41	22.64	MAB_1627	CAM61712.1	Conserved hypothetical protein (ComEC/Rec2-related protein?)
gene-MAB_1628c	186.77	91.37	85.02	223.47	263.89	406.06	360.68	177.46	208.21	MAB_1628c	CAM61713.1	Conserved hypothetical protein
gene-MAB_1629c	8.07	9.45	10.81	47.22	49.7	91.01	15.21	18.35	7.22	MAB_1629c	CAM61714.1	Conserved hypothetical protein
gene-MAB_1630c	106.74	35.47	0	175.22	26.11	42.33	52.69	41.15	48.16	MAB_1630c	CAM61715.1	Conserved hypothetical protein
gene-MAB_1632c	35.22	27.54	22.84	77.12	87.85	141.37	68.42	48.87	39.05	MAB_1632c	CAM61717.1	Conserved hypothetical protein
gene-MAB_1633	328.11	420.41	400.65	514.78	457.74	542.37	403.02	411.19	412.72	MAB_1633	CAM61718.1	Putative DNA polymerase III delta subunit
gene-MAB_1634c	3565.88	4813.73	6182.96	1644.84	2275.56	831.95	3288.92	2951.17	4977.98	rpsT	CAM61719.1	30s ribosomal protein S20
gene-MAB_1635	430.53	452.43	415.97	398.1	417.49	300.14	512.88	540.01	491.58	MAB_1635	CAM61720.1	Conserved hypothetical protein
gene-MAB_1636	67.78	63.84	104.6	73.55	90.63	81.43	52.75	65.92	53.43	MAB_1636	CAM61721.1	Conserved hypothetical protein
gene-MAB_1637	214.85	154.75	148.45	186.93	151.26	217.07	175.6	199.47	154.02	MAB_1637	CAM61722.1	Transglutaminase-like
gene-MAB_1638	1334.01	1526.47	1749.14	3332.9	3155.57	4495.1	2170.22	2168.39	2196.9	MAB_1638	CAM61723.1	Putative TetR-family transcriptional regulator
gene-MAB_1639c	821.99	964.15	907.66	786.68	729.77	713.53	945.85	885.12	1038.59	MAB_1639c	CAM61724.1	Conserved hypothetical protein
gene-MAB_1640	332.04	406.07	433.29	291.74	274.62	241.89	251.4	272.99	269.58	MAB_1640	CAM61725.1	GTP-binding protein LepA
gene-MAB_1641	320.74	371.7	169.98	285.01	291.32	258.59	289.12	292.02	403.32	MAB_1641	CAM61726.1	Putative oxidoreductase
gene-MAB_1642	0	0	0	0	0	0	1.66	0	0	MAB_1642	CAM61727.1	Hypothetical protein
gene-MAB_1643	73.86	61.62	53.53	89.83	83.04	146.25	66.64	66.83	46.28	MAB_1643	CAM61728.1	Putative glycosyl hydrolase
gene-MAB_1644	42.89	18.79	16.89	66.18	57.06	118.78	36.46	23.58	16.71	MAB_1644	CAM61729.1	Conserved hypothetical protein
gene-MAB_1645	75.93	36.15	26.14	71.65	76.48	138.34	59.86	39.84	29.68	MAB_1645	CAM61730.1	Hypothetical protein
gene-MAB_1646c	39.78	40.93	22.15	45.1	47.67	56.3	36.66	30.59	32.72	MAB_1646c	CAM61731.1	Probable monooxygenase%2C FAD-binding
gene-MAB_1647c	39.2	14.17	92.21	24.07	31.29	23.23	9.7	25.31	29.34	MAB_1647c	CAM61732.1	Hypothetical protein
gene-MAB_1648c	87.65	89.74	76.47	93.06	91.27	139	47.64	58.38	63.38	MAB_1648c	CAM61733.1	Conserved hypothetical protein
gene-MAB_1649c	28.32	12.36	27.31	100.88	38.03	60.49	14.33	16.85	5.22	MAB_1649c	CAM61734.1	Hypothetical protein
gene-MAB_1650c	36.29	36.13	21.2	55.45	45.37	62.5	21.81	30.99	26.19	MAB_1650c	CAM61735.1	Conserved hypothetical protein
gene-MAB_1651	713.18	2548.44	4808.97	548.28	866.88	415.97	954.85	860.76	649.3	MAB_1651	CAM61736.1	Conserved hypothetical protein
gene-MAB_1652	484.56	408.77	352.57	69.84	60.08	76.02	50.96	48.7	67.19	MAB_1652	CAM61737.1	Probable sulfate ABC transporter%2C sulfate-binding protein SubI
gene-MAB_1653	712.3	711.35	880.78	111.02	112.71	157.45	83.59	81.69	47.19	MAB_1653	CAM61738.1	Probable sulfate ABC transporter%2C permease protein CysT
gene-MAB_1654	583.1	483.65	756.5	96.59	99.14	152.61	83.92	63.93	56.91	MAB_1654	CAM61739.1	Probable sulfate ABC transporter%2C permease protein CysW
gene-MAB_1655	433.77	390.78	469.7	88.81	79.78	101.42	62.28	54.46	67.05	MAB_1655	CAM61740.1	Probable sulfate ABC transporter%2C ATP-binding protein SysA
gene-MAB_1656	635.7	174.11	344.04	62.98	49.57	63.87	0	174.66	107.6	MAB_1656	CAM61741.1	Conserved hypothetical protein
gene-MAB_1657c	0	0	7.18	2.46	2.08	0	7.93	9.61	6.47	MAB_1657c	CAM61742.1	Conserved hypothetical protein
gene-MAB_1658c	192.77	264.34	234.68	196.56	177.45	164.22	149.03	138.6	184.24	MAB_1658c	CAM61743.1	Conserved hypothetical protein (cobalamin biosynthesis?)
gene-MAB_1659c	683.41	835.23	847	674.93	584.16	580.59	456.42	560.67	709.21	MAB_1659c	CAM61744.1	CysN/CysC bifunctional enzyme
gene-MAB_1660c	984.5	1046.81	1093.94	669.75	591.69	507.52	581.07	808.45	883.15	MAB_1660c	CAM61745.1	Sulfate adenylate transferase%2C subunit 2 (CysD)
gene-MAB_1661c	1252.22	1314.4	1303.3	844.55	696.08	582.01	859.97	1004.41	1244.78	MAB_1661c	CAM61746.1	Phosphoadenosine phosphosulfate reductase (CysH)
gene-MAB_1662c	1268.99	1644.42	1629.18	953.78	769.73	654.16	600.52	761.23	1021.82	MAB_1662c	CAM61747.1	Probable sulfite reductase [ferredoxin]
gene-MAB_1663	135.63	193.17	161.29	130.23	100.5	130.18	100.67	109.95	129.04	MAB_1663	CAM61748.1	Probable oxygen-independent coproporphyrinogen III oxidase HemN
gene-MAB_1664c	460.61	441.59	397.54	690.64	629.27	517.81	834.86	536.25	586.09	MAB_1664c	CAM61749.1	Conserved hypothetical protein
gene-MAB_1665	745.84	748.02	548.28	547.19	560.4	409.1	626.47	658.02	712.06	MAB_1665	CAM61750.1	Heat-inducible transcription repressor HrcA
gene-MAB_1666	584.88	651.07	683.01	561.15	535.79	512.89	550.49	594.62	673.16	MAB_1666	CAM61751.1	Chaperone protein DnaJ
gene-MAB_1667	362.36	409.68	275.92	314.37	318.59	394.89	265.01	296.76	307.87	MAB_1667	CAM61752.1	Conserved hypothetical protein
gene-MAB_1668	1300.65	1286.27	916.19	1179.76	1365.87	1194.97	1012.14	1125.96	1041.83	MAB_1668	CAM61753.1	PhoH-like protein
gene-MAB_1669	1393.25	1493.43	1065.26	1407.11	1388.05	1533.02	625.39	690.5	813.52	MAB_1669	CAM61754.1	Conserved hypothetical protein
gene-MAB_1670	317.26	436.62	549.92	629.66	501.11	840.33	323.85	307.05	284.98	MAB_1670	CAM61755.1	Conserved hypothetical protein
gene-MAB_1671	190.58	224.94	210.47	501.34	182.76	362.26	226.25	245.44	183.83	MAB_1671	CAM61756.1	Conserved hypothetical protein
gene-MAB_1672	217.48	205.7	178.67	326.72	260.96	341.69	159.83	172.29	168.46	MAB_1672	CAM61757.1	GTP-binding protein Era homolog
gene-MAB_1673	198.24	305.76	210.58	166.18	115.91	95.4	154.64	157.06	264.68	MAB_1673	CAM61758.1	Conserved hypothetical protein
gene-MAB_1674c	49.9	46.49	27.74	54.38	47.95	53.86	54.65	61.72	60.93	MAB_1674c	CAM61759.1	Putative amidase AmiA2
gene-MAB_1675	463	254.09	292.74	325.64	409.8	437.39	307.24	384.62	243.84	MAB_1675	CAM61760.1	DNA repair protein RecO
gene-MAB_1676	391.22	312.05	293.28	296.89	304.41	339.55	322.09	299.1	340.04	MAB_1676	CAM61761.1	Probable undecaprenyl pyrophosphate synthetase
gene-MAB_1677	447.88	404.22	313.08	221.23	255.85	279.71	301.75	221	173.03	MAB_1677	CAM61762.1	Conserved hypothetical protein
gene-MAB_1678c	811.66	1110.55	750.14	723.65	708.67	749.32	589.33	565.86	696.19	MAB_1678c	CAM61763.1	Putative ferric uptake regulator FurB
gene-MAB_1679c	622.18	745.51	459.09	571.9	604.94	557.58	590.17	797.98	769.66	MAB_1679c	CAM61764.1	Probable ArsR-family transcriptional regulator
gene-MAB_1680	1.81	5.38	1.63	3.16	1.32	4.51	3.82	2.56	0.92	MAB_1680	CAM61765.1	Conserved hypothetical protein
gene-MAB_1681	5.71	4.21	4.19	5.46	6.46	3.88	2.93	2.65	4.77	MAB_1681	CAM61766.1	Conserved hypothetical protein
gene-MAB_1682	3.51	2.29	0	1.23	0.51	5.26	0.99	2.98	0	MAB_1682	CAM61767.1	Probable NAD-dependent epimerase/dehydratase
gene-MAB_1683	4.75	1.93	3.23	2.08	7.82	3.56	2.52	2.02	1.82	MAB_1683	CAM61768.1	Putative fatty acid desaturase
gene-MAB_1684	0.9	1.82	3.61	0.79	1.32	0.67	0.32	0.38	0.35	MAB_1684	CAM61769.1	Diaminobutyrate--2-oxoglutarate aminotransferase
gene-MAB_1685	13.78	9.04	6.93	6.87	7.39	5.58	6.05	8.27	8.58	MAB_1685	CAM61770.1	Putative decarboxylase
gene-MAB_1686	0	3.12	3.66	5.5	7.27	8.51	0.89	5.3	2.87	MAB_1686	CAM61771.1	Hypothetical protein
gene-MAB_1687	24.67	10.44	0	15.87	17.16	30.29	10.66	17.68	4.61	MAB_1687	CAM61772.1	Conserved hypothetical protein
gene-MAB_1688	11.5	12.28	6.59	3.01	4.15	5.17	0	4.84	1.75	MAB_1688	CAM61773.1	Hypothetical protein
gene-MAB_1689	3.02	3.08	2.08	2.64	2.2	4.52	1.59	3.84	4.61	MAB_1689	CAM61774.1	Probable daunorubicin resistance ABC transporter ATP-binding subunit DrrA
gene-MAB_1690	7.51	5.28	9.15	2.81	3.1	14.46	6.03	0	0	MAB_1690	CAM61775.1	Putative ABC transporter transmembrane protein
gene-MAB_1691	0	0	0	0	0	0	205.95	0	0	MAB_1691	CAM61776.1	Hypothetical protein
gene-MAB_1692	2.61	2.64	6.91	5.16	3.36	5.62	3.69	2.79	3.26	MAB_1692	CAM61777.1	Putative polyketide synthase Pks16/acyl-CoA synthetase
gene-MAB_1693	5.16	0.7	0	8.26	2.5	3.86	1.21	1.45	0.66	MAB_1693	CAM61778.1	Conserved hypothetical protein (YrbE family?)
gene-MAB_1694	0.96	0	0	2.51	1.39	0	2.02	0	2.19	MAB_1694	CAM61779.1	Putative YrbE family protein
gene-MAB_1695	0.75	0.3	1	2.31	0.28	3.66	0	0	1.44	MAB_1695	CAM61780.1	Putative Mce family protein
gene-MAB_1696	0	0	3.34	1.62	0	2.3	0	1.05	0.47	MAB_1696	CAM61781.1	Putative Mce family protein
gene-MAB_1697	3.32	0	5.44	3.49	5.81	7.45	4.68	6.2	2.03	MAB_1697	CAM61782.1	Putative Mce family protein
gene-MAB_1698	14.49	9.42	0	10.16	8.48	13.89	3.27	5.42	5.33	MAB_1698	CAM61783.1	Putative Mce family protein
gene-MAB_1699	4.51	4.58	3.05	1.98	4.13	5.91	3.18	5.28	6.91	MAB_1699	CAM61784.1	Putative Mce family protein
gene-MAB_1700	4.13	0.42	5.57	4.08	1.89	2.71	2.92	2.64	0	MAB_1700	CAM61785.1	Putative Mce family protein
gene-MAB_1701	2.44	6.65	4.52	2.14	7.71	8.55	4.59	1.38	1.87	MAB_1701	CAM61786.1	Conserved hypothetical protein
gene-MAB_1702	246.43	232.73	164.58	231	234.47	198.9	273.47	238.47	226.08	MAB_1702	CAM61787.1	Glycyl-TRNA synthetase (GlyS)
gene-MAB_1703	381.88	431.74	396.37	501.43	485.04	546.18	323.9	308.24	297.78	MAB_1703	CAM61788.1	Probable aminotransferase
gene-MAB_1704c	42.06	48.14	44.87	21.87	40.31	42.82	31.98	41.87	26.64	MAB_1704c	CAM61789.1	1-aminocyclopropane-1-carboxylate deaminase
gene-MAB_1705c	34.61	20.55	16.24	56.61	23.84	21.78	32.01	32.52	49.3	MAB_1705c	CAM61790.1	Putative transcriptional regulator%2C GntR family
gene-MAB_1706c	61.95	62.03	71.89	72.28	67.93	71.51	67.03	72.8	74.43	MAB_1706c	CAM61791.1	Conserved hypothetical protein
gene-MAB_1707	223.06	216.54	185.61	245.72	210.96	188.03	208.4	222.38	247.38	MAB_1707	CAM61792.1	Deoxyguanosinetriphosphate triphosphohydrolase-like protein
gene-MAB_1708	248.7	244.52	243.45	262.68	248.27	292.77	197.06	232.21	228.46	MAB_1708	CAM61793.1	DNA primase DnaG
gene-MAB_1709c	3630.71	2983.01	3823.28	3390.5	2053.45	1790.5	3218.19	2664.25	2456.27	MAB_1709c	CAM61794.1	Conserved hypothetical protein
gene-MAB_1710c	34.27	51.71	12.62	30.86	45.52	43.89	52.03	49.39	52.96	MAB_1710c	CAM61795.1	Conserved hypothetical protein (OsmC-like protein)
gene-MAB_1711c	111.61	98.96	139.81	149.09	139.29	156.08	119.19	150.17	120.49	MAB_1711c	CAM61796.1	Conserved hypothetical protein
gene-MAB_1712	250.77	381.91	324.73	651.56	556.03	546.65	526.35	576.15	566.04	MAB_1712	CAM61797.1	Conserved hypothetical protein
gene-MAB_1713	63.02	77.72	66.16	64.73	63.29	66.21	64.77	63.66	62.8	MAB_1713	CAM61798.1	Hypothetical ABC transporter ATP-binding protein
gene-MAB_1714	67.46	40.22	10.84	46.29	60.77	51.25	28.46	42.34	28.63	MAB_1714	CAM61799.1	Conserved hypothetical protein (cobalt transport protein?)
gene-MAB_1715c	62.43	69.34	58.02	55.6	53.88	47.47	74.95	52.37	65.53	MAB_1715c	CAM61800.1	Probable sugar ABC transporter%2C sugar-binding protein
gene-MAB_1716c	68.42	52.84	67.77	47.97	49.59	23.82	66.41	59.44	67.54	MAB_1716c	CAM61801.1	Probable sugar ABC transporter%2C permease protein
gene-MAB_1717c	107.18	147.58	110.77	93.69	120.57	79.63	146.01	128.03	150.99	MAB_1717c	CAM61802.1	Probable sugar ABC transporter%2C permease protein
gene-MAB_1718	110.89	101.86	89.33	97.69	100.2	86.94	84.72	96.89	97.73	MAB_1718	CAM61803.1	Peptidase U62%2C modulator of DNA gyrase
gene-MAB_1719	136.67	122.13	129.66	101.63	112.86	130.38	100.47	125.63	120.19	MAB_1719	CAM61804.1	Conserved hypothetical protein
gene-MAB_1720	165.9	126.63	84.31	176.58	163.37	148.96	196.96	215.12	222.37	MAB_1720	CAM61805.1	Putative two-component system response regulator
gene-MAB_1721	61.03	38.87	58	43.57	57.15	48.68	50.05	80.01	64.94	MAB_1721	CAM61806.1	Putative histidine kinase sensor of two-component system
gene-MAB_1722	86.58	60.19	58.18	60.57	77.16	53.53	64.51	86.81	89.09	MAB_1722	CAM61807.1	Conserved hypothetical protein
gene-MAB_1723	184.98	158.75	206.64	70.87	91.73	44.1	168.43	135.2	203.72	MAB_1723	CAM61808.1	Putative phage integrase
gene-MAB_1724c	259.51	224.25	283.56	188.06	258.14	229.73	309.64	320.13	272.46	MAB_1724c	CAM61809.1	Hypothetical protein
gene-MAB_1725c	71.64	60.98	53.84	182.47	247.63	287.94	316.99	208.8	169.91	MAB_1725c	CAM61810.1	Putative acetyltransferase
gene-MAB_1726	26.37	25.61	10.35	18.8	38.87	79.01	29.44	42.36	40.05	MAB_1726	CAM61811.1	Bacteriophage protein
gene-MAB_1727c	1050.32	694.49	489.8	853.46	1120.81	698.9	1405.2	1072.79	1297.25	MAB_1727c	CAM61812.1	Bacteriophage protein
gene-MAB_1728	0	30.34	0	0	0	0	0	0	0	MAB_1728	CAM61813.1	Hypothetical protein
gene-MAB_1729	2.95	0	16.63	11.17	7.13	6.63	14.52	7.48	8.99	MAB_1729	CAM61814.1	Conserved hypothetical protein (phage protein?)
gene-MAB_1730	0	21.91	0	0	0	0	31.71	0	0	MAB_1730	CAM61815.1	Hypothetical protein
gene-MAB_1731	46.39	40.81	222.66	84.78	73.82	43.64	74.35	65.46	27.15	MAB_1731	CAM61816.1	Hypothetical protein
gene-MAB_1732	8.07	13.31	15.72	12.88	17.39	17.14	17.92	11.29	5.1	MAB_1732	CAM61817.1	Hypothetical protein
gene-MAB_1735	19.41	0	82.96	15.74	12.46	0	0	0	27.52	MAB_1735	CAM61820.1	Hypothetical protein
gene-MAB_1742	37.59	22.99	56.87	79.46	87.9	61.69	110.87	94.27	90.35	MAB_1742	CAM61827.1	Hypothetical protein
gene-MAB_1743	6.56	13.92	0	2.81	4.55	19.86	4.53	13.4	12.25	MAB_1743	CAM61828.1	Hypothetical protein
gene-MAB_1744	1.6	0	4.79	0	3.43	2.4	0	2.68	1.21	MAB_1744	CAM61829.1	Bacteriophage protein
gene-MAB_1745	0	10.73	0	10.39	0	0	0	0	4.56	MAB_1745	CAM61830.1	Hypothetical protein
gene-MAB_1746	0	0	0	0	0	16.5	9.56	5.62	0	MAB_1746	CAM61831.1	Hypothetical protein
gene-MAB_1748	2.34	5.7	1.59	3.59	2.99	4.81	4.54	1.49	0.45	MAB_1748	CAM61833.1	Conserved hypothetical protein
gene-MAB_1750	3.79	3.09	2.09	0.66	1.11	2.27	0.53	3.22	0	MAB_1750	CAM61835.1	Hypothetical protein
gene-MAB_1753	0	0	0	0	0	0	30.96	36.05	0	MAB_1753	CAM61838.1	Hypothetical protein
gene-MAB_1755	73.97	0	0	0	0	0	0	0	0	MAB_1755	CAM61840.1	Hypothetical protein
gene-MAB_1756	36.98	0	0	0	0	0	46.65	0	0	MAB_1756	CAM61841.1	Putative transcriptional regulator%2C WhiB family
gene-MAB_1757	138.89	135.49	64.91	146.39	129.35	223.02	176.92	189.81	98.53	MAB_1757	CAM61842.1	Bacteriophage protein
gene-MAB_1758	0	0	0	372.68	0	54.47	41.97	0	0	MAB_1758	CAM61843.1	Hypothetical protein
gene-MAB_1759	30.05	26.55	390.71	0	0	0	38.24	22.31	62.24	MAB_1759	CAM61844.1	Conserved hypothetical protein
gene-MAB_1760	57.31	10.38	16.42	23.11	33.09	29.33	29.38	21.1	38.13	MAB_1760	CAM61845.1	Conserved hypothetical protein
gene-MAB_1762	3372.65	2007.29	4328.43	2771.02	2353.67	1376.04	2899.43	2420.93	1981.47	MAB_1762	CAM61847.1	Phage-related protein
gene-MAB_1763	236.41	546.1	0	362.45	574.65	1085.76	419.49	323.94	561.81	MAB_1763	CAM61848.1	Conserved hypothetical protein
gene-MAB_1766	0	0	0	0	0	0	8.57	0	3.73	MAB_1766	CAM61851.1	Hypothetical protein
gene-MAB_1767	287.18	432.75	3110.92	0	173.49	0	168.57	389.07	0	MAB_1767	CAM61852.1	Hypothetical protein
gene-MAB_1768	1528.23	846	0	1766.92	700.36	857.95	1784.88	776.76	1320.25	MAB_1768	CAM61853.1	Hypothetical protein
gene-MAB_1769	0	0	461.85	525.97	69.17	89.72	68.65	0	71.13	MAB_1769	CAM61854.1	Hypothetical protein
gene-MAB_1770	248.06	202.97	499.63	382.68	226.78	292.96	1121.04	520.28	309.19	MAB_1770	CAM61855.1	Hypothetical protein
gene-MAB_1771	0	0	0	0	0	0	1.81	0	0	MAB_1771	CAM61856.1	Hypothetical protein
gene-MAB_1773c	0	0	0	73.91	0	0	0	0	0	MAB_1773c	CAM61857.1	Hypothetical protein
gene-MAB_1774	1.92	3.51	0	1.26	1.06	1.44	1.02	0.82	0	MAB_1774	CAM61858.1	Bacteriophage protein
gene-MAB_1775	3.8	0.78	0	0	3.45	2.14	0	0	0.72	MAB_1775	CAM61859.1	Bacteriophage protein
gene-MAB_1776	1.37	0	0	0	0	0	0	0	0	MAB_1776	CAM61860.1	Bacteriophage protein
gene-MAB_1778	0	0	26.22	28.67	0	0	0	0	5.04	MAB_1778	CAM61862.1	Hypothetical protein
gene-MAB_1779	0	0	0	0	26.11	0	35.13	10.29	0	MAB_1779	CAM61863.1	Hypothetical protein
gene-MAB_1782	0	0	0	0	0	0	0	1.37	0	MAB_1782	CAM61866.1	Bacteriophage protein
gene-MAB_1784	0	0	0	0	0	0	0	0	3.32	MAB_1784	CAM61868.1	Bacteriophage protein
gene-MAB_1785	0	0.81	0	1.17	0.49	0.25	0.71	0	0	MAB_1785	CAM61869.1	Bacteriophage protein
gene-MAB_1786	0.43	0.35	0	0.76	0.32	0	0	0	0.66	MAB_1786	CAM61870.1	Bacteriophage protein
gene-MAB_1787	0	0	0	0	2.5	0	0	0	2.65	MAB_1787	CAM61871.1	Bacteriophage protein
gene-MAB_1788	0	0	0	1.63	2.7	0	0	0	0	MAB_1788	CAM61872.1	Bacteriophage protein
gene-MAB_1789	0	0	0	0	0	0	1.48	1.76	0	MAB_1789	CAM61873.1	Bacteriophage protein
gene-MAB_1793	0	0	0	0	1.4	0	0	0	2.97	MAB_1793	CAM61877.1	Phage associated (putative structural protein)
gene-MAB_1796	0	0.28	0	0.62	0.43	0.26	0.42	0.5	0.45	MAB_1796	CAM61880.1	Bacteriophage tape measure protein (TMP)
gene-MAB_1797	0.58	1.41	0	0	0.85	0.43	2.86	2.47	1.78	MAB_1797	CAM61881.1	Bacteriophage protein
gene-MAB_1798	0	0	0	0	0	0	0	0.26	0	MAB_1798	CAM61882.1	Bacteriophage protein
gene-MAB_1801	0.34	0.28	2.07	0.3	0.25	0.26	0.32	0.39	0.35	MAB_1801	CAM61885.1	Bacteriophage protein
gene-MAB_1802	0	0	0	0	0	0	0	6.73	0	MAB_1802	CAM61886.1	Bacteriophage protein
gene-MAB_1803	0	0	0	0	0	0	0	0	1.28	MAB_1803	CAM61887.1	Bacteriophage protein
gene-MAB_1805	0.43	0	0	0	0	0	0	0	0.33	MAB_1805	CAM61889.1	Bacteriophage protein
gene-MAB_1806	6.84	5.96	0	5.73	0	0	4.62	0	0	MAB_1806	CAM61890.1	Hypothetical protein
gene-MAB_1807	0	0	0	0	0.57	0	0	2.67	0	MAB_1807	CAM61891.1	Bacteriophage protein
gene-MAB_1809	1.04	0.42	0	0.45	0.38	0.39	8.42	1.32	1.99	MAB_1809	CAM61893.1	Bacteriophage protein
gene-MAB_1810	61.97	56.39	4.62	16.15	21.04	1.16	62.87	62.21	69.13	MAB_1810	CAM61894.1	Bacteriophage protein
gene-MAB_1812c	9715.72	6826.19	4779.1	4362.01	5273.58	1994.95	9111.59	8943.93	8222.1	MAB_1812c	CAM61896.1	Hypothetical protein
gene-MAB_1814	38.83	0	0	0	0	0	0	0	13.76	MAB_1814	CAM61898.1	Bacteriophage protein
gene-MAB_1815	430.06	501.03	0	330.65	391.97	165.96	637.46	147.66	644.65	MAB_1815	CAM61899.1	Hypothetical protein
gene-MAB_1816c	12.33	8.71	5.79	14.57	9.42	3.21	16.27	16.89	12.73	MAB_1816c	CAM61900.1	Phage integrase
gene-MAB_1818	30.3	0	0	16.73	0	0	0	0	0	MAB_1818	CAM61902.1	Hypothetical protein
gene-MAB_1819c	291.01	149.34	278.09	167.4	187.37	96.93	262.41	261.01	195.81	MAB_1819c	CAM61903.1	Hypothetical protein
gene-MAB_1820c	249.67	148.89	133.49	175.34	188.93	155.58	252.95	234.54	213.58	MAB_1820c	CAM61904.1	Putative resolvase
gene-MAB_1821	120.32	121.68	141.79	124.93	143.04	139.99	157.97	126.97	125.81	MAB_1821	CAM61905.1	Conserved hypothetical protein
gene-MAB_1822	282.82	292.98	368.29	439.4	442.14	507.99	558.08	406.41	361.24	MAB_1822	CAM61906.1	Conserved hypothetical protein
gene-MAB_1823c	232.91	143.21	187.52	297.37	365.48	467.41	451.63	318.45	271.22	MAB_1823c	CAM61907.1	Hypothetical protein
gene-MAB_1825c	689.16	908.26	1070.22	1597.98	1402.43	1444.08	1688.55	1896.97	1809.42	MAB_1825c	CAM61908.1	Hypothetical protein
gene-MAB_1826	115.08	126.42	178.08	276.73	310.08	337.83	326.86	258.1	234.22	MAB_1826	CAM61909.1	Conserved hypothetical protein
gene-MAB_1827c	118.83	144.68	130.81	212.66	214.45	203.79	319.35	318.23	294.39	MAB_1827c	CAM61910.1	Bacteriophage protein
gene-MAB_1828	569.83	1353.63	3825.74	362.94	201.1	216.09	250.18	237.75	397.98	MAB_1828	CAM61911.1	Hypothetical protein
gene-MAB_1829	40.15	50.06	39.03	30.05	42.8	21.9	53.5	50.16	27.52	MAB_1829	CAM61912.1	Hypothetical protein
gene-MAB_1830	160.39	103.8	139.37	185.16	173.71	133.02	159.82	163.83	109.68	MAB_1830	CAM61913.1	Hypothetical protein
gene-MAB_1831	110.95	162.44	0	352.28	138.75	237.92	163.26	190.22	125.79	MAB_1831	CAM61914.1	Hypothetical protein
gene-MAB_1832	146.09	126.1	93.58	135.78	149.77	145.3	125.8	125.68	123.66	MAB_1832	CAM61915.1	Conserved hypothetical protein
gene-MAB_1833	72.07	54.2	65.68	61.09	76.47	71.63	44.52	44.78	35.44	MAB_1833	CAM61916.1	Conserved hypothetical protein
gene-MAB_1834	61.38	68.78	80.23	45.81	100.49	99.14	92.3	81.07	88.6	MAB_1834	CAM61917.1	Hypothetical protein
gene-MAB_1835c	53.48	77.53	81.62	60.66	78.26	59.04	48.84	59.49	52.91	MAB_1835c	CAM61918.1	Immunogenic protein MPT64 precursor
gene-MAB_1837c	0	390.95	1270.74	250.46	395.63	762.62	291.76	338.34	298.25	MAB_1837c	CAM61920.1	Hypothetical protein
gene-MAB_1838	10.11	15.67	6.42	9.79	9.73	2.52	14.98	15.14	6.83	MAB_1838	CAM61921.1	Endonuclease
gene-MAB_1839	32.09	28.5	30.65	22.39	23.9	28.93	26.41	30.32	19.11	MAB_1839	CAM61922.1	Diguanylate cyclase/phosphodiesterase
gene-MAB_1840c	61.27	63.34	62.41	161.35	132.36	234.72	85.43	92.43	74.18	MAB_1840c	CAM61923.1	Putative beta-glucanase
gene-MAB_1841c	191.36	184.05	138.24	208.22	180.16	183.81	148.53	151.58	209.53	MAB_1841c	CAM61924.1	Putative type-b cytochrome (b561)
gene-MAB_1842c	138.11	162.78	137.3	124.35	123.03	132.42	126.06	159.55	161.43	MAB_1842c	CAM61925.1	Probable catalase
gene-MAB_1843	108.01	127.23	38.21	75.15	97.02	132.74	57.49	72.42	89.42	MAB_1843	CAM61926.1	Probable D-alanyl-D-alanine dipeptidase
gene-MAB_1844	28.77	27.79	10.86	14.17	17.11	17.81	16.67	14.72	18.04	MAB_1844	CAM61927.1	Hypothetical protein
gene-MAB_1845c	28.03	15.48	0	62	63.55	58.66	39.47	47.48	45.3	MAB_1845c	CAM61928.1	Conserved hypothetical protein
gene-MAB_1846	5.28	10.54	9.34	10.82	9.84	14.5	6.72	9.62	5.68	MAB_1846	CAM61929.1	Putative ABC transporter ATP-binding protein
gene-MAB_1847	5.81	1.05	0	3.39	7.07	7.73	1.82	6.03	2.47	MAB_1847	CAM61930.1	Putative metalloprotease
gene-MAB_1848	0	0	0	0	98.91	0	97.25	0	0	MAB_1848	CAM61931.1	Hypothetical protein
gene-MAB_1849	40.11	34.7	55.53	43.5	40	59.13	31.88	26.51	19.48	MAB_1849	CAM61932.1	Putative metalloprotease
gene-MAB_1850c	221.9	292.39	640.93	146.78	300.61	178.44	186.58	163.05	402.51	MAB_1850c	CAM61933.1	Hypothetical protein
gene-MAB_1851	104.19	147.08	147.67	82.04	77.89	60.49	113.63	109.04	93.86	MAB_1851	CAM61934.1	Probable acyl-CoA dehydrogenase FadE
gene-MAB_1852c	302.82	422.51	335.05	478.05	439.23	412.73	408.77	431.66	447.86	MAB_1852c	CAM61935.1	Hypothetical isochorismatase hydrolase
gene-MAB_1854c	31.4	26	22.27	25.83	22.59	29.27	19.36	19.43	24.16	MAB_1854c	CAM61937.1	Glycogen phosphorylase
gene-MAB_1855c	10.59	7.48	0	8.65	12.87	8.99	4.48	8.99	7.02	MAB_1855c	CAM61938.1	Putative zinc-binding alcohol dehydrogenase
gene-MAB_1856	65.22	47.61	19.73	55.98	111.54	49.24	61.51	104.55	62.07	MAB_1856	CAM61939.1	Putative transcriptional regulator%2C MarR family
gene-MAB_1857c	200.57	314.75	349.94	249.93	211.78	267.63	151.03	216.15	226.98	MAB_1857c	CAM61940.1	Conserved hypothetical protein
gene-MAB_1858	92.49	72.03	89.1	82.36	70.96	67.33	85.17	98.76	90.33	MAB_1858	CAM61941.1	Probable ABC transporter antibiotic-transport ATP-binding protein
gene-MAB_1859	60.05	68.96	47.06	43.59	41.42	59.04	52.65	30.5	42.73	MAB_1859	CAM61942.1	Probable ABC transporter antibiotic-transport integral membrane protein
gene-MAB_1860	23.19	34.29	79.81	55.6	51.86	58.2	27.68	52.72	27.31	MAB_1860	CAM61943.1	Probable ABC transporter antibiotic-transport integral membrane protein
gene-MAB_1861c	414.41	368.82	391.28	672.12	443.68	524.39	305.56	372.49	396.3	MAB_1861c	CAM61944.1	Putative transcriptional regulator%2C TetR family
gene-MAB_1862	22.02	23.5	51.13	20.9	29.84	23.66	24.91	23.46	18.23	MAB_1862	CAM61945.1	Conserved hypothetical protein (L-carnitine dehydratase?)
gene-MAB_1863	56.94	49.32	58.59	51.82	64.72	55.23	50.14	51.7	56.49	MAB_1863	CAM61946.1	Probable acyl-CoA dehydrogenase FadE
gene-MAB_1864	102.24	82.98	85.35	70.83	67.05	71.96	83.37	74.88	66.59	MAB_1864	CAM61947.1	Probable lipid-transfer protein Ltp1/thiolase
gene-MAB_1865	59.71	38.53	31.07	51.1	58.78	62.54	44.64	42.3	45.64	MAB_1865	CAM61948.1	Probable fatty-acid-CoA ligase FadD
gene-MAB_1866c	73.45	53.29	74.16	6.75	9.72	8.63	16.29	13.84	12.12	MAB_1866c	CAM61949.1	Putative oxygenase
gene-MAB_1867	31.49	30.13	28.55	88.17	101.08	154.43	80.57	56.68	64.73	MAB_1867	CAM61950.1	Conserved hypothetical protein
gene-MAB_1868c	30.08	33.09	19.67	26.42	34.02	34.36	20.39	17.75	17.15	MAB_1868c	CAM61951.1	Conserved hypothetical protein
gene-MAB_1869c	101.69	102.5	104.61	108.12	100.45	132.19	69.01	63.58	86.11	MAB_1869c	CAM61952.1	Probable zinc-dependent alcohol dehydrogenase AdhE2
gene-MAB_1870	51.69	47.78	83.42	57.69	61.75	66.68	49.81	55	66.36	MAB_1870	CAM61953.1	Putative beta-lactamase
gene-MAB_1871	5031.88	3842.88	3853.4	2079.55	2734.64	1775.96	3262.39	3561.39	3739.16	MAB_1871	CAM61954.1	Conserved hypothetical protein
gene-MAB_1872c	222.18	160.27	81.63	75.31	180.13	166.78	121.02	141.99	162.16	MAB_1872c	CAM61955.1	Conserved hypothetical protein
gene-MAB_1873c	19.75	26.33	48.9	20.51	22.38	19.26	24.78	26.25	22.3	MAB_1873c	CAM61956.1	Putative TetR family transcriptional regulator
gene-MAB_1874	31.17	16.53	30.15	29.32	30.64	32.69	15.92	17.18	21.42	MAB_1874	CAM61957.1	Putative oxidoreductase
gene-MAB_1875c	609.8	646.65	517	695.78	802.74	867.6	538.37	463.1	544.99	MAB_1875c	CAM61958.1	Putative hydrolase (alpha/beta fold)
gene-MAB_1876c	1640.65	1546.22	1368.19	2056.99	2154.22	2549.59	2443.58	2328.94	1895.76	MAB_1876c	CAM61959.1	Probable propionyl-CoA carboxylase beta chain 6
gene-MAB_1877c	1808.08	1829.59	1754.08	2475.17	2457.59	3531.93	3135.56	2496	2764.03	MAB_1877c	CAM61960.1	3-oxoacyl-[acyl-carrier-protein] synthase 1 KasA
gene-MAB_1878c	13910.4	11280.7	13317.5	18138.4	18677.9	18456.1	25880.7	17830.3	16348.9	MAB_1878c	CAM61961.1	Meromycolate extension acyl carrier protein AcpM/ Phosphopantetheine-binding precursor
gene-MAB_1879c	1564.3	1356.98	974.08	2105.36	2206.92	1906.1	2734.27	2187.01	2689.54	MAB_1879c	CAM61962.1	Putative malonyl CoA-ACP transacylase FabD
gene-MAB_1880c	116.27	119.11	130.06	175.9	164	198.79	112.36	110.71	120.9	MAB_1880c	CAM61963.1	Conserved hypothetical protein
gene-MAB_1881c	128.27	175.65	80.45	233.82	173.08	142.44	172.79	181.39	203.51	MAB_1881c	CAM61964.1	Putative transcriptional regulator%2C TetR family
gene-MAB_1882c	32.95	40.56	88.58	21.89	37.93	27.79	40.32	11.92	19.11	MAB_1882c	CAM61965.1	Hypothetical protein
gene-MAB_1883c	26.39	59.3	97.2	31.24	43.07	16.22	32.36	42.38	23.48	MAB_1883c	CAM61966.1	Conserved hypothetical protein (lipoprotein?)
gene-MAB_1884c	521.47	708.47	524.48	531.76	435.84	459.75	392.05	443.66	563.53	MAB_1884c	CAM61967.1	Probable pyruvate dehydrogenase E1 component AceE
gene-MAB_1885	242.12	248.63	217.5	319.39	220.4	288.4	257.29	308.01	252.14	MAB_1885	CAM61968.1	Conserved hypothetical protein
gene-MAB_1886	1351.86	1673.53	1002.66	1584.45	1417.39	1158.92	1941.41	1753.37	2012.4	MAB_1886	CAM61969.1	Conserved hypothetical protein
gene-MAB_1887	820.97	518	696.47	697.98	649.41	560.19	797.71	766.12	804.4	MAB_1887	CAM61970.1	Probable peroxiredoxin (thioredoxin reductase) AhpE
gene-MAB_1888	712.41	831.78	1014.29	871.77	652.58	837.72	517.25	502.64	650.09	MAB_1888	CAM61971.1	Conserved hypothetical protein (thioesterase?)
gene-MAB_1889	92.47	101.46	99.13	71.57	52.19	71.52	57.31	62.11	65.57	MAB_1889	CAM61972.1	Probable L-carnitine dehydratase
gene-MAB_1890c	82.33	0	0	83.28	39.54	49.45	53.21	0	101.78	MAB_1890c	CAM61973.1	Conserved hypothetical protein
gene-MAB_1891	41.74	41.91	59.86	43.47	34.29	3.47	56.98	67.37	58.15	MAB_1891	CAM61974.1	Conserved hypothetical protein
gene-MAB_1892	134.57	231.74	232.69	151.3	155	42.93	162.3	200.68	178	MAB_1892	CAM61975.1	Hypothetical protein
gene-MAB_1893	604.6	609.17	658.93	710.24	846.18	732.55	742.9	648.41	575.57	MAB_1893	CAM61976.1	Conserved hypothetical protein
gene-MAB_1894c	82.84	80.54	74.58	99.85	118.79	124.53	61.06	49.76	48.61	MAB_1894c	CAM61977.1	Conserved hypothetical protein
gene-MAB_1895c	135.76	134.73	196.31	123.65	146.04	103.9	151.15	144.35	83.37	MAB_1895c	CAM61978.1	Conserved hypothetical protein
gene-MAB_1896c	306.89	378.33	499.63	240.93	182.77	148.14	254.69	154.31	173.36	MAB_1896c	CAM61979.1	Hypothetical protein
gene-MAB_1897c	81.69	105.74	98.85	163.59	151.03	196.57	126.52	100.65	84.49	MAB_1897c	CAM61980.1	Probable high-affinity nickel-transporter NicT
gene-MAB_1898	22.4	27.39	16.45	43.13	49.51	36.91	49.45	49.4	42.21	MAB_1898	CAM61981.1	Probable cobalamin biosynthesis protein CobD
gene-MAB_1899c	291.99	323.37	466.26	317.3	280.78	364.51	297.5	314.29	385.41	MAB_1899c	CAM61982.1	Conserved hypothetical protein
gene-MAB_1900c	468.96	535.89	372	388.97	346.31	443.06	371.36	373.86	475.13	MAB_1900c	CAM61983.1	Putative low molecular weight protein tyrosine phosphatase
gene-MAB_1901c	508.88	808.73	861.59	559.38	544.78	611.15	527.7	587.43	693.3	MAB_1901c	CAM61984.1	Conserved hypothetical protein (hydrolase?)
gene-MAB_1902	102.35	101.03	111.82	100.62	113.78	103.84	128.5	127.87	149.48	MAB_1902	CAM61985.1	Putative aminotransferase CobC
gene-MAB_1903	105.3	97.3	67.81	82.04	107.66	111.81	73.92	74.9	64.43	MAB_1903	CAM61986.1	Conserved hypothetical protein
gene-MAB_1904	207.21	259.6	341.09	225.17	192.3	252.03	165.07	166.11	177.7	MAB_1904	CAM61987.1	Conserved hypothetical protein
gene-MAB_1905	276.49	292.63	225.08	288.39	276.21	336.17	190.95	215.76	207.63	MAB_1905	CAM61988.1	Putative phosphoglycerate mutase
gene-MAB_1906	57.44	31.63	33.52	70.91	86.8	130.57	64.06	51.86	56.57	MAB_1906	CAM61989.1	Pyridoxamine 5'-phosphate oxidase-related
gene-MAB_1907	27.49	18.52	29.35	36.38	36.48	34.18	16.84	26.05	22.65	MAB_1907	CAM61990.1	Conserved hypothetical protein
gene-MAB_1908c	15.96	12.14	5.37	28.43	29.24	59	16.2	16.14	14.14	MAB_1908c	CAM61991.1	Conserved hypothetical protein
gene-MAB_1909c	7.24	33.03	21.89	39.29	41.69	56.93	31.12	27.03	27.66	MAB_1909c	CAM61992.1	Probable methanol dehydrogenase transcriptional regulatory protein MoxR3
gene-MAB_1910c	17.89	39.61	24.64	45.87	49.48	76.01	41.9	49.57	24.02	MAB_1910c	CAM61993.1	Conserved hypothetical protein
gene-MAB_1911c	23.51	25.57	8.66	77.46	54.19	86.27	21.53	32.55	23.34	MAB_1911c	CAM61994.1	Conserved hypothetical protein
gene-MAB_1912c	375.26	321.71	991.48	1376.5	1328.95	1201.13	593.09	798.34	650.33	MAB_1912c	CAM61995.1	Conserved hypothetical protein
gene-MAB_1913	31.65	49.14	35.63	57.87	60.51	57.16	62.12	50.23	75.75	MAB_1913	CAM61996.1	Conserved hypothetical protein (ribonuclease?)
gene-MAB_1914c	76.12	77.23	96.1	257.07	261.69	303.58	137.88	143.91	128.82	MAB_1914c	CAM61997.1	Probable adenylate cyclase
gene-MAB_1915	746.05	565.42	570.72	1151.16	1175.66	1471.04	1132.51	845.2	795.17	MAB_1915	CAM61998.1	Probable fatty-acid-coa ligase FadD
gene-MAB_1916c	373.02	581.66	788.37	298.09	242.92	248.4	342.79	300.1	329.03	MAB_1916c	CAM61999.1	3-methyl-2-oxobutanoate hydroxymethyltransferase
gene-MAB_1917	120.42	127.69	180.26	307.29	271.22	394.56	174.68	137.66	134.63	MAB_1917	CAM62000.1	Conserved hypothetical protein
gene-MAB_1918	350.66	310.78	348.57	291.34	296.96	408.9	231.15	257.72	209.91	MAB_1918	CAM62001.1	Conserved hypothetical protein (possible hydrolase)
gene-MAB_1919	204.8	181.46	112.69	223.49	233.7	319.27	154.33	159.86	140.38	MAB_1919	CAM62002.1	Conserved hypothetical protein (possible hydrolase)
gene-MAB_1920	419.94	375.46	411.1	378.93	377.6	518.43	346.56	303.08	275.67	MAB_1920	CAM62003.1	Probable glutamine synthetase
gene-MAB_1921	132.29	149.97	142.08	185.95	168.11	289.49	89.61	95.34	79.59	MAB_1921	CAM62004.1	Glutamate-ammonia-ligase adenylyltransferase GlnE
gene-MAB_1922	346.08	153.39	0	576.55	1099.69	674.73	443.89	463.06	535.7	MAB_1922	CAM62005.1	Conserved hypothetical protein
gene-MAB_1923c	26.69	47.29	0	32.85	52.22	21.16	87.82	51.44	67.42	MAB_1923c	CAM62006.1	Conserved hypothetical protein
gene-MAB_1924	106.48	195.95	210.81	213.33	118.94	226.11	168.61	155.97	251.54	MAB_1924	CAM62007.1	Putative transcriptional regulator%2C MarR family
gene-MAB_1925	717.96	877.3	462.38	706.22	561.4	303.65	563.78	786.53	1140	MAB_1925	CAM62008.1	Conserved hypothetical protein
gene-MAB_1926	354.63	525.54	380.25	475.99	329.68	269.47	341.69	347.96	480.79	MAB_1926	CAM62009.1	Putative transcriptional regulatory protein PrrA
gene-MAB_1927	119.32	195.04	204.97	231.43	161.73	220.57	143.86	144.59	157.96	MAB_1927	CAM62010.1	Putative sensor-type histidine kinase PrrB
gene-MAB_1928c	251.75	338.57	328.12	215.8	209.97	209.35	228.24	221.52	223.35	MAB_1928c	CAM62011.1	Conserved hypothetical protein
gene-MAB_1929	58.94	61.67	58.01	131.83	127.3	158.04	84.61	75.32	82.29	MAB_1929	CAM62012.1	Conserved hypothetical protein
gene-MAB_1930c	255.28	155.45	193.82	359.45	348.61	301.15	609.28	244.06	334.73	MAB_1930c	CAM62013.1	Conserved hypothetical integral membrane protein
gene-MAB_1931c	205.58	77	199.23	178.21	147.6	171.25	163.24	157.02	167.63	MAB_1931c	CAM62014.1	Conserved hypothetical integral membrane protein
gene-MAB_1932c	305.5	388	321.45	722.35	803.6	948.73	563.2	582.34	553.11	MAB_1932c	CAM62015.1	Probable chaperone protein HchA (Hsp31)
gene-MAB_1933c	360.39	595.2	764.58	285.65	287.51	243.67	244.17	261.21	292.88	MAB_1933c	CAM62016.1	Probable glutamine synthetase%2C type I (GlnA1)
gene-MAB_1934	808.57	914.25	1426.35	943.62	973.56	1103.82	1056.62	829.61	1143.25	MAB_1934	CAM62017.1	Conserved hypothetical protein
gene-MAB_1935	55.63	56.93	45.78	91.04	70.34	107.73	26.01	26.76	27.28	MAB_1935	CAM62018.1	Putative drug resistance transporter
gene-MAB_1936	50.61	51.17	74.75	86.83	124.18	169.54	134	105.81	101.7	MAB_1936	CAM62019.1	Conserved hypothetical protein
gene-MAB_1937	56.68	48.6	43.6	84.77	105.99	150.63	73.17	61.37	46.66	MAB_1937	CAM62020.1	Putative peptide monooxygenase
gene-MAB_1938c	6.27	32.4	0	36.74	40.29	41.09	33.97	31.44	43.82	MAB_1938c	CAM62021.1	Putative transcriptional regulator%2C TetR family
gene-MAB_1939	10.22	12.86	2.75	7.17	8.99	13.78	9.74	10.01	12.93	MAB_1939	CAM62022.1	Probable cytochrome P450
gene-MAB_1940c	1634.43	1789.8	1618.7	1400.66	1170.88	1042.91	1382.19	1618.24	1743.19	MAB_1940c	CAM62023.1	Conserved hypothetical protein
gene-MAB_1942c	1373.64	1529.61	1350.59	860.12	966.27	972.18	812.57	821.07	891.31	MAB_1942c	CAM62024.1	Probable lipoic acid synthetase LipA
gene-MAB_1943c	2023.05	1754.9	1671.8	1506.99	1477.41	1059.45	1561.99	1724.26	1767.38	MAB_1943c	CAM62025.1	Probable lipoyltransferase LipB
gene-MAB_1944c	568.95	688.45	498.79	507.91	511.32	521.89	456.99	501.34	644.61	MAB_1944c	CAM62026.1	Conserved hypothetical protein
gene-MAB_1945c	404.07	406.93	251.18	370.84	384.48	272.79	367.73	416.1	487.55	MAB_1945c	CAM62027.1	Probable dihydrolipoamide succinyltransferase
gene-MAB_1946	0	0	0	0	0	1.39	270.92	0	0	MAB_1946	CAM62028.1	Conserved hypothetical protein
gene-MAB_1947	349.67	155.15	0	335.3	195.38	227.66	70.43	131.72	276.97	MAB_1947	CAM62029.1	Conserved hypothetical protein
gene-MAB_1948c	438.05	508.19	473.31	371.7	355.79	313.89	376.91	384.83	474.61	MAB_1948c	CAM62030.1	Probable cytosol aminopeptidase (leucyl aminopeptidase?)
gene-MAB_1949	210.69	220.79	271.4	211.58	203.85	256.6	235.06	195.77	216.99	MAB_1949	CAM62031.1	Probable aminomethyltransferase/Glycine cleavage system T protein
gene-MAB_1950	294.61	294.53	280.56	268.93	255.68	284.52	280.03	300.27	302.05	MAB_1950	CAM62032.1	Probable branched-chain amino acid aminotransferase (IlvE)
gene-MAB_1951c	31.66	33.36	60.06	33.71	39.32	46.45	23.75	25.14	23.58	MAB_1951c	CAM62033.1	Conserved hypothetical protein (phosphoesterase?)
gene-MAB_1952c	66.33	126.11	104.08	110.9	116.59	117.6	78.43	99.71	101.72	MAB_1952c	CAM62034.1	Cobalamin synthase CobS
gene-MAB_1953c	669.09	902.34	558.15	503.07	476.55	281.05	544.07	683.35	851.04	MAB_1953c	CAM62035.1	Probable nicotinate-nucleotide--dimethylbenzimidazole phosphoribosyltransferase CobT
gene-MAB_1954c	432.57	523.93	567.42	428.47	319.47	213.9	399.44	379.97	437.37	MAB_1954c	CAM62036.1	Putative cobinamide kinase/cobinamide phosphate guanylyltransferase CobU
gene-MAB_1955c	647.98	758.4	668.19	486.3	437.35	286.67	550.83	643.93	660.87	MAB_1955c	CAM62037.1	Conserved hypothetical protein
gene-MAB_1956	38.67	43.83	29.36	43.31	27.32	30.86	35.76	33.4	40.25	MAB_1956	CAM62038.1	Probable glycerate kinase
gene-MAB_1957	2553.71	2204.38	1578.54	1723.35	1603.26	1308.17	2229	2267.85	2472.48	MAB_1957	CAM62039.1	Conserved hypothetical protein
gene-MAB_1958c	138.64	128.89	31.89	164.29	130.36	91.28	135.79	143.01	135.54	MAB_1958c	CAM62040.1	Conserved hypothetical protein
gene-MAB_1959	254.59	279.43	358.26	216.6	187.2	189.06	151.78	190.62	191.3	MAB_1959	CAM62041.1	Probable adenosine kinase CbhK
gene-MAB_1960c	265.08	365.59	331.81	421.55	391.95	399.78	409.01	397.15	441.03	MAB_1960c	CAM62042.1	Probable asparagine synthetase AsnB
gene-MAB_1961	5751.77	6745.69	6815.48	4500.97	5096.47	2207.01	8306.54	7724.88	8063.72	MAB_1961	CAM62043.1	Probable cytochrome c oxidase subunit 2 precursor
gene-MAB_1962	4575.5	5261.52	4786.76	3792.17	4312.1	1626.05	5331	5940.44	6126.52	MAB_1962	CAM62044.1	Probable cytochrome c oxidase polypeptide 4
gene-MAB_1963	709.66	628.47	556.25	694.39	730.99	588.49	587.1	733.05	689.66	MAB_1963	CAM62045.1	Putative membrane protein%2C MmpS family
gene-MAB_1964	363.23	354.83	369.22	673.4	685.78	794.45	461.85	477.82	301.72	MAB_1964	CAM62046.1	Conserved hypothetical protein
gene-MAB_1965c	554.8	941.16	1066.98	473.3	332.46	435.04	507.2	436.24	544.19	MAB_1965c	CAM62047.1	Conserved hypothetical protein (pyridoxamine 5'-phosphate oxidase?)
gene-MAB_1966c	5284.75	6445.11	6856.16	3833.19	3875.49	1524.06	5785.4	5866.55	6301.63	MAB_1966c	CAM62048.1	Probable ubiquinol-cytochrome c reductase cytochrome b subunit
gene-MAB_1967c	2819.03	3292.58	3747.88	1950.34	1956.26	997.07	3016.86	2971.92	3552.97	MAB_1967c	CAM62049.1	Probable ubiquinol-cytochrome c reductase iron-sulfur subunit (Rieske iron-sulfur protein)
gene-MAB_1968c	5928.02	6377	5879.61	4159.74	4113.32	1735.18	4340.04	5034.38	5525.5	MAB_1968c	CAM62050.1	Probable ubiquinol-cytochrome c reductase cytochrome c subunit
gene-MAB_1969c	6624.61	8194.14	7627.37	5795.81	5750.19	3464.1	8818.94	8237.35	10141	MAB_1969c	CAM62051.1	Probable cytochrome c oxidase subunit III
gene-MAB_1970	181.03	240.85	188.87	303.32	262.44	215.89	299.67	354.94	380.63	MAB_1970	CAM62052.1	Anthranilate phosphoribosyltransferase TrpD
gene-MAB_1971c	21.23	12.09	23.68	18.39	22.68	30.22	19.67	25.05	16.54	MAB_1971c	CAM62053.1	Probable DNA polymerase III epsilon subunit
gene-MAB_1972c	50.93	56.69	51.8	50.34	30.23	38.16	46.89	62.94	69.69	MAB_1972c	CAM62054.1	Conserved hypothetical protein (methyltransferase?)
gene-MAB_1973	0	0	0	3.4	1.43	0	0	0	0	MAB_1973	CAM62055.1	Conserved hypothetical protein
gene-MAB_1974	255.4	228.55	251.08	444.85	445.14	765.82	318.75	369.28	270.54	MAB_1974	CAM62056.1	Putative secreted protein
gene-MAB_1975	230.32	177.98	198.05	367.74	307.21	566.83	69.36	87.69	74.87	MAB_1975	CAM62057.1	Conserved hypothetical protein
gene-MAB_1976	105.61	124.67	110.29	146.51	125.95	166.32	103.74	108.88	140.1	MAB_1976	CAM62058.1	Conserved hypothetical protein (glycosyl transferase?)
gene-MAB_1977	58.93	75.54	40.64	43.15	65.44	47.68	42.19	49.61	78.8	MAB_1977	CAM62059.1	Putative methyltransferase
gene-MAB_1978c	347.07	420.38	421.96	522.91	517.42	524.14	459.85	470.14	526.05	MAB_1978c	CAM62060.1	Probable long-chain-fatty-acid--CoA ligase FadD
gene-MAB_1979	186.97	242.56	212.54	185.18	141.95	139.41	160.83	202.78	221.82	MAB_1979	CAM62061.1	Conserved hypothetical protein
gene-MAB_1980c	11.95	46.67	0	30.2	48.49	59.94	72.98	23.87	17.68	MAB_1980c	CAM62062.1	Conserved hypothetical protein
gene-MAB_1981	2243.24	3325.45	4918.56	3025.9	2659.85	2611.39	3437.76	3348.2	3420.37	MAB_1981	CAM62063.1	Conserved hypothetical protein
gene-MAB_1982	185.89	257.58	228.39	220.61	231.87	295.11	122.55	125.18	155.63	MAB_1982	CAM62064.1	Putative arsenite-transporting ATPase
gene-MAB_1983	83.5	114.27	74.22	161.84	141.49	130.91	117.73	80.01	169.72	MAB_1983	CAM62065.1	Conserved hypothetical protein
gene-MAB_1984	412.65	429.29	463.1	513.61	524.41	548.2	621.2	543.28	614.63	MAB_1984	CAM62066.1	Probable 1-acylglycerol-3-phosphate O-acyltransferase
gene-MAB_1985	329.57	404.59	446.62	265.64	254.32	306.91	313.62	271.45	350.38	MAB_1985	CAM62067.1	Conserved hypothtical membrane protein
gene-MAB_1986	166.78	170.62	116.43	151.06	179.35	190.32	154.33	92.73	143.41	MAB_1986	CAM62068.1	Conserved hypothetical protein
gene-MAB_1987	1385.06	1727	1487.35	1044.94	919.51	725.82	1108.5	1193.19	1431.8	MAB_1987	CAM62069.1	Probable 3-deoxy-D-arabino-heptulosonate 7-phosphate synthase AroG
gene-MAB_1988c	141.71	139.82	130.26	140.42	135.27	152.12	120.82	123.52	153.32	MAB_1988c	CAM62070.1	Probable serine/threonine protein kinase
gene-MAB_1989c	147.79	159.66	213.85	464.15	455.87	596.08	302.06	356.01	352.21	MAB_1989c	CAM62071.1	Hypothetical protein
gene-MAB_1990	893.94	1122.55	1704.41	2398.01	1812.3	1529.65	1180.12	1455.18	1419.12	MAB_1990	CAM62072.1	Conserved hypothetical protein
gene-MAB_1991c	172.45	150.04	166.91	233.76	247.06	355.34	150.35	143.87	136.26	MAB_1991c	CAM62073.1	Conserved hypothetical protein
gene-MAB_1992c	158.31	208.17	166.58	194.07	163.22	224.81	155.2	132.36	131.2	MAB_1992c	CAM62074.1	Probable polyprenyl synthetase
gene-MAB_1993	403.99	460.09	443.17	365.95	395.61	361.47	432.81	424.58	409.76	MAB_1993	CAM62075.1	Probable 5%2C10-methylenetetrahydrofolate reductase
gene-MAB_1994c	95.52	91.35	125.83	120.45	133.12	182.57	156.17	119.61	117.49	MAB_1994c	CAM62076.1	Probable conserved lipoprotein LppM
gene-MAB_1995c	25.25	23.31	30.78	51.64	44.65	60.1	36.39	36.07	39.34	MAB_1995c	CAM62077.1	Conserved hypothetical protein (acetyltransferase?)
gene-MAB_1996	5616.8	5488.01	4059.6	5562.33	6276.99	4847.99	6262.08	6476.48	6903.67	MAB_1996	CAM62078.1	Conserved hypothetical transmembrane protein
gene-MAB_1997	9404.19	6408.1	6080.18	5479.71	6349.91	4678.95	6927.21	6569.11	5967.24	MAB_1997	CAM62079.1	Protein MraZ
gene-MAB_1998	894.15	647.09	715.31	476.68	592.89	728.15	585.36	506.48	555.69	MAB_1998	CAM62080.1	S-adenosyl-methyltransferase MraW
gene-MAB_1999	580.49	380.52	442.44	355.8	428.48	440.6	404.08	461.13	430.02	MAB_1999	CAM62081.1	Conserved hypothetical protein
gene-MAB_2000	1009.69	654.23	852.01	771.82	859.78	968.46	789.71	807.45	651.84	MAB_2000	CAM62082.1	Probable penicillin-binding membrane protein PbpB
gene-MAB_2001	259.43	211.45	233.86	249.83	248.31	345.43	187.76	203.78	186.04	MAB_2001	CAM62083.1	UDP-N-acetylmuramyl-tripeptide synthetase MurE
gene-MAB_2002	150.38	129.3	135.15	154.47	157.53	190.08	111.76	113.12	115.12	MAB_2002	CAM62084.1	UDP-N-acetylmuramoyl-tripeptide--D-alanyl-D-alanine ligase MurF
gene-MAB_2003	257.45	261.88	295.54	353.71	355.68	459.35	261.33	284.65	239.13	MAB_2003	CAM62085.1	Phospho-N-acetylmuramoyl-pentapeptide-transferaseMurX
gene-MAB_2004	227.43	220.56	193.52	381.79	314.17	479.83	196.9	186.41	172.14	MAB_2004	CAM62086.1	UDP-N-acetylmuramoylalanine--D-glutamate ligase MurD
gene-MAB_2005	256.09	186.81	214.27	311.71	320.22	443.13	251.45	232.04	198.27	MAB_2005	CAM62087.1	Putative cell division protein FtsW
gene-MAB_2006	197.15	159.67	197.97	192.12	181.41	297.72	133.3	132.62	148.03	MAB_2006	CAM62088.1	UDP-N-acetylglucosamine--N-acetylmuramyl-(pentapeptide) pyrophosphoryl-undecaprenol N-acetylglucosamine transferase MurG
gene-MAB_2007	204.81	180.01	170.7	288.63	305.05	360.24	184.57	197.01	169.71	MAB_2007	CAM62089.1	UDP-N-acetylmuramate--L-alanine ligase MurC
gene-MAB_2008	270	299.75	284.02	414.4	349.4	604.33	213.84	214.05	192.82	MAB_2008	CAM62090.1	Putative cell division protein FtsQ
gene-MAB_2009	420.32	207.95	233.41	800.43	739.77	1240.75	555.58	392.7	316.16	MAB_2009	CAM62091.1	Putative cell division protein FtsZ
gene-MAB_2010	285.21	146.73	214.19	517.9	622	829.94	450.08	353.13	286.95	MAB_2010	CAM62092.1	Conserved hypothetical protein
gene-MAB_2011	36.88	31.35	28.4	62.13	68.18	78.29	63.83	39.29	23.33	MAB_2011	CAM62093.1	Conserved hypothetical protein
gene-MAB_2012	1631.11	680.32	648.37	845.87	1294.14	1157.33	1315.89	1448.48	1383.89	MAB_2012	CAM62094.1	Conserved hypothetical protein
gene-MAB_2013c	63.89	71.2	26.13	52.73	65.05	65.81	80.11	54.78	64.17	MAB_2013c	CAM62095.1	Conserved hypothetical protein
gene-MAB_2014c	0	0	0	16.66	26.36	0	39.91	46.66	0	MAB_2014c	CAM62096.1	Putative transcriptional regulator%2C ArsR
gene-MAB_2015c	33.87	21.77	15.01	10.8	26.16	48.41	23.22	24	12.6	MAB_2015c	CAM62097.1	Conserved hypothetical protein
gene-MAB_2016	681.38	1107.93	1446.31	798.61	1382.24	871.57	923.3	1121.53	1463.98	MAB_2016	CAM62098.1	Conserved hypothetical protein
gene-MAB_2017	1983.58	1958.11	1714.03	2387.71	2470.17	2368.43	2567.41	2734.74	2923.79	MAB_2017	CAM62099.1	Hypothetical immunogenic protein antigen 84
gene-MAB_2018	4686.3	4589.38	3393.22	4350.73	4492.89	4712.2	4156.8	4744.53	5039.11	MAB_2018	CAM62100.1	Hypothetical protein
gene-MAB_2019	179.34	157.65	117.47	153.99	161.4	170.08	121.56	90.88	107.45	MAB_2019	CAM62101.1	Putative VanY-type carboxypeptidase
gene-MAB_2020c	44.7	32.95	85.68	26.71	20.18	27.1	39.01	36.73	30.37	MAB_2020c	CAM62102.1	Possible bifunctional enzyme HhdD isomerase + cyclase/dehydrase
gene-MAB_2021c	48.73	87.08	41.96	32.52	45.3	38.28	35.45	44.02	41.61	MAB_2021c	CAM62103.1	Putative carboxymuconolactone decarboxylase
gene-MAB_2022	159.23	107	197.05	112	84.84	69.11	97.23	109.15	116.45	MAB_2022	CAM62104.1	Putative transcriptional regulator%2C TetR family
gene-MAB_2023c	246.48	268.94	299.71	259.43	316.2	282.58	250.85	316.2	253.53	MAB_2023c	CAM62105.1	Putative LacI-family transcriptional regulator
gene-MAB_2024	32.23	19.06	24.42	41.16	43.74	45.57	37.14	40.04	30.03	MAB_2024	CAM62106.1	Amidase family protein
gene-MAB_2025	18.74	10.84	24.42	26.52	28.95	33.5	19.19	14.69	21.42	MAB_2025	CAM62107.1	Possible purine/cytosine permease
gene-MAB_2026	44.29	30.74	44.43	62.74	56.6	71.69	50.06	49.24	42.34	MAB_2026	CAM62108.1	Putative peptidyl-arginine deiminase
gene-MAB_2027	29.29	3.12	75.93	18.76	22.76	16.67	2.52	14.9	24.56	MAB_2027	CAM62109.1	Putative acyl carrier protein
gene-MAB_2028	3.18	1.84	0	3.59	5	7.48	2.57	1.16	3.13	MAB_2028	CAM62110.1	Probable 3-oxoacyl-(Acyl-carrier-protein) synthase II KasB
gene-MAB_2029	0	2.7	0	9.24	12.59	17.04	1.17	1.42	2.55	MAB_2029	CAM62111.1	Putative beta-ketoacyl synthase
gene-MAB_2030	2.21	1.79	0	8.91	10.37	14.55	1.25	3.39	1.69	MAB_2030	CAM62112.1	Probable 3-oxoacyl-(Acyl-carrier-protein) synthase II KasA
gene-MAB_2031	1.45	0.39	0	8.06	7.8	7.96	0.68	1.65	1.48	MAB_2031	CAM62113.1	Putative beta-ketoacyl synthase
gene-MAB_2032	0	1.79	21.7	8.55	9.44	19.57	8.41	0.92	1.66	MAB_2032	CAM62114.1	Probable 3-oxoacyl-[acyl-carrier protein] reductase
gene-MAB_2033	3.4	1.86	0	2.96	1.63	4.24	1.59	0.95	0.86	MAB_2033	CAM62115.1	Probable thioesterase
gene-MAB_2034	6.76	0	8.27	1.97	4.92	3.37	3.7	7	4.01	MAB_2034	CAM62116.1	Probable malonyl CoA-acyl carrier protein transacylase
gene-MAB_2035	9.79	6.8	2.5	6.95	8.21	6.63	9.55	9.93	13.22	MAB_2035	CAM62117.1	Possible conserved polyketide synthase associated protein
gene-MAB_2036	26.76	11.49	0	18.94	15.27	54.5	27.48	21.63	33.15	MAB_2036	CAM62118.1	Putative membrane protein MmpS
gene-MAB_2037	10.07	11.28	14.69	15.31	18.41	20.69	16.79	16.37	13.92	MAB_2037	CAM62119.1	Putative membrane protein MmpL
gene-MAB_2038	11.97	11.33	29.51	18.81	25.95	29.87	15.14	13.17	14.91	MAB_2038	CAM62120.1	Putative transport protein
gene-MAB_2039	20.38	14.31	19.27	25.22	10.76	24.73	35.16	22.66	15.57	MAB_2039	CAM62121.1	Probable lipase LipH (carboxylesterase)
gene-MAB_2040c	14.41	6.87	57.76	17.8	21.84	52.55	24.38	25.63	26.33	MAB_2040c	CAM62122.1	Conserved hypothetical protein (carboxymuconolactone decarboxylase?)
gene-MAB_2041c	39.33	50.57	27.06	48.35	61.82	52.3	35.61	42.43	33.25	MAB_2041c	CAM62123.1	Probable zinc-containing alcohol dehydrogenase
gene-MAB_2042c	89.9	100.43	82.73	63.28	59.67	55.95	76.41	77.38	67.84	MAB_2042c	CAM62124.1	Conserved hypothetical protein
gene-MAB_2043	202.54	158.54	80.76	85.59	122.07	125.57	83.61	104.07	110.74	MAB_2043	CAM62125.1	Putative transcriptional regulator%2C TetR
gene-MAB_2044	125.1	183.53	241.58	174.62	166.23	129.68	181.41	209.4	181.4	MAB_2044	CAM62126.1	Probable phenylacetic acid degradation-related protein
gene-MAB_2045	80.82	76.93	61.37	43.66	69.78	54	68.08	59.76	54.45	MAB_2045	CAM62127.1	Putative hydrolase (alpha/beta fold)
gene-MAB_2046	298.62	378.74	420.57	276.91	292.15	312.7	374.1	310.71	348.48	MAB_2046	CAM62128.1	Possible transcriptional regulator%2C TetR family
gene-MAB_2047c	1361.17	1453.41	1745.97	911.69	845.45	314.98	1473.11	1680.45	1837.59	MAB_2047c	CAM62129.1	Probable ferredoxin reductase
gene-MAB_2048c	1924.03	2532.21	3057.84	1501.32	1352.39	402.6	2289.82	2550.73	2524.69	MAB_2048c	CAM62130.1	Probable cytochrome P450
gene-MAB_2049c	3445.29	4520.45	3883.02	3676.16	3112.28	1191.43	3400.5	5691.59	4358.42	MAB_2049c	CAM62131.1	Probable ferredoxin
gene-MAB_2050	314.99	315.86	303.24	192.95	245.68	132.63	450.8	391.45	370.07	MAB_2050	CAM62132.1	Putative HTH-type transcriptional regulator AraC
gene-MAB_2051	140.48	167.39	120.6	146.74	144.64	99.14	137.52	186.45	218.91	MAB_2051	CAM62133.1	Conserved hypothetical protein (thiolase?)
gene-MAB_2052	141.42	188.23	20.13	151.64	147.76	92.03	77.75	117.79	124.96	MAB_2052	CAM62134.1	Conserved hypothetical protein
gene-MAB_2053	73.22	84.43	48.59	79.2	68.84	64.37	47.15	55.73	61.86	MAB_2053	CAM62135.1	Luciferase-like
gene-MAB_2054	78.42	77.74	72.87	42.17	87.93	125.78	45.31	73.61	107.51	MAB_2054	CAM62136.1	Conserved hypothetical protein
gene-MAB_2055	197.53	182.37	116.59	285.72	212.61	109.69	158.99	251.19	141.46	MAB_2055	CAM62137.1	MaoC-like dehydratase
gene-MAB_2056	83.7	77.32	79.49	123.09	122.76	101.72	31.81	99.96	109.18	MAB_2056	CAM62138.1	Conserved hypothetical protein
gene-MAB_2057	52.34	72.32	28.31	54.88	55.39	104.2	44.23	58.8	53.96	MAB_2057	CAM62139.1	Conserved hypothetical protein
gene-MAB_2058	111.29	108.12	76.86	122.54	100.74	120.59	57.69	68.33	87.12	MAB_2058	CAM62140.1	Probable enoyl-CoA dehydratase/isomerase
gene-MAB_2059	108.89	130.92	151.81	127.09	152.96	154.47	107.07	106.66	155.63	MAB_2059	CAM62141.1	Conserved hypothetical protein
gene-MAB_2060	40.8	60.61	61.04	61.39	56.35	47.12	55.02	75.94	79.93	MAB_2060	CAM62142.1	Conserved hypothetical protein
gene-MAB_2061c	36.52	38.41	0	26.63	21.81	38.94	10.72	30.37	15.93	MAB_2061c	CAM62143.1	Putative transcriptional regulator%2C TetR family
gene-MAB_2062c	1053.42	921.44	748.77	1445.95	1595.02	871.63	1200.59	1059.86	1158.73	MAB_2062c	CAM62144.1	Hypothetical long-chain-fatty-acid--CoA ligase
gene-MAB_2063c	130.83	152.41	165.82	174.55	144.36	164.81	114.09	135.87	144.27	MAB_2063c	CAM62145.1	Probable acid-CoA ligase
gene-MAB_2065c	277.06	300.45	256.91	266.83	236.85	225.47	251.85	261.83	264.52	MAB_2065c	CAM62146.1	Probable acyl-CoA dehydrogenase FadE
gene-MAB_2066c	106.2	98.02	69.48	112.05	93.82	84.89	78.23	93.04	106.3	MAB_2066c	CAM62147.1	Probable acetyl/propionyl carboxylase alpha subunit AccA2
gene-MAB_2067c	88.36	69.81	57.2	74.85	62.7	51.31	76.98	90.02	90.56	MAB_2067c	CAM62148.1	Probable acetyl/propionyl-CoA carboxylase beta subunit AccD2
gene-MAB_2068c	508.51	450.6	465.81	465.98	362.88	109.69	844.14	987.76	791.1	MAB_2068c	CAM62149.1	Putative transcriptional regulator
gene-MAB_2069	921.04	929.21	1088.5	538.52	581.84	567.56	1077.67	773.79	921.5	MAB_2069	CAM62150.1	Conserved hypothetical protein
gene-MAB_2070c	928.7	1156.21	1038.04	982.49	842.56	973.66	1109.6	1150.67	1121.08	MAB_2070c	CAM62151.1	Putative transcriptional regulator
gene-MAB_2071	31.01	41.99	42.04	13.16	11.58	20.57	24.94	32.23	39.18	MAB_2071	CAM62152.1	Probable short-chain dehydrogenase/reductase
gene-MAB_2072	108.52	106.21	151.99	78.66	106.67	67.92	113.02	125.5	105.96	MAB_2072	CAM62153.1	Conserved hypothetical protein
gene-MAB_2073	298.68	401.41	510.08	255.81	255.05	277.02	245.24	219.57	251.9	MAB_2073	CAM62154.1	Putative monooxygenase
gene-MAB_2074	65.53	56.07	109.15	25.95	33.23	49.16	35.27	31.17	26.81	MAB_2074	CAM62155.1	Putative monooxygenase
gene-MAB_2075	26.53	2.71	2.3	21.03	15.68	37.88	9.34	12.64	10.12	MAB_2075	CAM62156.1	Putative monooxygenase
gene-MAB_2076	12.25	5.28	9.89	13.87	8.4	17.8	5.58	9.17	10.46	MAB_2076	CAM62157.1	Putative esterase/acetyl hydrolase
gene-MAB_2077	17	18.54	24.55	17.84	13.58	23.24	19.59	16.72	17.59	MAB_2077	CAM62158.1	Probable monooxygenase
gene-MAB_2078	55.95	66.69	88.15	44.62	43.43	36.29	53.46	60.52	53.22	MAB_2078	CAM62159.1	Probable cytochrome P450
gene-MAB_2079	54.6	27.58	18.01	34.27	22.78	17.05	38.21	46.97	28.68	MAB_2079	CAM62160.1	Conserved hypothetical protein (transglutaminase?)
gene-MAB_2080	85.03	89.88	114.51	62.93	80.73	65.46	90.66	73.21	76.88	MAB_2080	CAM62161.1	Probable medium chain fatty-acid-CoA ligase FadD
gene-MAB_2081	110.01	105.52	50.81	81.89	84.58	79.89	93.63	81.85	86.79	MAB_2081	CAM62162.1	Probable acyl CoA dehydrogenase
gene-MAB_2082	139.51	98.77	122.04	92.75	85.11	112.4	96.2	91.58	88.64	MAB_2082	CAM62163.1	Conserved hypothetical protein
gene-MAB_2083	734.22	641.63	910.78	442.45	531.37	496.63	821.15	604.83	746.21	MAB_2083	CAM62164.1	Conserved hypothetical protein
gene-MAB_2084	1783.13	1912.25	2151.13	246.41	278.5	254.15	272.32	285.2	254.48	MAB_2084	CAM62165.1	Probable zinc-type alcohol dehydrogenase AdhD
gene-MAB_2085	713.14	792.35	921.71	124.61	162.05	124.21	130.24	125.85	128.29	MAB_2085	CAM62166.1	Probable acyl CoA dehydrogenase
gene-MAB_2086c	55	16.28	0	0	0	0	0	0	0	MAB_2086c	CAM62167.1	Truncated transposase-like protein IS1601-D
[truncated: 2,839 more rows]
