# Supplementary material for: The stress response factor SigH mediates intrinsic resistance to multiple antibiotics in Mycobacterium abscessus
Source: Microbiol Spectr. 2026 Jun 15;14(7):e03965-25. doi: 10.1128/spectrum.03965-25 (PMC13340314; doi:10.1128/spectrum.03965-25)
Supplement: Data S3 — DEGs analysis between three different groups. [file spectrum.03965-25-s0003.xlsx]

## Sheet: KO vs WT  Diff DEGs
XLS 3: Differential expression analysis of genes (DEGs)
Gene_ID	count_KO	count_WT	fpkm_KO	fpkm_WT	log2FC	PValue	FDR	Gene_Name	prot	description
gene-MAB_3543c	0	403.333	0	639.167	-12.1006	1.6e-100	7.38e-97	MAB_3543c	CAM63619.1	RNA polymerase sigma-E factor
gene-MAB_4143c	0	6.33333	0	207.543	-6.24325	1.05e-05	9.16e-05	MAB_4143c	CAM64216.1	Putative anti-ECFsigma factor%2C ChrR
gene-MAB_2460	5.66667	246	2.79667	169.587	-5.99397	2.8e-53	4.3e-50	MAB_2460	CAM62541.1	Conserved hypothetical protein
gene-MAB_3574c	8.33333	0	4.25	0	5.79155	0.000156538	0.000972352	MAB_3574c	CAM63649.1	3-oxoacyl-[acyl-carrier-protein] synthase III
gene-MAB_2459	4.66667	118	9.66	338.207	-5.13153	2.15e-19	1.42e-17	MAB_2459	CAM62540.1	Conserved hypothetical protein
gene-MAB_4843	0	3	0	77.1033	-5.02967	0.00264735	0.0101103	MAB_4843	CAM64911.1	Hypothetical protein
gene-MAB_4123	8.66667	163.667	3.23667	91.62	-4.92191	1.56e-40	6.52e-38	MAB_4123	CAM64196.1	Probable monooxygenase
gene-MAB_1011c	1115	28.6667	757.61	27.4567	4.62102	2.29e-49	1.76e-46	MAB_1011c	CAM61101.1	Putative YrbE family protein
gene-MAB_1012c	471.667	12	320.5	12.0633	4.60967	3.76e-30	6.66e-28	MAB_1012c	CAM61102.1	Putative YrbE family protein
gene-MAB_4908c	1.66667	28.6667	1.24333	29.0533	-4.60019	1.93e-16	9.9e-15	MAB_4908c	CAM64976.1	Putative luciferase-like oxidoreductase
gene-MAB_2461	17.3333	264.667	20.5267	484.103	-4.59441	3.04e-50	2.81e-47	MAB_2461	CAM62542.1	Putative sulfate ABC transporter%2C ATP-binding protein
gene-MAB_0219	141	2106.67	52.1133	1135.26	-4.56562	2.74e-72	6.31e-69	MAB_0219	CAM60319.1	Conserved hypothetical protein
gene-MAB_4696c	417.667	10.6667	256.6	11.9133	4.47766	3.94e-24	4.13e-22	MAB_4696c	CAM64764.1	Possible methyltransferase
gene-MAB_4122	6.33333	88.3333	1.95667	37.2533	-4.39794	6.07e-14	2.43e-12	MAB_4122	CAM64195.1	Putative amino acid permease
gene-MAB_1005c	2496.33	80	944.327	41.87	4.35018	4.31e-26	5.67e-24	MAB_1005c	CAM61095.1	Putative MCE family protein
gene-MAB_1009c	2883	83.6667	1385.46	64.24	4.3263	7.32e-30	1.25e-27	MAB_1009c	CAM61099.1	Putative MCE family protein
gene-MAB_4735	3.66667	49.6667	9.73	194.59	-4.30077	2.58e-20	1.83e-18	MAB_4735	CAM64803.1	Putative starvation-induced DNA protecting protein/Ferritin and Dps
gene-MAB_4234c	7.33333	101.333	3.64667	65.7033	-4.2974	7.3e-19	4.55e-17	MAB_4234c	CAM64307.1	Putative FMNH2-utilizing oxygenase
gene-MAB_4698	190	6	111.71	5.44667	4.26877	6.69e-20	4.6e-18	MAB_4698	CAM64766.1	Conserved hypothetical protein
gene-MAB_1013	1113	33	184.477	9.19	4.26563	4e-36	1.08e-33	MAB_1013	CAM61103.1	Hypothetical protein
gene-MAB_2463	14.3333	148.333	10.53	195.097	-4.26403	6.39e-25	7.75e-23	MAB_2463	CAM62544.1	Putative sulfonate ABC transporter%2C permease
gene-MAB_4694c	1024.67	32.3333	375.323	18.7667	4.22508	3e-31	6.01e-29	MAB_4694c	CAM64762.1	Glycosyltransferase
gene-MAB_1422c	16.6667	208.667	6.61667	112.993	-4.2101	1.21e-17	6.78e-16	MAB_1422c	CAM61508.1	Putative acyl-CoA dehydrogenase
gene-MAB_1060	12	146.667	5.36667	91.86	-4.20909	6.68e-24	6.69e-22	MAB_1060	CAM61150.1	Putative alkanesulfonate monooxygenase
gene-MAB_1010c	2308	75.3333	682.017	33.8967	4.20741	1.17e-39	4.48e-37	MAB_1010c	CAM61100.1	Putative MCE family protein
gene-MAB_2218	31.6667	359.667	15.53	262.987	-4.19537	1.64e-48	1.08e-45	MAB_2218	CAM62299.1	Sulfonate ABC transporter periplasmic sulfonate-binding protein SsuA
gene-MAB_1183	2	26	20.0333	387.943	-4.17225	6.48e-10	1.38e-08	MAB_1183	CAM61271.1	Conserved hypothetical protein (rhodanese-like)
gene-MAB_4032	109	3.66667	56.7033	3.09333	4.14922	7.37e-18	4.25e-16	MAB_4032	CAM64106.1	Putative Mce family protein
gene-MAB_2462	18	194	7.54667	115.5	-4.05529	4.97e-44	2.29e-41	MAB_2462	CAM62543.1	Putative sulfonate ABC transporter%2C periplasmic protein
gene-MAB_3016c	5	45	3.63	54.2467	-3.89406	2.23e-17	1.24e-15	MAB_3016c	CAM63094.1	Conserved hypothetical protein
gene-MAB_1587c	87.6667	791.667	35.7467	481.303	-3.8762	7.06e-25	8.34e-23	MAB_1587c	CAM61672.1	Probable fatty acid desaturase
gene-MAB_2649	1.33333	10.6667	4.93667	111.05	-3.87238	6.25e-06	5.8e-05	MAB_2649	CAM62729.1	Putative membrane protein%2C MmpS family
gene-MAB_2178	10.3333	99.6667	7.90667	108.027	-3.8722	1.78e-28	2.64e-26	MAB_2178	CAM62259.1	Probable ABC transporter%2C ATP-binding protein
gene-MAB_3427	1.33333	13.6667	1.57	23.2633	-3.86556	4.02e-08	6.13e-07	MAB_3427	CAM63503.1	Conserved hypothetical protein
gene-MAB_2219	48	438.333	21.9167	295.53	-3.86481	2.78e-46	1.42e-43	MAB_2219	CAM62300.1	Putative alkanesulfonate monooxygenase
gene-MAB_1008c	2607	97	1280.11	85.1133	3.81436	2.94e-18	1.78e-16	MAB_1008c	CAM61098.1	Putative MCE family protein
gene-MAB_2217	26.6667	216.667	23.1767	310.203	-3.79178	1.06e-36	3.05e-34	MAB_2217	CAM62298.1	Sulfonate ABC transporter%2C ATP-binding subunit SsuB
gene-MAB_4695c	1170.33	52.3333	475.07	31.7767	3.77386	7.63e-26	9.77e-24	MAB_4695c	CAM64763.1	Putative glycosyltransferase/rhamnosyltransferase
gene-MAB_4238c	2.66667	23.6667	1.65	23.3433	-3.77372	2.58e-12	8.5e-11	MAB_4238c	CAM64311.1	Putative amino acid ABC transporter%2C permease protein
gene-MAB_4699c	589.667	28.3333	331.987	21.3433	3.75686	8.34e-27	1.16e-24	MAB_4699c	CAM64767.1	Conserved hypothetical protein
gene-MAB_3412	9	0.333333	37.7667	1.81333	3.74157	0.00075997	0.00353302	MAB_3412	CAM63488.1	Conserved hypothetical protein
gene-MAB_1006c	2263.33	105	804.75	56.2933	3.71399	5.78e-24	5.92e-22	MAB_1006c	CAM61096.1	Putative MCE family protein
gene-MAB_0686	548.333	26	535.987	43.61	3.61675	3.03e-22	2.59e-20	MAB_0686	CAM60783.1	Putative transcription regulator%2C TetR family
gene-MAB_1007c	2865	136.667	1258.95	95.51	3.60832	1.1e-24	1.23e-22	MAB_1007c	CAM61097.1	Putative MCE family protein
gene-MAB_4124	12	94.6667	4.56667	51.32	-3.60757	1.83e-20	1.34e-18	MAB_4124	CAM64197.1	Conserved hypothetical protein (GNAT acetyltransferase?)
gene-MAB_1182	13	109	20.5233	237.827	-3.57198	2.52e-11	7.07e-10	MAB_1182	CAM61270.1	Conserved hypothetical protein
gene-MAB_4125	9.66667	75	3.27	35.0467	-3.53385	2.57e-16	1.29e-14	MAB_4125	CAM64198.1	Putative nitrilotriacetate monooxygenase
gene-MAB_0855	634.333	36	76.1567	6.06	3.48337	1.33e-16	7.06e-15	MAB_0855	CAM60949.1	Putative membrane protein%2C MmpL family
gene-MAB_0854	299.667	15.3333	99.9267	8.76333	3.47378	1.12e-13	4.39e-12	MAB_0854	CAM60948.1	Conserved hypothetical protein
gene-MAB_3230c	13.3333	0.666667	96.19	6.06667	3.45937	5.83e-05	0.000414329	MAB_3230c	CAM63306.1	Conserved hypothetical protein
gene-MAB_2630	599.667	3987.67	185.01	1812.82	-3.42366	8.45e-51	9.74e-48	MAB_2630	CAM62710.1	Probable integral membrane cytochrome D ubiquinol oxidase (Subunit I) CydA
gene-MAB_4705c	24	1.33333	133.407	9.48333	3.39888	7.88e-08	1.12e-06	MAB_4705c	CAM64773.1	Probable membrane protein%2C MmpS
gene-MAB_2176	2	14.3333	1.41667	12.9633	-3.34798	8.48e-08	1.19e-06	MAB_2176	CAM62257.1	Probable ABC transporter%2C permease protein
gene-MAB_2216	31.3333	201.667	22.32	211.53	-3.33311	2.92e-38	8.96e-36	MAB_2216	CAM62297.1	Sulfonate ABC transporter%2C permease protein SsuC
gene-MAB_3654c	155.667	1036.67	111.237	1040.39	-3.32077	8.29e-35	1.91e-32	MAB_3654c	CAM63728.1	Pseudouridine synthase
gene-MAB_4701	378.667	25	119.41	10.3933	3.31113	1.43e-16	7.5e-15	MAB_4701	CAM64769.1	Conserved hypothetical protein
gene-MAB_2241	21.6667	134.333	7.04667	63.1167	-3.28363	5.1e-31	9.4e-29	MAB_2241	CAM62322.1	Putative nitrate ABC transporter%2C periplasmic protein
gene-MAB_4059c	976	6011	378.237	3320.15	-3.25396	2.24e-39	7.94e-37	MAB_4059c	CAM64133.1	Conserved hypothetical protein
gene-MAB_2029	30.3333	2	12.9567	0.9	3.23056	6.54e-08	9.51e-07	MAB_2029	CAM62111.1	Putative beta-ketoacyl synthase
gene-MAB_2031	21	1.33333	7.94	0.613333	3.22194	2.73e-07	3.58e-06	MAB_2031	CAM62113.1	Putative beta-ketoacyl synthase
gene-MAB_4420	25.3333	1.66667	2123.75	206.717	3.16898	2.21e-05	0.000173733	MAB_4420	CAM64490.1	Conserved hypothetical protein
gene-MAB_3401	67.6667	378.667	20.96	170.533	-3.15098	2.39e-38	7.88e-36	MAB_3401	CAM63477.1	Putative monooxygenase
gene-MAB_3726	1	6.33333	53.5633	655.673	-3.11105	0.00168606	0.00693845	MAB_3726	CAM63800.1	Putative transcriptional regulator%2C WhiB family
gene-MAB_1362	323.667	1658	272.007	2225.66	-3.10921	1.4e-35	3.59e-33	MAB_1362	CAM61448.1	Probable alternative RNA polymerase sigma factor
gene-MAB_4700c	83	6	70.0033	6.95333	3.10612	8.58e-11	2.17e-09	MAB_4700c	CAM64768.1	Conserved hypothetical protein
gene-MAB_3520c	138.667	630.667	59.2167	465.267	-3.10126	1.36e-14	5.72e-13	MAB_3520c	CAM63596.1	Possible transcriptional regulatory protein
gene-MAB_1866c	25.3333	130.333	8.36667	66.9667	-3.09805	1.41e-26	1.9e-24	MAB_1866c	CAM61949.1	Putative oxygenase
gene-MAB_2739c	34.3333	191.667	446.56	4509.24	-3.09038	6.08e-25	7.58e-23	MAB_2739c	CAM62818.1	Probable thioredoxin TrxB
gene-MAB_4861c	5.66667	0.333333	69.1167	5.78	3.08482	0.00856504	0.0265834	MAB_4861c	CAM64929.1	Putative transcriptional regulator%2C ArsR family
gene-MAB_0472	5.66667	0.333333	8.65333	0.666667	3.08151	0.00440375	0.0155651	MAB_0472	CAM60571.1	Conserved hypothetical membrane protein
gene-MAB_3493	69.6667	5.33333	817.313	77.71	3.07435	1.74e-13	6.56e-12	MAB_3493	CAM63569.1	Hypothetical protein
gene-MAB_3461c	17	86.3333	77.2667	746.57	-3.07036	6.05e-23	5.43e-21	MAB_3461c	CAM63537.1	Conserved hypothetical protein
gene-MAB_0853	320	24	126.937	13.8633	3.03991	1.36e-15	6.37e-14	MAB_0853	CAM60947.1	Probable esterase/lipase LipP
gene-MAB_2084	573.333	2822.67	259.687	1948.84	-3.02649	5.92e-47	3.41e-44	MAB_2084	CAM62165.1	Probable zinc-type alcohol dehydrogenase AdhD
gene-MAB_0843	6.33333	32	5.09667	40.3367	-3.02006	3.35e-12	1.09e-10	MAB_0843	CAM60937.1	Hypothetical protein
gene-MAB_4697	219	16.6667	175.747	21.88	3.00585	4.1e-18	2.45e-16	MAB_4697	CAM64765.1	Conserved hypothetical protein
gene-MAB_0885c	1283.67	109.333	3736.81	506.537	2.9084	1.82e-29	2.99e-27	MAB_0885c	CAM60979.1	Hypothetical lipoprotein lpqH precursor
gene-MAB_1117c	189.667	946.667	5907.6	53059.4	-2.90441	3.02e-23	2.84e-21	MAB_1117c	CAM61205.1	Hypothetical protein
gene-MAB_4567c	2210.33	170	1069.89	132.813	2.90318	6.59e-21	5.06e-19	MAB_4567c	CAM64636.1	Putative Mce family protein
gene-MAB_4693	545.333	45	175.513	21.68	2.88689	1.23e-20	9.26e-19	MAB_4693	CAM64761.1	Probable cytochrome P450
gene-MAB_4237c	2	11	1.70333	11.6733	-2.88156	0.00489439	0.0169611	MAB_4237c	CAM64310.1	Putative amino acid ABC transporter%2C ATP-binding protein
gene-MAB_4421	1060	90.6667	792.527	101.353	2.85905	4.43e-16	2.2e-14	MAB_4421	CAM64491.1	Putative succinate dehydrogenase
gene-MAB_4566c	2592.33	209.333	1251.96	160.33	2.85668	2.42e-24	2.65e-22	MAB_4566c	CAM64635.1	Putative Mce family protein
gene-MAB_4422	7091	593	1518.04	191.11	2.85138	3.95e-22	3.25e-20	MAB_4422	CAM64492.1	Putative succinate dehydrogenase%2C flavoprotein subunit
gene-MAB_2467	35	160.667	9.70333	63.6633	-2.84336	1.42e-13	5.41e-12	MAB_2467	CAM62548.1	Ubiquinol-cytochrome c reductase cytochrome b subunit
gene-MAB_0029c	1.66667	6	193.043	2340.25	-2.81706	0.00175127	0.00718113	MAB_0029c	CAM60131.1	Conserved hypothetical membrane protein
gene-MAB_4209c	16.3333	77.3333	9.36	59.6133	-2.80057	4.27e-11	1.14e-09	MAB_4209c	CAM64282.1	Putative dioxygenase
gene-MAB_2631	166.667	707.667	84.1333	539.23	-2.7903	3.57e-32	7.48e-30	MAB_2631	CAM62711.1	Probable cytochrome D ubiquinol oxydase CydB
gene-MAB_3433c	9.66667	40.3333	4.15333	27.1333	-2.78134	2.28e-08	3.63e-07	MAB_3433c	CAM63509.1	Conserved hypothetical protein
gene-MAB_3900c	165.667	712.667	296.123	2052.12	-2.77433	1.19e-10	2.92e-09	MAB_3900c	CAM63974.1	Conserved hypothetical protein
gene-MAB_4590	33.6667	3	12.4033	1.87667	2.74243	5.22e-06	5e-05	MAB_4590	CAM64659.1	Xanthosine permease
gene-MAB_4563c	1886.33	174	707.183	97.4533	2.73142	8.57e-22	6.81e-20	MAB_4563c	CAM64632.1	Putative Mce family protein
gene-MAB_1652	141	597.667	68.6467	415.3	-2.71429	4.44e-35	1.08e-32	MAB_1652	CAM61737.1	Probable sulfate ABC transporter%2C sulfate-binding protein SubI
gene-MAB_4830c	2	5.66667	46.0967	570.07	-2.70108	0.00571925	0.0192128	MAB_4830c	CAM64898.1	Conserved hypothetical protein
gene-MAB_1653	199	768.667	127.06	768.143	-2.69469	1.18e-28	1.81e-26	MAB_1653	CAM61738.1	Probable sulfate ABC transporter%2C permease protein CysT
gene-MAB_4568c	1342.67	123.667	381.85	54.0167	2.69377	1.94e-20	1.4e-18	MAB_4568c	CAM64637.1	Putative Mce family protein
gene-MAB_2085	341.333	1310.33	136.957	809.067	-2.68446	1.27e-34	2.79e-32	MAB_2085	CAM62166.1	Probable acyl CoA dehydrogenase
gene-MAB_4232c	14	57	4.80667	28.21	-2.68124	1.53e-12	5.11e-11	MAB_4232c	CAM64305.1	Putative oxygenase
gene-MAB_1528c	15	56.6667	11.1667	70.4433	-2.67275	5.65e-14	2.28e-12	MAB_1528c	CAM61614.1	Probable oxidoreductase
gene-MAB_3518	7.33333	0.666667	322.93	36.0067	2.6714	0.00505379	0.0173828	MAB_3518	CAM63594.1	Possible DNA-methyltransferase
gene-MAB_4126c	43	175	105.337	689.963	-2.67048	7.78e-25	8.97e-23	MAB_4126c	CAM64199.1	Carbonic anhydrase-related protein
gene-MAB_4691c	16659	1633.67	231.37	33.4567	2.63257	2.7e-19	1.75e-17	MAB_4691c	CAM64759.1	Probable non-ribosomal peptide synthetase PstA
gene-MAB_1629c	180.667	17.6667	62.6433	9.44333	2.63224	1.24e-11	3.77e-10	MAB_1629c	CAM61714.1	Conserved hypothetical protein
gene-MAB_4564c	1321.33	132.667	523.33	77.14	2.63161	2.64e-23	2.59e-21	MAB_4564c	CAM64633.1	Putative Mce family protein
gene-MAB_4424	495.333	51.6667	684.683	103.007	2.62915	1.89e-16	9.81e-15	MAB_4424	CAM64494.1	Hypothetical protein
gene-MAB_2211c	217	21.6667	1395.23	251.463	2.62857	4.09e-21	3.19e-19	MAB_2211c	CAM62292.1	Putative membrane protein%2C MmpS
gene-MAB_2030	33	3.33333	11.2767	1.33333	2.62596	3.09e-07	3.97e-06	MAB_2030	CAM62112.1	Probable 3-oxoacyl-(Acyl-carrier-protein) synthase II KasA
gene-MAB_4862	7	0.666667	58.5	6.62	2.61585	0.00534474	0.01818	MAB_4862	CAM64930.1	Putative transcriptional regulator%2C ArsR family
gene-MAB_2210c	1849	191.667	232.78	34.1967	2.6137	6.12e-23	5.43e-21	MAB_2210c	CAM62291.1	Putative membrane protein%2C MmpL family
gene-MAB_4043c	10.6667	1	7.16667	0.88	2.60723	0.00436467	0.0154507	MAB_4043c	CAM64117.1	Probable short-chain dehydrogenase/reductase
gene-MAB_4380	10.6667	1	8.39667	1.05	2.6033	0.00213372	0.00844079	MAB_4380	CAM64451.1	Putative IclR-family regulatory protein
gene-MAB_2244	66.6667	244.333	9.57	52.6033	-2.5989	1.43e-19	9.67e-18	MAB_2244	CAM62325.1	Fumarate reductase/succinate dehydrogenase flavoprotein-like FrdA
gene-MAB_4031	100	10.3333	51.31	7.64333	2.59409	1.14e-10	2.84e-09	MAB_4031	CAM64105.1	Putative Mce family protein
gene-MAB_4423	1405	146	1236.22	195.3	2.57721	1.28e-20	9.5e-19	MAB_4423	CAM64493.1	Putative succinate dehydrogenase%2C iron-sulfur subunit
gene-MAB_4559	580.667	60.6667	164.02	24.96	2.57335	5.33e-22	4.31e-20	MAB_4559	CAM64628.1	Putative long-chain-fatty-acid CoA ligase
gene-MAB_1286c	2.66667	11	48.5467	360.727	-2.57128	0.00206946	0.00827246	MAB_1286c	CAM61374.1	Hypothetical protein
gene-MAB_3523c	122	389.667	38.7	209.583	-2.57044	3.44e-11	9.39e-10	MAB_3523c	CAM63599.1	Probable integral membrane nitrite extrusion protein NarK3
gene-MAB_1828	38	115	260.043	1916.4	-2.54974	4.26e-08	6.43e-07	MAB_1828	CAM61911.1	Hypothetical protein
gene-MAB_4448	13.6667	49.6667	3.23	17.4233	-2.5476	5.98e-08	8.81e-07	MAB_4448	CAM64517.1	Putative sulfate transporter
gene-MAB_1656	2	7.66667	58.8067	384.617	-2.5147	0.00321284	0.0119323	MAB_1656	CAM61741.1	Conserved hypothetical protein
gene-MAB_3483	687.333	80.6667	205.28	32.4	2.50925	2.65e-09	5.1e-08	MAB_3483	CAM63559.1	Putative oxygenase
gene-MAB_0952	201	22.3333	149.873	25.4233	2.47995	9.07e-18	5.16e-16	MAB_0952	CAM61044.1	Conserved hypothetical protein
gene-MAB_4233c	6.33333	22.6667	2.86	14.8567	-2.47771	5.38e-09	9.62e-08	MAB_4233c	CAM64306.1	Putative monooxygenase (luciferase-like)
gene-MAB_3240c	115	332.667	38.6733	195.66	-2.47281	6.23e-10	1.34e-08	MAB_3240c	CAM63316.1	Probable ammonia channel (ammonia transporter)
gene-MAB_1654	155	495.667	116.113	607.75	-2.47102	9.68e-23	8.42e-21	MAB_1654	CAM61739.1	Probable sulfate ABC transporter%2C permease protein CysW
gene-MAB_4704c	873.333	94.3333	115.033	18.9467	2.4701	3.56e-19	2.28e-17	MAB_4704c	CAM64772.1	Probable membrane protein%2C MmpL
gene-MAB_4634c	1708.67	197.333	2543.46	447.95	2.45909	2.8e-24	3.01e-22	MAB_4634c	CAM64703.1	Putative TetR-family transcriptional regulator
gene-MAB_4485	386.667	43.6667	131.817	22.02	2.45234	4.55e-18	2.69e-16	MAB_4485	CAM64554.1	Putative transporter
gene-MAB_1058	11	40.3333	15.9367	80.1967	-2.44267	2.65e-10	5.9e-09	MAB_1058	CAM61148.1	Conserved hypothetical protein
gene-MAB_4034	132	15.6667	65.6467	10.4233	2.4422	6.78e-08	9.8e-07	MAB_4034	CAM64108.1	Putative Mce family protein
gene-MAB_4703c	754.333	81	101.677	17.19	2.44051	2.62e-15	1.18e-13	MAB_4703c	CAM64771.1	Probable membrane protein%2C MmpL
gene-MAB_2635c	58	182.667	14.82	72.28	-2.41831	1.67e-09	3.35e-08	MAB_2635c	CAM62715.1	Conserved hypothetical protein (sensor protein?)
gene-MAB_3561c	6.33333	0.666667	15.0633	2.09667	2.41615	0.00683957	0.0222624	MAB_3561c	CAM63636.1	Conserved hypothetical protein
gene-MAB_3052	147	17	156.643	27.9533	2.41582	1.06e-08	1.75e-07	MAB_3052	CAM63130.1	Putative glutamate ABC transporter%2C permease
gene-MAB_4029	96.3333	11	62.3133	10.72	2.4146	4.07e-08	6.19e-07	MAB_4029	CAM64103.1	Putative YrbE family protein
gene-MAB_0794	9.33333	1	20.4333	4.85	2.41243	0.0105622	0.0317142	MAB_0794	CAM60889.1	Hypothetical protein
gene-MAB_2243	15	49.6667	13.07	66.78	-2.40079	2.04e-12	6.76e-11	MAB_2243	CAM62324.1	Putative nitrate ABC transporter%2C ATP-binding protein
gene-MAB_4509c	173.667	433.333	38.48	180.943	-2.39947	1.51e-05	0.000124065	MAB_4509c	CAM64578.1	Conserved hypothetical protein
gene-MAB_2209c	509.667	51	282.227	52.6733	2.3896	1.53e-11	4.47e-10	MAB_2209c	CAM62290.1	Conserved hypothetical protein
gene-MAB_0852	283.333	32	91.9933	16.4933	2.3866	4.98e-12	1.57e-10	MAB_0852	CAM60946.1	Possible conserved polyketide synthase associated protein PapA2
gene-MAB_4565c	1903.67	203.333	828.243	146.97	2.38521	5.9e-16	2.89e-14	MAB_4565c	CAM64634.1	Putative Mce family protein
gene-MAB_2239	3.33333	11.3333	2.79667	14.29	-2.37907	0.000352999	0.00185304	MAB_2239	CAM62320.1	Putative GntR-family transcriptional regulator
gene-MAB_0349c	83	10	59.3067	10.4733	2.37379	4.53e-09	8.22e-08	MAB_0349c	CAM60448.1	Putative hydrolase%2C alpha/beta fold
gene-MAB_3829c	860.667	95.3333	260.743	46.7733	2.37175	1.51e-15	7.03e-14	MAB_3829c	CAM63904.1	Ethanolamine permease
gene-MAB_2989	12.3333	1.33333	12.7533	3.51667	2.36962	0.0118103	0.0345173	MAB_2989	CAM63067.1	Probable chloramphenicol acetyltransferase
gene-MAB_1655	176.333	553.333	90.0033	431.417	-2.36942	3.7e-31	7.1e-29	MAB_1655	CAM61740.1	Probable sulfate ABC transporter%2C ATP-binding protein SysA
gene-MAB_4338c	54.6667	7	175.697	27.01	2.36904	4.55e-06	4.5e-05	MAB_4338c	CAM64410.1	Conserved hypothetical protein
gene-MAB_0827	33.3333	110.333	29.2567	143.953	-2.36864	4.95e-15	2.15e-13	MAB_0827	CAM60921.1	Hypothetical short-chain dehydrogenase/reductase
gene-MAB_3637c	306.333	36.6667	159.113	28.71	2.36691	8.69e-19	5.34e-17	MAB_3637c	CAM63711.1	Putative aminoglycoside phosphotransferase
gene-MAB_4453c	9	1	99.1767	29.9433	2.36317	0.00799016	0.0251377	MAB_4453c	CAM64522.1	Conserved hypothetical protein (DGPF family)
gene-MAB_2958	351	1036	104.15	484.983	-2.35806	6.46e-16	3.14e-14	MAB_2958	CAM63036.1	Putative transmembrane-transport protein
gene-MAB_0721	143	18	83.6033	15.06	2.33809	1.22e-09	2.53e-08	MAB_0721	CAM60817.1	Probable oligopeptide ABC transporter%2C permease protein
gene-MAB_1283c	69.6667	206.333	468.467	2820.16	-2.33797	5.06e-14	2.08e-12	MAB_1283c	CAM61371.1	Hypothetical protein
gene-MAB_4689c	238.667	28	243.727	48.05	2.33458	1.54e-11	4.47e-10	MAB_4689c	CAM64757.1	Conserved hypothetical protein
gene-MAB_3747c	37.3333	118.667	1379.85	8584.58	-2.33194	2.22e-13	8.24e-12	MAB_3747c	CAM63821.1	Conserved hypothetical protein
gene-MAB_1015c	3	8.66667	4.09333	24.79	-2.32249	0.000910365	0.00409753	MAB_1015c	CAM61105.1	Conserved hypothetical protein
gene-MAB_3655c	6938	21366	1638.31	7413.61	-2.31596	4.51e-27	6.5e-25	MAB_3655c	CAM63729.1	Probable glycerol-3-phosphate dehydrogenase
gene-MAB_3521c	21.3333	66	400.753	2588.84	-2.31387	3.02e-07	3.93e-06	MAB_3521c	CAM63597.1	Probable nitrite reductase
gene-MAB_1297c	492	1185	174.143	775.187	-2.30916	7.11e-05	0.000493206	MAB_1297c	CAM61385.1	Conserved hypothetical protein
gene-MAB_4517c	4.66667	12.6667	3.11333	15.92	-2.3066	0.00120142	0.00519939	MAB_4517c	CAM64586.1	Putative YrbE family protein
gene-MAB_0425c	3020.67	393.333	626.76	114.74	2.3047	8.95e-15	3.82e-13	MAB_0425c	CAM60524.1	Acetyl-CoA synthetase
gene-MAB_1018c	12.3333	35.3333	5.11333	24.32	-2.27974	1.95e-09	3.83e-08	MAB_1018c	CAM61108.1	Probable glycosyl transferase
gene-MAB_0507	456	59.6667	149.023	27.8933	2.26883	3.75e-19	2.37e-17	MAB_0507	CAM60606.1	Conserved hypothetical protein
gene-MAB_1367c	882	111	320.383	61.2267	2.26816	2.04e-16	1.03e-14	MAB_1367c	CAM61453.1	Conserved hypothetical protein
gene-MAB_4702c	18.3333	2.33333	321.357	51.5733	2.26555	0.00042299	0.00214709	MAB_4702c	CAM64770.1	Conserved hypothetical protein
gene-MAB_2632	369.667	1080.67	95.06	415.417	-2.2628	8.47e-29	1.35e-26	MAB_2632	CAM62712.1	Probable ATP-binding protein ABC transporter CydD
gene-MAB_0512	50.3333	152.667	18.32	80.4	-2.26184	6.33e-20	4.42e-18	MAB_0512	CAM60611.1	Probable aminotransferase/cysteine desulfurase
gene-MAB_4236c	27.3333	83	16.69	74.1233	-2.25532	1.07e-08	1.76e-07	MAB_4236c	CAM64309.1	Putative amino acid ABC transporter%2Csubstrate-binding protein
gene-MAB_0060	67.6667	9	80.3867	13.8067	2.25438	1.87e-10	4.38e-09	MAB_0060	CAM60160.1	Possible nitrate/nitrite response transcriptional regulatory protein NarL (LuxR family)
gene-MAB_2212	17423.3	2217.33	968.833	183.067	2.24735	3.12e-22	2.62e-20	MAB_2212	CAM62293.1	Probable polyketide synthase
gene-MAB_0081	29.6667	3.66667	7.41333	1.95333	2.24392	6.14e-05	0.000433736	MAB_0081	CAM60181.1	Putative 3-ketosteroid 1-dehydrogenase or fumarate reductase/succinate dehydrogenase
gene-MAB_0811	151.333	491	100.203	440.497	-2.23367	5.13e-11	1.35e-09	MAB_0811	CAM60906.1	Conserved hypothetical membrane protein (resistance to D-cycloserine?)
gene-MAB_3100	177.667	539	79.9667	344.027	-2.22358	2.82e-23	2.71e-21	MAB_3100	CAM63177.1	L-alanine dehydrogenase (ALD)
gene-MAB_3680	62.3333	7.66667	31.62	7.71333	2.21218	4.14e-06	4.15e-05	MAB_3680	CAM63754.1	Strictosidine synthase family protein
gene-MAB_0516c	41	104.667	88.6333	440.747	-2.20377	7.3e-06	6.71e-05	MAB_0516c	CAM60615.1	Conserved hypothetical protein
gene-MAB_0160	2	5.66667	11.5933	69.1467	-2.19632	0.00622576	0.0206139	MAB_0160	CAM60260.1	Probable 4-oxalocrotonate tautomerase
gene-MAB_0515	118	351.333	593.74	2921.49	-2.1874	7.65e-16	3.67e-14	MAB_0515	CAM60614.1	Conserved hypothetical protein
gene-MAB_0355	491.333	67.3333	170.397	34.06	2.18573	8.72e-14	3.44e-12	MAB_0355	CAM60454.1	Probable ammonium transporter
gene-MAB_0007	716	1603.33	287.49	1189.9	-2.18442	2.17e-09	4.26e-08	MAB_0007	CAM60110.1	Hypothetical protein
gene-MAB_3161c	195	28.6667	249.593	48.1567	2.17676	6.23e-11	1.61e-09	MAB_3161c	CAM63238.1	Conserved hypothetical protein
gene-MAB_0385	162	23	61.9633	11.7767	2.1708	1.27e-13	4.87e-12	MAB_0385	CAM60484.1	Conserved hypothetical protein (cation transporter?)
gene-MAB_4553	197	26	109.813	24.48	2.16613	1.81e-13	6.79e-12	MAB_4553	CAM64622.1	Probable alternative RNA polymerase sigma factor SigG
gene-MAB_2213	752.667	97.3333	590.637	126.743	2.16522	2.03e-15	9.35e-14	MAB_2213	CAM62294.1	Putative thioesterase
gene-MAB_4035	193	22.3333	90.3533	20.3967	2.16166	2.12e-06	2.31e-05	MAB_4035	CAM64109.1	Putative Mce family protein
gene-MAB_2242	10.3333	28	6.58	27.8367	-2.14938	0.000264655	0.00148033	MAB_2242	CAM62323.1	Putative nitrate ABC transporter%2C permease protein
gene-MAB_1314	10	1.33333	9.3	1.58	2.14259	0.00455028	0.015985	MAB_1314	CAM61402.1	Hypothetical protein
gene-MAB_1019c	14	40.6667	6.64333	26.3133	-2.1404	5.79e-09	1.02e-07	MAB_1019c	CAM61109.1	Probable glycosyl transferase
gene-MAB_4211c	34.3333	5	231.657	42	2.13764	4.91e-06	4.79e-05	MAB_4211c	CAM64284.1	Hypothetical protein
gene-MAB_3953	28.3333	4	48.7167	9.8	2.13356	1.63e-05	0.000133074	MAB_3953	CAM64027.1	Conserved hypothetical protein
gene-MAB_3873c	90.3333	13	132.623	28.3167	2.12642	1.39e-11	4.2e-10	MAB_3873c	CAM63947.1	Conserved hypothetical protein
gene-MAB_4339c	391	60.3333	148.08	30.03	2.12448	1.13e-10	2.8e-09	MAB_4339c	CAM64411.1	Conserved hypothetical protein
gene-MAB_0409	137	19.6667	2359.27	586.773	2.12202	1.89e-11	5.46e-10	MAB_0409	CAM60508.1	Putative transcriptional regulator WhiB
gene-MAB_3053	100.667	15.3333	68.3533	12.87	2.12096	6.29e-08	9.2e-07	MAB_3053	CAM63131.1	Putative glutamate ABC transporter%2C permease
gene-MAB_1549c	626	89.3333	104.297	21.8033	2.11098	1.21e-12	4.14e-11	MAB_1549c	CAM61634.1	Putative RNA binding protein%2C contains S1 domain
gene-MAB_2158c	749	1781	267.063	1043.89	-2.1036	3.96e-09	7.38e-08	MAB_2158c	CAM62239.1	Probable ATP-dependent RNA helicase
gene-MAB_2133	503	82.3333	2867.93	658.83	2.10313	2.56e-10	5.76e-09	MAB_2133	CAM62214.1	Probable response regulator
gene-MAB_4690c	4979	700.333	213.197	44.7	2.09853	3.45e-13	1.26e-11	MAB_4690c	CAM64758.1	Probable non-ribosomal peptide synthetase PstA
gene-MAB_2741	298	45.6667	245.58	51.04	2.09526	8.61e-12	2.68e-10	MAB_2741	CAM62820.1	Conserved hypothetical protein
gene-MAB_4058c	53.3333	143.333	174.523	789.297	-2.09139	1.09e-15	5.16e-14	MAB_4058c	CAM64132.1	Conserved hypothetical protein
gene-MAB_4573c	457.333	64.6667	275.853	60.7933	2.08842	6.31e-13	2.2e-11	MAB_4573c	CAM64642.1	Probable epoxide hydrolase EphC
gene-MAB_0844	7	20.3333	3.4	12.6033	-2.07482	0.00023255	0.00132981	MAB_0844	CAM60938.1	Hypothetical protein
gene-MAB_4212c	1681.33	235	490.877	106.313	2.07434	1.52e-12	5.1e-11	MAB_4212c	CAM64285.1	Probable lipoprotein aminopeptidase LpqL
gene-MAB_0067	3.33333	8	2.17667	9.51333	-2.07427	0.00710156	0.0229209	MAB_0067	CAM60167.1	Conserved hypothetical protein
gene-MAB_4325c	297	819	137.75	536.483	-2.0701	5.23e-08	7.83e-07	MAB_4325c	CAM64397.1	Hypothetical protein
gene-MAB_1611	5.66667	15.6667	771.963	3407.45	-2.06584	0.000110046	0.000722511	rpmA	CAM61696.1	50S ribosomal protein L27
gene-MAB_1588c	1061.67	2381	499.27	1903.21	-2.05584	1.67e-08	2.69e-07	MAB_1588c	CAM61673.1	Putative oxidoreductase
gene-MAB_2373	1985	300.333	3304.33	783.273	2.05482	2.06e-19	1.38e-17	MAB_2373	CAM62454.1	Putative mannose-specific lectin precursor
gene-MAB_4681c	29.6667	79	67.1067	281.08	-2.05355	3.53e-12	1.14e-10	MAB_4681c	CAM64749.1	Conserved hypothetical protein
gene-MAB_1303c	47.6667	133.667	57.0333	227.15	-2.05338	5.15e-06	4.95e-05	MAB_1303c	CAM61391.1	Hypothetical protein
gene-MAB_2481	25	66	8.85	33.5833	-2.04877	3.27e-08	5.07e-07	MAB_2481	CAM62562.1	Putative integral membrane transporter
gene-MAB_0341	65	9.66667	90.6433	21.2067	2.04572	1.98e-05	0.000156518	MAB_0341	CAM60440.1	Putative transcriptional regulator%2C TetR family
gene-MAB_0364c	200.333	29.3333	124.573	28.2367	2.04362	1.5e-06	1.7e-05	MAB_0364c	CAM60463.1	ATPase%2C BadF/BadG/BcrA/BcrD type
gene-MAB_4407c	95.6667	246.333	200.473	846.233	-2.03803	3.09e-12	1.01e-10	MAB_4407c	CAM64477.1	Putative alkylhydroperoxidase AhpD
gene-MAB_2633	178.667	468	46.5167	173.57	-2.03595	3.22e-23	2.97e-21	MAB_2633	CAM62713.1	Probable ATP-binding protein ABC transporter CydC
gene-MAB_3915	1099.33	159.333	562.88	129.64	2.02693	2.62e-17	1.44e-15	MAB_3915	CAM63989.1	Probable glycerol-3-phosphate dehydrogenase 2
gene-MAB_1591	48.6667	115.667	48.35	193.167	-2.0245	3.64e-11	9.88e-10	MAB_1591	CAM61676.1	Conserved hypothetical protein
gene-MAB_3210c	6	12.3333	4.53	19.7167	-2.02431	0.00340583	0.0125179	MAB_3210c	CAM63286.1	Conserved hypothetical protein
gene-MAB_1922	44.3333	7	783.657	166.49	2.02334	3.43e-05	0.00025618	MAB_1922	CAM62005.1	Conserved hypothetical protein
gene-MAB_4544c	864.667	131.333	286.473	64.9867	2.01364	6.58e-18	3.84e-16	MAB_4544c	CAM64613.1	Conserved hypothetical protein
gene-MAB_3014	428.333	66.6667	140.92	31.5233	2.01283	8.19e-13	2.84e-11	MAB_3014	CAM63092.1	Putative FAD-dependent pyridine nucleotide-disulphide oxidoreductase%2C similar to mercuric reductases protein
gene-MAB_4340c	486.667	76.3333	124.343	27.95	2.00775	1.51e-11	4.47e-10	MAB_4340c	CAM64412.1	Probable fatty-acid-CoA synthetase FadD
gene-MAB_0692c	253.667	37.3333	81.75	19.2433	2.00567	1.54e-10	3.73e-09	MAB_0692c	CAM60789.1	Probable sugar transporter
gene-MAB_0129c	67	10.3333	57.6633	13.58	1.99791	8.83e-09	1.5e-07	MAB_0129c	CAM60229.1	Abortive infection protein
gene-MAB_4408c	777	1834.67	1208.6	4821.45	-1.99452	2.3e-09	4.48e-08	MAB_4408c	CAM64478.1	Putative alkylhydroperoxidase C
gene-MAB_2368	475	71.6667	308.563	72.8167	1.99385	2.26e-10	5.15e-09	MAB_2368	CAM62449.1	Conserved hypothetical protein
gene-MAB_2167	208.667	33	108.23	24.8233	1.98609	2.8e-10	6.17e-09	MAB_2167	CAM62248.1	Putative 3-oxoacyl-ACP synthase III
gene-MAB_3553	10	20	3.77	14.6233	-1.98183	0.00213538	0.00844079	MAB_3553	CAM63629.1	Possible 2-isopropylmalate synthase
gene-MAB_3676	990.667	2405	806.58	3009.83	-1.98125	8.17e-17	4.43e-15	MAB_3676	CAM63750.1	Probable succinate dehydrogenase (iron-sulphur protein) SdhB
gene-MAB_4033	190	30	70.51	16.0433	1.98015	6.11e-07	7.47e-06	MAB_4033	CAM64107.1	Putative Mce family protein
gene-MAB_4692c	10.6667	1.66667	1959.95	351.603	1.97929	0.0017383	0.00713432	MAB_4692c	CAM64760.1	MbtH-like protein
gene-MAB_1540	422.333	72.6667	140.633	31.2867	1.97578	1.09e-11	3.34e-10	MAB_1540	CAM61625.1	Probable sodium:dicarboxylate symporter
gene-MAB_4637	46	7.33333	22.29	4.96667	1.97502	1.54e-05	0.000126522	MAB_4637	CAM64706.1	Galactose-1-phosphate uridylyltransferase GalT
gene-MAB_0323c	103.667	16.3333	100.777	24.2867	1.96717	2.51e-09	4.86e-08	MAB_0323c	CAM60422.1	Putative cobyric acid synthase CobQ2
gene-MAB_4030	109.667	17.3333	50.35	12.0767	1.95665	3.53e-07	4.47e-06	MAB_4030	CAM64104.1	Putative Mce family protein
gene-MAB_0715c	28	4.33333	14.2967	3.23	1.95451	0.00262831	0.0100614	MAB_0715c	CAM60811.1	Putative HTH-type transcriptional regulator AraC
gene-MAB_0949c	283	48	98.7833	22.16	1.94546	7.26e-15	3.13e-13	MAB_0949c	CAM61041.1	Hypothetical aminotransferase
gene-MAB_0073c	13	2	10.3067	2.64	1.94375	0.0152936	0.0425397	MAB_0073c	CAM60173.1	Putative short chain dehydrogenase/reductase
gene-MAB_2791c	36.6667	6	11.5267	2.6	1.93865	0.000114461	0.000747237	MAB_2791c	CAM62870.1	Putative ethanolamine permease
gene-MAB_1506c	297.667	52.6667	1024.95	256.75	1.93439	1.63e-10	3.91e-09	MAB_1506c	CAM61592.1	Conserved hypothetical protein (MaoC-like dehydratase)
gene-MAB_2177	139.667	358.333	71.0933	251.093	-1.93358	1.4e-10	3.41e-09	MAB_2177	CAM62258.1	Probable ABC transporter%2C periplasmic
gene-MAB_2962	736.333	1515.67	78.8133	267.93	-1.92949	9.43e-09	1.58e-07	MAB_2962	CAM63040.1	Probable fatty-acid-CoA ligase FadD
gene-MAB_3684c	81.6667	13.3333	60.4733	15.8867	1.9119	4.23e-09	7.77e-08	MAB_3684c	CAM63758.1	Putative exodeoxyribonuclease
gene-MAB_0884c	80.3333	13.3333	224.537	62.6533	1.91039	6.07e-08	8.91e-07	MAB_0884c	CAM60978.1	Hypothetical protein
gene-MAB_2957c	59.6667	132	66.49	245.853	-1.90989	2.06e-10	4.74e-09	MAB_2957c	CAM63035.1	Putative transcriptional regulator%2C TetR family
gene-MAB_0429	1403.33	231.333	365.96	88.7833	1.90746	1.89e-10	4.41e-09	MAB_0429	CAM60528.1	Putative oligopeptide ABC transporter%2CATP-binding protein
gene-MAB_3489c	802.333	146	165.383	39.3033	1.90326	3.91e-12	1.25e-10	MAB_3489c	CAM63565.1	Putative acyl-CoA synthetase FadD
gene-MAB_4576c	21.3333	3.66667	162.807	34.64	1.90063	0.000271769	0.00151163	MAB_4576c	CAM64645.1	Hypothetical protein
gene-MAB_4037	104	17	79.19	20.51	1.90057	2.19e-06	2.38e-05	MAB_4037	CAM64111.1	Hypothetical protein
gene-MAB_2914	74.6667	148	22.38	76.3933	-1.89332	2.6e-06	2.77e-05	MAB_2914	CAM62992.1	L-asparagine permease 1 (L-asparagine transport)
gene-MAB_4028	55.3333	9.66667	31.2067	7.02	1.89274	0.000174795	0.00105311	MAB_4028	CAM64102.1	Putative YrbE family protein
gene-MAB_3677	33	68.3333	47.4467	184.44	-1.89038	3.13e-08	4.88e-07	MAB_3677	CAM63751.1	Possible transposase fusion protein
gene-MAB_4036	127.667	21	92.7433	24.1033	1.87968	2.63e-07	3.48e-06	MAB_4036	CAM64110.1	Conserved hypothetical protein
gene-MAB_2166	34.6667	6	34.14	8.43	1.87102	0.00209035	0.00831272	MAB_2166	CAM62247.1	Conserved hypothetical protein
gene-MAB_0213c	91.3333	213.667	55.9367	188.013	-1.85805	2.65e-15	1.19e-13	MAB_0213c	CAM60313.1	Conserved hypothetical protein
gene-MAB_2917	58.3333	123.333	29.3033	99.4733	-1.85371	5.62e-09	9.93e-08	MAB_2917	CAM62995.1	Putative hydrolase
gene-MAB_1544c	118	252	26.02	85.78	-1.85298	1.47e-11	4.36e-10	MAB_1544c	CAM61629.1	Probable CysN/CysC bifunctional enzyme
gene-MAB_0377	97	17	133.017	33.2	1.85102	2.92e-09	5.54e-08	MAB_0377	CAM60476.1	Putative transcriptional regulator%2C TetR family
gene-MAB_0264	102.667	17.6667	89.8	23.3667	1.85101	2.71e-06	2.88e-05	MAB_0264	CAM60364.1	Possible osmoprotectant (glycine betaine/ carnitine/choline/l-proline) ABC transporter ProZ
gene-MAB_0187	74	12	31.1733	9.34	1.84358	5.01e-06	4.85e-05	MAB_0187	CAM60287.1	Conserved hypothetical protein
gene-MAB_3944	132	260.333	137.247	476.82	-1.83776	5.16e-07	6.37e-06	MAB_3944	CAM64018.1	Conserved hypothetical protein
gene-MAB_4562	276.333	45	123.04	32.15	1.83726	3.57e-06	3.66e-05	MAB_4562	CAM64631.1	Putative lipoprotein LprO
gene-MAB_4195c	354	671.333	86.61	278.35	-1.83686	4.15e-06	4.15e-05	MAB_4195c	CAM64268.1	Putative major facilitator superfamily
gene-MAB_0932c	132.667	303.333	58.29	191.623	-1.83372	1.32e-09	2.71e-08	MAB_0932c	CAM61024.1	Putative citrate synthase CitA
gene-MAB_1553c	47.3333	7.66667	726.213	332.02	1.8314	0.000130218	0.000830116	MAB_1553c	CAM61638.1	Hypothetical protein
gene-MAB_1810	10.6667	28.3333	12.7833	40.9933	-1.8294	0.00368314	0.0133771	MAB_1810	CAM61894.1	Bacteriophage protein
gene-MAB_0973	237.667	43.6667	1015.78	296.597	1.82833	5.05e-13	1.78e-11	MAB_0973	CAM61065.1	Conserved hypothetical protein
gene-MAB_3049c	11.6667	26.3333	57.19	222.48	-1.828	0.000620602	0.00300142	MAB_3049c	CAM63127.1	Hypothetical protein
gene-MAB_0262	212.333	39.3333	96.27	23.41	1.82716	2.35e-11	6.64e-10	MAB_0262	CAM60362.1	Probable amino acid ABC transporter%2C ATP-binding
gene-MAB_4909	75.3333	14.3333	24.4333	5.44667	1.82582	8.95e-06	8.02e-05	MAB_4909	CAM64977.1	Probable GABA permease GabP
gene-MAB_0841	6.66667	16	3.48	10.7567	-1.82575	0.000769695	0.00356894	MAB_0841	CAM60935.1	Hypothetical protein
gene-MAB_4307	4674.33	766	728.207	185.773	1.82095	4.97e-13	1.76e-11	MAB_4307	CAM64379.1	Possible arylsulfatase AtsA
gene-MAB_0848c	11.3333	2	65.78	14.6	1.81856	0.00594039	0.0198113	MAB_0848c	CAM60942.1	Hypothetical protein
gene-MAB_2165	97	18.6667	24.22	5.67333	1.81674	1.27e-05	0.000107051	MAB_2165	CAM62246.1	Probable acetolactate synthase%2C large subunit
gene-MAB_1725c	472.667	84.3333	239.347	62.1533	1.81616	4.62e-12	1.47e-10	MAB_1725c	CAM61810.1	Putative acetyltransferase
gene-MAB_2204	109	229.667	249.387	922.12	-1.81468	1.87e-09	3.71e-08	MAB_2204	CAM62285.1	Conserved hypothetical protein (FxsA cytoplasmic membrane protein?)
gene-MAB_3051	422.333	68.6667	214.98	58.02	1.81464	2.07e-08	3.31e-07	MAB_3051	CAM63129.1	Putative glutamate ABC transporter%2C periplasmic protein
gene-MAB_0670	23.3333	47.3333	11.4	38.0667	-1.80687	8.05e-05	0.000550492	MAB_0670	CAM60768.1	Conserved hypothetical protein
gene-MAB_1867	240.333	42.6667	114.56	30.0567	1.80624	6.16e-11	1.6e-09	MAB_1867	CAM61950.1	Conserved hypothetical protein
gene-MAB_4100c	44.3333	8	10553.6	1790.25	1.8056	4.4e-05	0.000319647	MAB_4100c	CAM64173.1	MbtH-like protein
gene-MAB_4682c	16	37.3333	578.937	2183.23	-1.8034	2.84e-06	2.99e-05	MAB_4682c	CAM64750.1	Hypothetical protein
gene-MAB_0075	32	6	12.8667	2.94	1.80205	0.000162932	0.00100139	MAB_0075	CAM60175.1	Putative hydroxylase
gene-MAB_2704	19	35.3333	39.5033	156.603	-1.8019	3.13e-05	0.000237195	MAB_2704	CAM62783.1	Conserved hypothetical protein
gene-MAB_3943	42	8	141.383	32.9467	1.8008	0.000150192	0.000937989	MAB_3943	CAM64017.1	Conserved hypothetical protein (alkylhydroperoxidase?)
gene-MAB_2817c	182.667	31.6667	58.07	15.6667	1.79982	5.46e-08	8.09e-07	MAB_2817c	CAM62896.1	Putative dihydropyrimidinase
gene-MAB_2970c	59.3333	11.3333	237.157	59.5233	1.79575	2.79e-06	2.95e-05	MAB_2970c	CAM63048.1	Conserved hypothetical protein
gene-MAB_0248c	174.667	32.3333	264.017	75.3033	1.79512	0.000295693	0.00160335	MAB_0248c	CAM60348.1	Putative regulatory protein%2C TetR family
gene-MAB_1845c	95.6667	19	61.4033	14.5033	1.78936	5.92e-06	5.54e-05	MAB_1845c	CAM61928.1	Conserved hypothetical protein
gene-MAB_3112	20.3333	44.3333	575.697	2353.36	-1.78679	1.8e-06	1.98e-05	MAB_3112	CAM63189.1	Conserved hypothetical protein
gene-MAB_0316	39	7.33333	28.56	6.85667	1.78612	0.000792081	0.00365436	MAB_0316	CAM60415.1	Probable enoyl-CoA hydratase
gene-MAB_3455c	115	239.333	47.1533	150.113	-1.78551	2.7e-11	7.53e-10	MAB_3455c	CAM63531.1	Putative acyl-CoA thiolase
gene-MAB_4042c	26.3333	5	7.46	1.59	1.78283	0.000587324	0.0028615	MAB_4042c	CAM64116.1	Probable monooxygenase
gene-MAB_3866c	613.667	106.667	196.917	52.8667	1.78067	3.31e-11	9.09e-10	MAB_3866c	CAM63940.1	Putative amino acid permease
gene-MAB_4027	39.6667	7	45.4233	14.3033	1.77961	0.000104039	0.000689948	MAB_4027	CAM64101.1	Transcriptional regulator (TetR/AcrR family).
gene-MAB_0761c	322.667	616.333	209.64	668.1	-1.76716	5.52e-08	8.15e-07	MAB_0761c	CAM60857.1	Putative 3-hydroxyacyl-CoA dehydrogenase
gene-MAB_2492	79.3333	166	21.29	66.51	-1.76671	4.39e-13	1.58e-11	MAB_2492	CAM62573.1	Probable sulfite reductase
gene-MAB_4712	912.667	174.667	570.367	154.193	1.76264	1.14e-14	4.8e-13	MAB_4712	CAM64780.1	Putative transcriptional regulator%2C AraC
gene-MAB_2983c	21	45	8.81333	27.4033	-1.74789	4.09e-05	0.000300909	MAB_2983c	CAM63061.1	Probable chloramphenicol resistance protein
gene-MAB_2835	19.3333	3.66667	85.99	20.0667	1.74654	0.00208962	0.00831272	MAB_2835	CAM62914.1	Conserved hypothetical protein
gene-MAB_0047	15.3333	33.3333	4.36	12.92	-1.73669	5.61e-06	5.32e-05	MAB_0047	CAM60147.1	Probable PPE family protein
gene-MAB_2625c	501.667	104.333	237.83	63.65	1.7356	1.44e-08	2.34e-07	MAB_2625c	CAM62705.1	Branched-chain amino acid ABC transporter (LivH)
gene-MAB_4434c	73	154.667	37.9967	116.393	-1.73281	7.36e-14	2.92e-12	MAB_4434c	CAM64504.1	Putative iron/ascorbate dependent oxidoreductase
gene-MAB_4895c	849.333	169.667	281.32	75.8633	1.73211	3.21e-15	1.42e-13	MAB_4895c	CAM64963.1	Replicative DNA helicase [Contains: Endonuclease PI-MtuHIP (Mtu DnaB intein)]
gene-MAB_2223	60.3333	11.6667	148.243	41.6833	1.72988	3.19e-05	0.000241117	MAB_2223	CAM62304.1	Putative TspO/MBR-related protein precursor
gene-MAB_0720	167.667	34.3333	84.26	22.1567	1.72204	8.24e-06	7.48e-05	MAB_0720	CAM60816.1	Probable oligopeptide ABC transporter%2C permease protein
gene-MAB_1419c	52	9.33333	119.393	42.08	1.72186	0.000212727	0.00124109	MAB_1419c	CAM61505.1	Putative phosphoglycerate/bisphosphoglycerate mutase
gene-MAB_2426	14.3333	2.66667	17.5333	4.94333	1.72082	0.0098906	0.0299709	MAB_2426	CAM62507.1	Urease accessory protein (UreF)
gene-MAB_4402	30.6667	61.6667	142.177	529.433	-1.7105	1.93e-06	2.11e-05	MAB_4402	CAM64472.1	Heat shock protein Hsp20
gene-MAB_2738c	15	31.3333	13.9467	42.7533	-1.70985	1.08e-06	1.26e-05	MAB_2738c	CAM62817.1	Hypothetical protein
gene-MAB_0741c	155.667	347.333	468.54	1572.73	-1.70827	1.54e-08	2.49e-07	MAB_0741c	CAM60837.1	Conserved hypothetical protein
gene-MAB_1542c	91.6667	18.3333	20.71	5.36	1.70737	8.96e-05	0.00060318	MAB_1542c	CAM61627.1	Probable amino acid permease
gene-MAB_0677c	162.333	26.3333	89.46	27.4133	1.70588	8.36e-05	0.000566318	MAB_0677c	CAM60774.1	Conserved hypothetical protein (amino acid metabolite efflux pump?)
gene-MAB_3377	4	8.66667	11.8167	37.3633	-1.7056	0.00576568	0.0193406	MAB_3377	CAM63453.1	Conserved hypothetical protein
gene-MAB_0340	190.667	40	116.41	31.4233	1.70121	3.56e-06	3.66e-05	MAB_0340	CAM60439.1	Hypothetical protein
gene-MAB_1146	1260	249.667	19343.3	6867.95	1.69898	2.66e-13	9.81e-12	MAB_1146	CAM61234.1	Hypothetical protein
gene-MAB_2452	6.33333	14.3333	11.7733	35.49	-1.69825	0.0102351	0.0308727	MAB_2452	CAM62533.1	Conserved hypothetical protein
gene-MAB_3640c	205.667	41.6667	59.75	15.9033	1.69256	1.47e-09	2.99e-08	MAB_3640c	CAM63714.1	Conserved hypothetical protein (dihydroorotate dehydrogenase?)
gene-MAB_0916c	22	4.33333	15.3567	3.77	1.69113	0.0127416	0.0366578	MAB_0916c	CAM61010.1	Putative polysaccharide deacetylase
gene-MAB_0726	53.3333	11	28.2933	6.83	1.68978	2.77e-05	0.00021126	MAB_0726	CAM60822.1	Conserved hypothetical protein (Rieske region)
gene-MAB_2149	1048.33	206.667	1221.7	361.31	1.68813	8.27e-17	4.43e-15	MAB_2149	CAM62230.1	Hypothetical protein
gene-MAB_0362c	315.333	61.3333	205.557	58.7667	1.68631	3.81e-07	4.79e-06	MAB_0362c	CAM60461.1	N-acetylglucosamine-6-phosphate deacetylase NagA
gene-MAB_1632c	457	90	102.113	28.5333	1.68471	1.48e-09	2.99e-08	MAB_1632c	CAM61717.1	Conserved hypothetical protein
gene-MAB_4739	340.667	734	276.883	839.613	-1.68431	2.74e-10	6.07e-09	MAB_4739	CAM64807.1	Probable FAD dependent oxidoreductase
gene-MAB_3233	52	10	9.55	2.78333	1.68086	5.04e-06	4.87e-05	MAB_3233	CAM63309.1	Conserved hypothetical protein
gene-MAB_1911c	118.333	24.6667	72.64	19.2467	1.67672	1.19e-07	1.64e-06	MAB_1911c	CAM61994.1	Conserved hypothetical protein
gene-MAB_1545c	17	35.3333	9.97667	29.3733	-1.67432	0.00512066	0.0175734	MAB_1545c	CAM61630.1	Probable sulfate adenylate transferase%2C subunit 2 (CysD)
gene-MAB_3104c	232.333	40.6667	219.313	69.2233	1.67411	2.23e-06	2.42e-05	MAB_3104c	CAM63181.1	Conserved hypothetical protein
gene-MAB_0312c	384.667	76	141.083	40.15	1.66841	4.56e-11	1.21e-09	MAB_0312c	CAM60411.1	Enolase (Eno)
gene-MAB_1989c	126	24.6667	505.367	173.767	1.66682	5.68e-10	1.23e-08	MAB_1989c	CAM62071.1	Hypothetical protein
gene-MAB_0494	149.333	29	62.8967	18.0933	1.66617	2.45e-06	2.64e-05	MAB_0494	CAM60593.1	Conserved hypothetical protein
gene-MAB_3028	462	918.333	256.99	757.78	-1.66594	3.67e-15	1.61e-13	MAB_3028	CAM63106.1	RNA polymerase sigma factor
gene-MAB_1439c	421.333	882.333	1103.86	3613.81	-1.66352	4.93e-13	1.76e-11	MAB_1439c	CAM61525.1	Hypothetical protein
gene-MAB_1651	5	9.66667	610.377	2690.2	-1.66233	0.00721272	0.0232147	MAB_1651	CAM61736.1	Conserved hypothetical protein
gene-MAB_1391	256.333	51.6667	108.247	30.97	1.65307	1.48e-09	2.99e-08	MAB_1391	CAM61477.1	Putative transcriptional regulator
gene-MAB_2245	98.3333	178	33.2167	96.49	-1.65302	5.3e-08	7.88e-07	MAB_2245	CAM62326.1	Putative anthranilate synthase component I TrpE2/ Salicylate synthase MbtI
gene-MAB_3636c	381	75	141.84	41.3267	1.65061	1.75e-10	4.14e-09	MAB_3636c	CAM63710.1	Probable acyl-CoA dehydrogenase
gene-MAB_0077	119	23	82.2833	26.3333	1.6494	1.01e-08	1.67e-07	MAB_0077	CAM60177.1	Putative transcriptional regulator%2C IclR family
gene-MAB_0842	7	14.6667	3.40667	9.52	-1.64535	0.00979056	0.0297264	MAB_0842	CAM60936.1	Hypothetical protein
gene-MAB_3825	175.667	34.3333	66.4233	20.45	1.63522	1.72e-09	3.41e-08	MAB_3825	CAM63900.1	Cytochrome P450
gene-MAB_0198	212	42.6667	273.193	85.8133	1.6339	7.72e-08	1.1e-06	MAB_0198	CAM60298.1	Conserved hypothetical protein
gene-MAB_3901	72	140	124.38	388.447	-1.63369	4.14e-08	6.27e-07	MAB_3901	CAM63975.1	Peptidase C56 PfpI
gene-MAB_3999	26.6667	5.33333	411.053	130.017	1.63036	0.00271981	0.0103429	MAB_3999	CAM64073.1	Conserved hypothetical protein
gene-MAB_3942	49.3333	10.6667	753.143	208.803	1.63025	0.000108018	0.000713257	MAB_3942	CAM64016.1	Conserved hypothetical protein
gene-MAB_0150c	29.3333	6	395.683	123.09	1.62964	0.000124792	0.000804431	MAB_0150c	CAM60250.1	Conserved hypothetical protein
gene-MAB_2274c	71	14	334.44	122.11	1.62554	4.3e-05	0.0003136	MAB_2274c	CAM62355.1	Conserved hypothetical protein
gene-MAB_1912c	157.333	29.6667	1302.19	562.817	1.62174	3.64e-07	4.59e-06	MAB_1912c	CAM61995.1	Conserved hypothetical protein
gene-MAB_3675	1867	3595.33	450.993	1258.21	-1.61804	1.27e-13	4.87e-12	MAB_3675	CAM63749.1	Probable succinate dehydrogenase%2C flavoprotein subunit SdhA
gene-MAB_3647c	71	15	210.31	66.5167	1.60951	4.8e-06	4.71e-05	MAB_3647c	CAM63721.1	Probable transcriptional regulatory protein
gene-MAB_1914c	877.333	172.667	274.113	83.15	1.60941	2.32e-15	1.06e-13	MAB_1914c	CAM61997.1	Probable adenylate cyclase
gene-MAB_2719c	409.667	89.6667	1915.17	630.803	1.6077	1.07e-10	2.68e-09	MAB_2719c	CAM62798.1	Conserved hypothetical protein
gene-MAB_4921c	164	36.6667	68.47	19.1733	1.60647	3.66e-06	3.74e-05	MAB_4921c	CAM64989.1	Conserved hypothetical protein
gene-MAB_2765	34.6667	58.3333	9.08667	26.15	-1.60236	8.56e-06	7.75e-05	MAB_2765	CAM62844.1	Putative L-carnitine dehydratase
gene-MAB_0320	445.333	102	613.32	186.657	1.59794	6.67e-08	9.66e-07	MAB_0320	CAM60419.1	Recombination protein RecR
gene-MAB_4655	6	11.6667	3.57333	10.1467	-1.5912	0.00187594	0.00759774	MAB_4655	CAM64724.1	Conserved hypothetical protein (metallophosphoesterase-like)
gene-MAB_4090	16.3333	20.3333	4.55333	13.3867	-1.59074	0.0120368	0.0349796	MAB_4090	CAM64163.1	Putative amino-acid permease
gene-MAB_3263c	235.333	50.3333	101.657	30.2467	1.58496	4.13e-09	7.62e-08	MAB_3263c	CAM63339.1	Conserved hypothetical protein
gene-MAB_4744c	49.3333	93.6667	66.2233	194.7	-1.58257	1.46e-07	1.98e-06	MAB_4744c	CAM64812.1	Conserved hypothetical protein
gene-MAB_1293c	78	16.3333	167.887	55.3667	1.58174	2.4e-05	0.000188348	MAB_1293c	CAM61381.1	Conserved hypothetical protein
gene-MAB_1518	281.667	532.333	365.597	1066.58	-1.57875	9.91e-12	3.04e-10	MAB_1518	CAM61604.1	Conserved hypothetical protein
gene-MAB_0477	110.333	173.667	373.51	1244.36	-1.57488	0.000694913	0.00329784	MAB_0477	CAM60576.1	Probable membrane protein%2C MmpS
gene-MAB_3757	558.333	119.667	158.283	47.79	1.57459	7.4e-10	1.57e-08	MAB_3757	CAM63831.1	Conserved hypothetical protein
gene-MAB_1908c	101	22	38.89	11.1567	1.57422	1.27e-05	0.000107051	MAB_1908c	CAM61991.1	Conserved hypothetical protein
gene-MAB_1243c	47	88	39.4833	110.993	-1.5737	1.72e-08	2.77e-07	MAB_1243c	CAM61331.1	Hypothetical protein
gene-MAB_2168	191.667	42.3333	92.64	27.3367	1.57282	3.84e-07	4.8e-06	MAB_2168	CAM62249.1	Putative aminotransferase
gene-MAB_1004c	2134.33	433	2225.72	718.83	1.57158	1.17e-10	2.88e-09	MAB_1004c	CAM61094.1	Conserved hypothetical protein
gene-MAB_2992c	241.333	52.3333	101.433	31.03	1.56963	7.35e-08	1.05e-06	MAB_2992c	CAM63070.1	Conserved hypothetical protein
gene-MAB_3843	412.333	84.3333	267.42	85.2867	1.56953	1.91e-10	4.43e-09	MAB_3843	CAM63917.1	Conserved hypothetical protein
gene-MAB_2009	2209	470.667	926.983	287.227	1.56799	1.41e-07	1.92e-06	MAB_2009	CAM62091.1	Putative cell division protein FtsZ
gene-MAB_3969	16	3.33333	6.56667	1.89	1.56724	0.0038283	0.0138281	MAB_3969	CAM64043.1	Conserved hypothetical protein
gene-MAB_4729c	618.333	1002.33	326.9	896.667	-1.56652	4.36e-05	0.00031771	MAB_4729c	CAM64797.1	Putative Na+-dependent transporter
gene-MAB_4816c	176	36.6667	1616.78	614.897	1.56577	2.1e-08	3.35e-07	MAB_4816c	CAM64884.1	Conserved hypothetical protein
gene-MAB_0253	63.6667	14	142.917	40.7433	1.56529	6.08e-06	5.66e-05	MAB_0253	CAM60353.1	Hypothetical protein
gene-MAB_0363c	378.667	73.3333	189.293	60.7133	1.56379	1.07e-07	1.48e-06	MAB_0363c	CAM60462.1	Glutamine-fructose-6-phosphate transaminase
gene-MAB_3312	80	141.667	102.69	299.22	-1.55992	2.4e-08	3.79e-07	MAB_3312	CAM63388.1	Putative transcriptional regulator%2C TetR family
gene-MAB_0061	217.333	44.6667	87.5833	27.94	1.54706	1.51e-07	2.04e-06	MAB_0061	CAM60161.1	Possible two component sensor kinase
gene-MAB_0306c	55	12.3333	62.7233	18.48	1.54634	0.000576469	0.00281456	MAB_0306c	CAM60405.1	Hypothetical protein
gene-MAB_1517c	76	138	56.32	155.73	-1.54624	1.36e-07	1.85e-06	MAB_1517c	CAM61603.1	Probable O-methyltransferase Omt
gene-MAB_0651c	990.667	207.667	535.15	170	1.54312	5.79e-11	1.51e-09	MAB_0651c	CAM60749.1	Conserved hypothetical protein
gene-MAB_4108c	7094	1468.33	5402.56	1742.11	1.54202	7.67e-11	1.96e-09	MAB_4108c	CAM64181.1	Methyltransferase MtfB
gene-MAB_2650	1956	3460.33	268.783	706.213	-1.54141	1.53e-11	4.47e-10	MAB_2650	CAM62730.1	Putative membrane protein%2C MmpL family
gene-MAB_0001	603.333	134.667	182.363	56.3867	1.53787	5.39e-14	2.2e-12	dnaA	CAM60104.1	Chromosomal replication initiator protein DnaA
gene-MAB_0430	226	49	199.887	64.16	1.53738	3.9e-09	7.3e-08	MAB_0430	CAM60529.1	Conserved hypothetical protein
gene-MAB_2624c	1302.67	283.667	539.14	170.273	1.536	4.29e-10	9.42e-09	MAB_2624c	CAM62704.1	High-affinity branched-chain amino acid ABC transporter (LivM)
gene-MAB_2010	672	140.667	656.613	215.377	1.53578	9.9e-09	1.65e-07	MAB_2010	CAM62092.1	Conserved hypothetical protein
gene-MAB_4173	676.667	1304	274.517	735.997	-1.53389	0.000244189	0.00137925	MAB_4173	CAM64246.1	Possible oxidoreductase
gene-MAB_1402c	55.6667	10.3333	91.4433	37.88	1.53079	0.00373098	0.0135296	MAB_1402c	CAM61488.1	Putative lipoprotein LprE precursor
gene-MAB_1003c	1247.67	266	923.02	299.453	1.5301	6.65e-09	1.16e-07	MAB_1003c	CAM61093.1	Conserved hypothetical protein
gene-MAB_1723	181.333	313.333	68.9	183.457	-1.52938	7.03e-09	1.21e-07	MAB_1723	CAM61808.1	Putative phage integrase
gene-MAB_3634c	575	126	188.05	59.1967	1.5288	1.42e-11	4.24e-10	MAB_3634c	CAM63708.1	Putative gluconate permease
gene-MAB_2773c	59	108.667	438.677	1479.31	-1.52876	2.73e-06	2.9e-05	MAB_2773c	CAM62852.1	Hypothetical protein
gene-MAB_0365c	397.333	83	128.97	41.3033	1.52773	9.4e-09	1.58e-07	MAB_0365c	CAM60464.1	Probable sugar-transport integral membrane protein
gene-MAB_2993c	459	104.333	93.3333	28.7167	1.52474	1.66e-10	3.97e-09	MAB_2993c	CAM63071.1	Conserved hypothetical protein
gene-MAB_3653	74.3333	137	92.9	256.237	-1.52292	2.14e-11	6.1e-10	MAB_3653	CAM63727.1	Probable pyridoxine 5-phosphate oxidase
gene-MAB_3246c	3160.67	683.667	339.07	107.113	1.51416	4.06e-11	1.09e-09	MAB_3246c	CAM63322.1	Probable chromosome partition protein Smc
gene-MAB_3871c	2959	673	1266.6	407.58	1.51288	3.04e-11	8.45e-10	MAB_3871c	CAM63945.1	Possible ribonucleotide ABC transporter%2CATP-binding
gene-MAB_1047c	97	182.333	63.98	170.113	-1.51008	9.22e-06	8.25e-05	MAB_1047c	CAM61137.1	Probable dihydrodipicolinate synthetase DapA
gene-MAB_2275	245	384	42.65	110.003	-1.50875	4.3e-08	6.47e-07	MAB_2275	CAM62356.1	Putative membrane protein%2C MmpL family
gene-MAB_2800	45	77.3333	40.3267	110.883	-1.50785	1.22e-06	1.41e-05	MAB_2800	CAM62879.1	Conserved hypothetical protein
gene-MAB_1178c	10859.7	2381.33	14666.3	5036.34	1.50406	9.3e-13	3.2e-11	MAB_1178c	CAM61266.1	Conserved hypothetical protein
gene-MAB_4220c	314.667	69.6667	1519.97	584.043	1.50248	3.8e-13	1.38e-11	MAB_4220c	CAM64293.1	Hypothetical protein
gene-MAB_2366	426.667	91.3333	246.12	82.0033	1.49963	1.13e-09	2.35e-08	MAB_2366	CAM62447.1	Tyrosine recombinase XerD
gene-MAB_1413	55	99	120.537	347.123	-1.49865	1.23e-07	1.69e-06	MAB_1413	CAM61499.1	Conserved hypothetical protein
gene-MAB_3565	13.6667	25.6667	19.3633	50.3	-1.49801	0.000203163	0.00119214	MAB_3565	CAM63640.1	Putative transcriptional regulator%2C TetR family
gene-MAB_2214c	206	46.6667	2161.61	795.223	1.4966	7.42e-07	8.9e-06	MAB_2214c	CAM62295.1	Hypothetical protein
gene-MAB_2622c	504.667	107.667	470.15	159.62	1.49627	6.99e-09	1.21e-07	MAB_2622c	CAM62702.1	Branched-chain amino acid ABC transporter (LivF)
gene-MAB_4089c	32.3333	59.6667	37.0133	98.7667	-1.49474	1.9e-05	0.000152092	MAB_4089c	CAM64162.1	Putative transcriptional regulator%2C TetR family
gene-MAB_0281	764.333	169.667	286.653	92.98	1.49446	5.63e-09	9.93e-08	MAB_0281	CAM60381.1	Conserved hypothetical protein
gene-MAB_2953	36	59	50.5133	146.133	-1.49393	6.05e-05	0.000428915	MAB_2953	CAM63031.1	Hypothetical protein
gene-MAB_4192	41.3333	9.33333	63.06	18.8667	1.49372	0.000255952	0.00143514	MAB_4192	CAM64265.1	Conserved hypothetical protein
gene-MAB_1423	6.66667	12.3333	61.2267	176.923	-1.49235	0.00474757	0.0165394	MAB_1423	CAM61509.1	Hypothetical protein
gene-MAB_2653c	151	256.667	59.62	153.467	-1.4786	3.29e-11	9.08e-10	MAB_2653c	CAM62733.1	Conserved hypothetical protein
gene-MAB_3013	26.3333	6.33333	73.66	21.0233	1.47621	0.0040512	0.0145307	MAB_3013	CAM63091.1	Conserved hypothetical protein
gene-MAB_3840	31.3333	51.6667	21.7533	58.33	-1.47362	0.000122806	0.000795444	MAB_3840	CAM63914.1	Conserved hypothetical protein
gene-MAB_0826c	140.667	32	90.6133	29.96	1.47341	1.15e-08	1.88e-07	MAB_0826c	CAM60920.1	Possible esterase LipW
gene-MAB_1644	104.667	24	80.6733	26.19	1.47139	0.000290219	0.00157925	MAB_1644	CAM61729.1	Conserved hypothetical protein
gene-MAB_0760c	90	156.333	54.8967	141.847	-1.46746	8.1e-08	1.15e-06	MAB_0760c	CAM60856.1	Conserved hypothetical protein
gene-MAB_2374c	359.333	88.6667	120.48	38.35	1.46284	3.31e-08	5.12e-07	MAB_2374c	CAM62455.1	Conserved hypothetical protein
gene-MAB_2673c	1203.33	1967	336.58	843.207	-1.46088	2.09e-11	5.98e-10	MAB_2673c	CAM62753.1	Probable L-aspartate oxidase NadB
gene-MAB_3830c	549.333	126	179.483	59.5367	1.46006	3.67e-08	5.62e-07	MAB_3830c	CAM63905.1	Probable dehydrogenase (glucose-methanol-choline oxidoreductase?)
gene-MAB_4349c	14	26.6667	20.62	50.28	-1.46005	0.00221082	0.00870913	MAB_4349c	CAM64421.1	Conserved hypothetical protein
gene-MAB_4093	34	7.66667	6.94333	2.26333	1.45851	0.000897956	0.00405356	MAB_4093	CAM64166.1	Putative allophanate hydrolase
gene-MAB_3872c	1843	405	606.29	201.807	1.45806	7.3e-11	1.88e-09	MAB_3872c	CAM63946.1	Probable drug-transport integral membrane protein
gene-MAB_3835c	6478.67	11353.7	2517.05	6382.48	-1.45779	0.000494705	0.002457	MAB_3835c	CAM63909.1	Probable coenzyme PQQ synthesis protein E PqqE
gene-MAB_3702	8.33333	14.3333	27.12	82.89	-1.45232	0.0031206	0.0116366	MAB_3702	CAM63776.1	Probable tRNA/rRNA methyltransferase SpoU
gene-MAB_1174c	217.667	368.667	48.7567	120.873	-1.4455	1.78e-14	7.4e-13	MAB_1174c	CAM61262.1	Probable acyl-CoA synthase FadD
gene-MAB_2793c	1504.33	353.333	547.993	184.68	1.43808	9.28e-12	2.87e-10	MAB_2793c	CAM62872.1	Putative transcriptional regulator
gene-MAB_3755c	672.333	162	224.133	75.1833	1.42988	2.61e-10	5.85e-09	MAB_3755c	CAM63829.1	Conserved hypothetical protein
gene-MAB_2799	51	80.3333	53.38	142.57	-1.42966	8.53e-07	1.01e-05	MAB_2799	CAM62878.1	Conserved hypothetical protein
gene-MAB_1601c	805	1281	346.53	856.213	-1.42521	9.65e-10	2.04e-08	MAB_1601c	CAM61686.1	Putative monooxygenase
gene-MAB_0807	115.667	199	56.61	140.33	-1.42146	4.42e-06	4.4e-05	MAB_0807	CAM60902.1	Conserved hypothetical protein
gene-MAB_2847c	653	1152.33	340.683	846.663	-1.41936	1.5e-06	1.7e-05	MAB_2847c	CAM62926.1	Conserved hypothetical protein
gene-MAB_2623c	677.667	149	391.747	137.47	1.4189	6.91e-08	9.95e-07	MAB_2623c	CAM62703.1	Branched-chain amino acid ABC transporter (LivG)
gene-MAB_4099c	62028	13788.3	2073.38	693.91	1.41853	2.39e-09	4.65e-08	MAB_4099c	CAM64172.1	Probable non-ribosomal peptide synthetase
gene-MAB_0716c	513.667	118	1667.04	670.063	1.41763	2.38e-10	5.41e-09	MAB_0716c	CAM60812.1	Putative transcriptional regulator%2C MarR
gene-MAB_1267	25	6.33333	102.37	30.3233	1.41713	0.00267456	0.0101961	MAB_1267	CAM61355.1	Conserved hypothetical protein
gene-MAB_2071	22	36.6667	15.1033	38.3467	-1.41587	4.12e-05	0.000302405	MAB_2071	CAM62152.1	Probable short-chain dehydrogenase/reductase
gene-MAB_4928c	1969.67	450.667	2538.98	927.42	1.41576	1.39e-12	4.71e-11	MAB_4928c	CAM64996.1	Conserved hypothetical protein
gene-MAB_3870c	1371.67	321.667	261.183	88.87	1.4139	1.24e-09	2.57e-08	MAB_3870c	CAM63944.1	Probable molybdopterin oxidoreductase
gene-MAB_3592c	243.667	59	70.47	23.56	1.41144	8.69e-08	1.22e-06	MAB_3592c	CAM63667.1	Putative medium-chain acyl-CoA ligase
gene-MAB_3355	3389.67	6010	2314.65	5770.88	-1.40743	9.48e-06	8.4e-05	MAB_3355	CAM63431.1	Putative secreted hydrolase
gene-MAB_1118c	37.3333	66	868.673	2610.48	-1.40667	1.74e-05	0.00014048	MAB_1118c	CAM61206.1	Hypothetical protein
gene-MAB_1840c	226	53.3333	176.143	62.34	1.40592	8.92e-08	1.25e-06	MAB_1840c	CAM61923.1	Putative beta-glucanase
gene-MAB_0261	295	67.3333	174.177	62.6133	1.40484	1.29e-09	2.66e-08	MAB_0261	CAM60361.1	Probable amino acid ABC transporter%2C substrate binding
gene-MAB_0590c	100.667	164	36.95	90.32	-1.40369	1.57e-10	3.78e-09	MAB_0590c	CAM60688.1	Conserved hypothetical protein
gene-MAB_0251	7	11.3333	356.227	1306.21	-1.4013	0.00995531	0.0301274	MAB_0251	CAM60351.1	Hypothetical protein
gene-MAB_0659	11.6667	19	7.84667	20.48	-1.39855	0.000845572	0.00386631	MAB_0659	CAM60757.1	Putative dioxygenase
gene-MAB_0661	20	33.6667	6.61	15.9567	-1.39599	0.000908	0.00409088	MAB_0661	CAM60759.1	Putative long chain fatty acid-coA ligase
gene-MAB_1486c	58.3333	93.3333	35.17	87.6367	-1.39488	4.63e-08	6.96e-07	MAB_1486c	CAM61572.1	Putative oxidoreductase
gene-MAB_0930	5952	9275.33	1616.98	3866.44	-1.39189	0.000187255	0.00111506	MAB_0930	CAM61022.1	Putative ferredoxin/ferredoxin--NADP reductase
gene-MAB_2629	21	5	57.63	22.1267	1.39077	0.00566836	0.0190976	MAB_2629	CAM62709.1	Conserved hypothetical protein
gene-MAB_4183c	1139	1744	496.803	1194.15	-1.38825	2.37e-08	3.75e-07	MAB_4183c	CAM64256.1	Possible carboxylate-amine ligase
gene-MAB_0668c	8.33333	14.3333	6.48333	15.1167	-1.38606	0.00693243	0.0224711	MAB_0668c	CAM60766.1	Probable O-methyltransferase OmT
gene-MAB_2367	679.667	167.667	442.897	156.7	1.38565	4.69e-09	8.45e-08	MAB_2367	CAM62448.1	Conserved hypothetical protein
gene-MAB_2674c	2218	3541.33	1122.84	2708.52	-1.38429	5.68e-12	1.78e-10	MAB_2674c	CAM62754.1	Probable quinolinate synthetase complex%2C A subunit (NadA)
gene-MAB_0766	122	197.667	77.6767	190.21	-1.38408	0.00033757	0.0017904	MAB_0766	CAM60862.1	Hypothetical conserved integral membrane protein
gene-MAB_4095c	7000.67	10017.7	2560.32	6073.05	-1.38387	1.88e-05	0.000150317	MAB_4095c	CAM64168.1	Isocitrate lyase (AceA)
gene-MAB_0395c	107	23.6667	78.3567	30.1967	1.38055	0.00061338	0.00297586	MAB_0395c	CAM60494.1	Conserved hypothetical protein
gene-MAB_4475	802.667	193.667	197.143	68.7567	1.37965	1.77e-08	2.85e-07	MAB_4475	CAM64544.1	Conserved hypothetical protein
gene-MAB_0290	54	93.6667	17.92	41.7433	-1.37921	4.84e-06	4.73e-05	MAB_0290	CAM60390.1	Probable 3-carboxymuconate cycloisomerase (PcaB)
gene-MAB_0993c	348	84	219.487	77.82	1.37674	1.77e-06	1.96e-05	MAB_0993c	CAM61084.1	Putative transcriptional regulator%2C LysR family
gene-MAB_1298c	96	23.6667	326.417	125.027	1.37672	1.47e-06	1.67e-05	MAB_1298c	CAM61386.1	Conserved hypothetical protein
gene-MAB_4824c	35.3333	10	43.4967	13.5333	1.37599	0.018252	0.0493972	MAB_4824c	CAM64892.1	Hypothetical protein
gene-MAB_0093	146.667	238.333	118.033	288.603	-1.37562	1.75e-10	4.14e-09	MAB_0093	CAM60193.1	Conserved hypothetical protein
gene-MAB_0502c	166	39.6667	39.0167	13.7467	1.3747	7.16e-07	8.62e-06	MAB_0502c	CAM60601.1	Conserved hypothetical transmembrane protein
gene-MAB_3758	1116.33	269.333	348.283	122.537	1.37447	2.45e-10	5.53e-09	MAB_3758	CAM63832.1	Putative protease
gene-MAB_4370c	11	15.6667	3.70333	9.79333	-1.37419	0.00674711	0.0220393	MAB_4370c	CAM64441.1	Putative large terminal subunit of phenylpropionate dioxygenase
gene-MAB_3192c	2568.33	3950	854.277	2016.61	-1.37277	3.04e-07	3.94e-06	MAB_3192c	CAM63269.1	Putative glycosyl hydrolase (beta-glucosidase)
gene-MAB_2932c	385.333	586.333	81.04	190.27	-1.37114	0.00164979	0.00680787	MAB_2932c	CAM63010.1	Probable xanthine/uracil permease
gene-MAB_4540c	44	72	12.4167	29.2267	-1.3693	1.69e-06	1.88e-05	MAB_4540c	CAM64609.1	Putative acetyl-CoA carboxylase beta subunit AccD
gene-MAB_0314c	86.6667	22.3333	133.243	44.74	1.36876	0.00022278	0.00128815	MAB_0314c	CAM60413.1	Possible transcriptional regulator%2C TetR family
gene-MAB_1096	1741	404	361.257	127.2	1.36799	7.31e-09	1.25e-07	MAB_1096	CAM61185.1	Conserved hypothetical protein (ATPase?)
gene-MAB_2816c	79	17	40.6933	15.9067	1.36787	0.00347665	0.0127275	MAB_2816c	CAM62895.1	Putative luciferase-like protein
gene-MAB_3663	509	863.667	11192.6	34306	-1.36679	7.47e-09	1.27e-07	MAB_3663	CAM63737.1	Hypothetical protein
gene-MAB_2383	151.667	241	174.907	439.703	-1.3656	1.07e-06	1.25e-05	MAB_2383	CAM62464.1	Conserved hypothetical protein
gene-MAB_1614	488	118	599.073	225.427	1.36208	4.99e-10	1.09e-08	MAB_1614	CAM61699.1	Hypothetical protein
gene-MAB_2801	40	62.3333	34.38	85.19	-1.36106	7.2e-06	6.62e-05	MAB_2801	CAM62880.1	Conserved hypothetical protein
gene-MAB_4524	345	83	135.723	48.2433	1.36006	1.12e-05	9.66e-05	MAB_4524	CAM64593.1	Conserved hypothetical protein
gene-MAB_2425	582.667	142.667	142.253	50.3867	1.3558	3.08e-07	3.96e-06	MAB_2425	CAM62506.1	Urease%2C alpha subunit (UreC)
gene-MAB_2754	1124.33	1883.67	618.317	1470.25	-1.35309	3.28e-06	3.41e-05	MAB_2754	CAM62833.1	Conserved hypothetical protein
gene-MAB_1040	3757.33	6132.33	2351.48	5616.3	-1.35309	3.22e-07	4.11e-06	MAB_1040	CAM61130.1	Conserved hypothetical protein
gene-MAB_4633	54.6667	14	25.6033	8.35333	1.35254	0.00261417	0.0100239	MAB_4633	CAM64702.1	Conserved hypothetical protein
gene-MAB_4638	60	12.6667	27.4533	10.9933	1.35221	0.0106272	0.0318679	MAB_4638	CAM64707.1	Galactokinase (GalK)
gene-MAB_3628c	204.667	49	51.6633	18.5067	1.35171	1.88e-06	2.06e-05	MAB_3628c	CAM63702.1	Possible fatty-acid-CoA ligase FadD
gene-MAB_0149c	585.667	960.333	5596.8	16673.8	-1.34869	1.74e-07	2.33e-06	MAB_0149c	CAM60249.1	Hypothetical protein
gene-MAB_0432	63.6667	102.333	30.6067	72.03	-1.34758	6.29e-06	5.83e-05	MAB_0432	CAM60531.1	Conserved hypothetical protein
gene-MAB_0428	563	129	341.2	125.51	1.34746	1.83e-05	0.000146932	MAB_0428	CAM60527.1	Probable peptide ABC transporter DppC
gene-MAB_1634c	13	21	1584.12	4854.19	-1.34736	0.00348226	0.0127278	rpsT	CAM61719.1	30s ribosomal protein S20
gene-MAB_4244c	130.667	32.3333	450.91	180.977	1.34686	1.08e-05	9.35e-05	MAB_4244c	CAM64317.1	Conserved hypothetical protein
gene-MAB_3575c	33.3333	8.33333	4.26333	1.34	1.34625	0.000641526	0.00307679	MAB_3575c	CAM63650.1	Probable polyketide synthase
gene-MAB_4927	410.667	99.6667	295.12	109.323	1.34303	1.69e-09	3.37e-08	MAB_4927	CAM64995.1	Conserved hypothetical protein
gene-MAB_0950c	105.667	27.3333	29.3167	9.61	1.34182	3.92e-06	3.98e-05	MAB_0950c	CAM61042.1	Putative amino acid permease family protein
gene-MAB_0782	102.333	26.6667	254.837	91.4567	1.3356	8.88e-06	7.98e-05	MAB_0782	CAM60878.1	Hypothetical protein
gene-MAB_2048c	3240.33	4907.67	1085.44	2504.69	-1.33517	0.000270207	0.00150773	MAB_2048c	CAM62130.1	Probable cytochrome P450
gene-MAB_4802	38	9.33333	41.5767	14.7967	1.33328	0.0124058	0.0358948	MAB_4802	CAM64870.1	Conserved hypothetical protein
gene-MAB_4575	150.667	36	61.22	22.5367	1.33307	0.000129054	0.000824977	MAB_4575	CAM64644.1	Probable low temperature requirement protein A
gene-MAB_0492	719	175.667	1611.95	660.8	1.33303	5.34e-10	1.16e-08	MAB_0492	CAM60591.1	Conserved hypothetical protein
gene-MAB_2337	1106.33	1765.67	442.413	1023.83	-1.33017	8.02e-08	1.14e-06	MAB_2337	CAM62418.1	Probable arginine biosynthesis bifunctional protein ArgJ
gene-MAB_3432c	52	85.6667	18.4367	42.18	-1.32978	8.71e-05	0.000586867	MAB_3432c	CAM63508.1	Probable cytosine permease
gene-MAB_1300c	389.333	92	197.427	74.32	1.32804	9.4e-07	1.1e-05	MAB_1300c	CAM61388.1	Hypothetical protein
gene-MAB_0426	552.667	137	146.717	53.1233	1.32726	1.23e-05	0.000104772	MAB_0426	CAM60525.1	Probable peptide ABC transporter DppA
gene-MAB_2235	23.3333	37.6667	22.8167	53.5967	-1.32622	4.44e-05	0.000322189	MAB_2235	CAM62316.1	Possible siderophore-interacting protein
gene-MAB_4107c	6798.33	1657.67	2523.74	922.303	1.32505	1.55e-09	3.12e-08	MAB_4107c	CAM64180.1	Glycosyltransferase GtfA
gene-MAB_3599c	657	155.667	197.553	72.62	1.3243	5.25e-08	7.83e-07	MAB_3599c	CAM63674.1	Putative amino acid permease
gene-MAB_1048c	173	294.667	134.2	315.267	-1.32336	2.63e-05	0.000202663	MAB_1048c	CAM61138.1	Probable class II aldolase
gene-MAB_3015	34.3333	9	37.1	11.2767	1.32076	0.000282553	0.00154786	MAB_3015	CAM63093.1	Conserved hypothetical protein
gene-MAB_3305c	26.3333	41.3333	21.1867	50.42	-1.3207	3.12e-05	0.00023689	MAB_3305c	CAM63381.1	Conserved hypothetical protein
gene-MAB_4393	608.333	154	760.217	292.553	1.31695	2.94e-09	5.55e-08	MAB_4393	CAM64464.1	Conserved hypothetical protein
gene-MAB_1083c	38.3333	60.6667	41.1533	96.8167	-1.31627	2.03e-05	0.000160674	MAB_1083c	CAM61173.1	Conserved hypothetical protein
gene-MAB_1144c	90.3333	21.6667	58.7967	23.8667	1.31582	6.83e-05	0.000475598	MAB_1144c	CAM61232.1	Probable short-chain dehydrogenase/reductase
gene-MAB_2886c	1185.67	1658.33	6012.93	17117.8	-1.31349	9.77e-06	8.59e-05	MAB_2886c	CAM62965.1	Hypothetical protein
gene-MAB_4757	21.3333	32.6667	17.0233	41.07	-1.31313	0.000125858	0.000809037	MAB_4757	CAM64825.1	Putative transcriptional regulator%2C TetR family
gene-MAB_3349	340	85.3333	362.457	139.23	1.31233	7.15e-09	1.23e-07	MAB_3349	CAM63425.1	Conserved hypothetical protein
gene-MAB_2403	1384.33	349.667	4146.21	1748.11	1.31173	1.05e-10	2.63e-09	MAB_2403	CAM62484.1	Conserved hypothetical protein
gene-MAB_2658	36.3333	55.3333	35.22	85.7767	-1.31116	1.72e-05	0.00013928	MAB_2658	CAM62738.1	Conserved hypothetical protein
gene-MAB_0250	581.667	148	158.83	57.94	1.31096	1.1e-09	2.31e-08	MAB_0250	CAM60350.1	Hypothetical GMC-type oxidoreductase
gene-MAB_1170	61.6667	15.6667	42.5133	16.08	1.31023	8.3e-05	0.000564152	MAB_1170	CAM61258.1	Conserved hypothetical protein
gene-MAB_0124	412.333	103.667	197.177	73.6333	1.30911	3.26e-08	5.07e-07	MAB_0124	CAM60224.1	Conserved hypothetical protein (GGDEF domain)
gene-MAB_3867	11	17.6667	72.2133	183.867	-1.3088	0.00331046	0.0122455	MAB_3867	CAM63941.1	Hypothetical protein
gene-MAB_4413c	35.3333	55	30.14	71.3833	-1.30749	0.000382409	0.00197371	MAB_4413c	CAM64483.1	Putative decarboxylase
gene-MAB_3763	352.333	562	372.96	885.57	-1.30745	5.17e-09	9.27e-08	MAB_3763	CAM63837.1	Probable cutinase cut2 precursor
gene-MAB_2473c	666.667	168.667	748.48	291.48	1.30472	3.79e-11	1.02e-09	MAB_2473c	CAM62554.1	Conserved hypothetical protein
gene-MAB_3308	22.3333	30	13.9233	34.8167	-1.30455	0.00186634	0.00757214	MAB_3308	CAM63384.1	Putative transcriptional regulator%2C LysR family
gene-MAB_2142	114.333	30	224.627	86.14	1.30434	0.000133189	0.000844388	MAB_2142	CAM62223.1	NADH-quinone oxidoreductase%2C I subunit NuoI
gene-MAB_0108c	44.3333	77.3333	62.4633	146.06	-1.30366	0.00938558	0.0286858	MAB_0108c	CAM60208.1	Hypothetical protein
gene-MAB_3294c	1303.67	1852.67	409.6	917.56	-1.30165	1.7e-06	1.89e-05	MAB_3294c	CAM63370.1	3-isopropylmalate dehydratase%2C large subunit (Leu2)
gene-MAB_0948c	570.333	142.667	172.79	64.2333	1.30009	4.52e-09	8.22e-08	MAB_0948c	CAM61040.1	Conserved hypothetical protein (phytoene dehydrogenase?)
gene-MAB_3979c	16.6667	4.33333	117.74	39.62	1.29889	0.0113728	0.0335794	MAB_3979c	CAM64053.1	Conserved hypothetical protein
gene-MAB_1478	26	6.66667	139.167	51.2533	1.29811	0.0020848	0.00830498	MAB_1478	CAM61564.1	Conserved hypothetical protein
gene-MAB_0466	11.3333	17.6667	67.83	178.39	-1.29699	0.00180049	0.00734163	MAB_0466	CAM60565.1	Hypothetical protein
gene-MAB_1447	2442.33	3648.67	2043.21	4761.53	-1.29645	4.47e-06	4.43e-05	MAB_1447	CAM61533.1	ATP synthase A chain AtpB
gene-MAB_0740c	2124.33	3336.33	1539.99	3553.63	-1.296	3.6e-08	5.55e-07	MAB_0740c	CAM60836.1	Probable thiosulfate sulfurtransferase (CysA)
gene-MAB_1198c	250.333	61.3333	275.95	111.57	1.29542	9.61e-06	8.49e-05	MAB_1198c	CAM61286.1	Conserved hypothetical protein
gene-MAB_0806	44.3333	66	38.1333	90.8167	-1.29416	1.55e-06	1.75e-05	MAB_0806	CAM60901.1	Hypothetical conserved lipoprotein LppR
gene-MAB_3460c	631.667	164	181.167	67.1767	1.29391	0.000171299	0.00103822	MAB_3460c	CAM63536.1	Conserved hypothetical protein
gene-MAB_4569c	825.333	202.333	224.79	84.1267	1.29358	1.1e-09	2.31e-08	MAB_4569c	CAM64638.1	Probable fatty-acid-CoA ligase FadD
gene-MAB_0329	1140.33	275.333	617.277	233.49	1.29356	7.71e-06	7.02e-05	MAB_0329	CAM60428.1	DNA polymerase III%2C epsilon subunit (DnaQ)
gene-MAB_4103c	1282.67	328.667	980.953	374.763	1.29354	2.71e-09	5.18e-08	MAB_4103c	CAM64176.1	Probable methyltransferase
gene-MAB_1407c	542.333	131.667	180.98	68.65	1.29138	3.63e-08	5.57e-07	MAB_1407c	CAM61493.1	Probable oxidoreductase
gene-MAB_4570c	623.333	142	475.833	186.157	1.29115	1.58e-05	0.000129515	MAB_4570c	CAM64639.1	Probable enoyl-CoA hydratase/isomerase
gene-MAB_0036c	1769.67	442.333	538.123	200.963	1.28743	1.2e-07	1.64e-06	MAB_0036c	CAM60138.1	Probable cell division protein RodA
gene-MAB_3354	11883.3	18944.7	6535.31	14881.2	-1.28724	0.000147261	0.000922867	MAB_3354	CAM63430.1	Probable acyl-[acyl-carrier protein] desaturase DesA1
gene-MAB_3750c	714.667	182.667	252.343	94.8367	1.28667	1.82e-10	4.28e-09	MAB_3750c	CAM63824.1	Phosphoglucosamine mutase MrsA
gene-MAB_1548c	71.3333	17	28.5333	11.0533	1.28631	0.0075983	0.0241688	MAB_1548c	CAM61633.1	Conserved hypothetical protein
gene-MAB_0358	58.3333	15.3333	66.32	24.4967	1.28112	0.000384028	0.00197985	MAB_0358	CAM60457.1	Hypothetical conserved membrane protein PknM or conserved lipoprotein LppH
gene-MAB_0764c	75	17.3333	189.937	95.8267	1.27973	0.00206777	0.00827246	MAB_0764c	CAM60860.1	Hypothetical protein
gene-MAB_1133c	96.6667	23.6667	73.6533	29.82	1.27736	0.000727006	0.00340871	MAB_1133c	CAM61221.1	Putative serine/threonine protein kinase
gene-MAB_3803c	232.333	58.3333	67.39	25.6667	1.2769	8.66e-06	7.81e-05	MAB_3803c	CAM63878.1	Probable carboxylesterase
gene-MAB_3725c	114.333	27	82.57	33.45	1.27358	0.0052236	0.017847	MAB_3725c	CAM63799.1	Conserved hypothetical protein
gene-MAB_2482	44.6667	70	14.5167	31.4633	-1.27235	6.02e-06	5.62e-05	MAB_2482	CAM62563.1	Possible monooxygenase
gene-MAB_1525c	55.6667	14.3333	71.3267	27.8367	1.27118	0.00613143	0.0203308	MAB_1525c	CAM61611.1	Putative transcriptional regulator%2C TetR family
gene-MAB_0897c	1899.33	516.333	849.083	326.23	1.27021	0.00109765	0.00481814	MAB_0897c	CAM60991.1	Probable pyruvate dehydrogenase E1 component%2Calpha subunit
gene-MAB_2284	79	111	19.4033	43.5233	-1.26821	1.55e-06	1.75e-05	MAB_2284	CAM62365.1	Putative halogenase
gene-MAB_3648	56.3333	76.3333	20.28	46.14	-1.26546	9.64e-05	0.00064479	MAB_3648	CAM63722.1	Conserved hypothetical protein
gene-MAB_1938c	32.6667	9.66667	39.3733	12.89	1.2644	0.0114515	0.0337112	MAB_1938c	CAM62021.1	Putative transcriptional regulator%2C TetR family
gene-MAB_1120c	295.333	82.3333	416.247	161.75	1.2605	0.000878049	0.00397147	MAB_1120c	CAM61208.1	Conserved hypothetical protein (alkylated DNA repair protein?)
gene-MAB_4104	222	57.3333	83.2467	31.8233	1.25968	2.35e-06	2.54e-05	MAB_4104	CAM64177.1	Putative glycosyltransferase GtfB
gene-MAB_2488c	271	77	5469.51	2518.42	1.25923	3.04e-05	0.000230851	MAB_2488c	CAM62569.1	Conserved hypothetical protein (9 kDa antigen)
gene-MAB_3841	36.6667	54	14.3267	31.9667	-1.25829	0.000305219	0.0016434	MAB_3841	CAM63915.1	Ornithine aminotransferase RocD1
gene-MAB_2409c	2294.67	3233	419.81	905.753	-1.25806	2.93e-08	4.59e-07	MAB_2409c	CAM62490.1	Malate synthase G GlcB
gene-MAB_2047c	1686.33	2451	690.707	1520.18	-1.25747	8.16e-05	0.000556868	MAB_2047c	CAM62129.1	Probable ferredoxin reductase
gene-MAB_2336	723.667	1135.33	361.867	802.27	-1.25725	5.05e-06	4.87e-05	MAB_2336	CAM62417.1	N-acetyl-gamma-glutamyl-phosphate reductase ArgC
gene-MAB_1622	41	11	219.04	85.9833	1.25569	0.000298033	0.00161414	MAB_1622	CAM61707.1	Conserved hypothetical protein
gene-MAB_2438	87	124.667	8.65	18.82	-1.25534	1.4e-05	0.000115877	MAB_2438	CAM62519.1	Probable oxidoreductase
gene-MAB_2428	36.6667	9.66667	43.96	16.3967	1.2548	0.00467251	0.0163272	MAB_2428	CAM62509.1	Putative urease accessory protein (UreH?)
gene-MAB_4348c	74.6667	104.667	54.6833	125.86	-1.25438	3.42e-06	3.55e-05	MAB_4348c	CAM64420.1	Putative hydrolase
gene-MAB_4609c	552.333	144.333	227.34	87.6467	1.2529	9.55e-09	1.59e-07	MAB_4609c	CAM64678.1	Putative acyl-CoA dehydrogenase FadE
gene-MAB_2776	351.333	85.6667	91.7467	36.26	1.25277	3.83e-07	4.79e-06	MAB_2776	CAM62855.1	Conserved hypothetical protein
gene-MAB_3754c	117.667	179.667	8619.86	25135.6	-1.25076	0.000130934	0.000833527	MAB_3754c	CAM63828.1	Hypothetical protein
gene-MAB_3635c	81.6667	21	184.36	79.7367	1.24906	0.000136264	0.000862695	MAB_3635c	CAM63709.1	Putative gluconokinase
gene-MAB_2182c	323.333	85.6667	123.003	47.0767	1.24882	1.06e-07	1.47e-06	MAB_2182c	CAM62263.1	Hypothetical glycosyl transferase
gene-MAB_0810c	41	62.6667	13.0133	27.6367	-1.24738	2.8e-06	2.96e-05	MAB_0810c	CAM60905.1	Putative transcriptional regulator%2C GntR family
gene-MAB_3162c	51.6667	12.6667	66.42	29.5567	1.24686	0.0132166	0.037859	MAB_3162c	CAM63239.1	Conserved hypothetical protein
gene-MAB_0673	1557	413.333	1386.66	552.257	1.24615	2.11e-10	4.83e-09	MAB_0673	CAM60771.1	Putative DNA-binding response regulator PhoP
gene-MAB_1567	296.667	80	532.557	215.997	1.24581	6.75e-05	0.000470398	MAB_1567	CAM61652.1	Probable HNH endonuclease precursor
gene-MAB_2927c	399	590.667	134.84	293.41	-1.24491	8.7e-06	7.83e-05	MAB_2927c	CAM63005.1	Putative hydrolase
gene-MAB_2338	1434.67	2136.33	950.177	2107.51	-1.24347	1.4e-06	1.6e-05	MAB_2338	CAM62419.1	Acetylglutamate kinase ArgB
gene-MAB_2929c	298.333	440	186.08	411.813	-1.24227	1.75e-05	0.000140609	MAB_2929c	CAM63007.1	Putative urate oxidase
gene-MAB_3318	218.333	58	121.45	47.1367	1.24176	3.06e-07	3.94e-06	MAB_3318	CAM63394.1	Putative regulatory protein
gene-MAB_0182c	24.6667	37.3333	116.3	290.187	-1.23952	0.000254067	0.00142631	MAB_0182c	CAM60282.1	Hypothetical protein
gene-MAB_2582	116.333	172.667	37.4233	80.89	-1.23815	5.98e-07	7.35e-06	MAB_2582	CAM62663.1	Putative two component sensor kinase
gene-MAB_1509	1116.67	297.333	270.063	104.28	1.2351	8.4e-11	2.14e-09	MAB_1509	CAM61595.1	Conserved hypothetical protein
gene-MAB_0898	28.3333	7.33333	85.2767	43.4733	1.23494	0.0164234	0.0452184	MAB_0898	CAM60992.1	Probable transcriptional regulator%2C AsnC family
gene-MAB_2587	40.6667	11	22.2667	8.00667	1.23494	0.00486607	0.0168883	MAB_2587	CAM62668.1	Conserved hypothetical protein (Copper resistance D precursor?)
gene-MAB_4799c	45	70.6667	52.26	113.45	-1.23404	7.22e-05	0.000500289	MAB_4799c	CAM64867.1	Conserved hypothetical protein (methyltransferase?)
gene-MAB_3039c	49	12.3333	97.9767	45.43	1.23391	0.0114585	0.0337112	MAB_3039c	CAM63117.1	Hypothetical phosphinothricin N-acetyltransferase
gene-MAB_1916c	397.667	540.667	263.137	581.017	-1.23361	6.37e-07	7.73e-06	MAB_1916c	CAM61999.1	3-methyl-2-oxobutanoate hydroxymethyltransferase
gene-MAB_2913	105	140	121.757	282.887	-1.23317	0.000138017	0.000871396	MAB_2913	CAM62991.1	Putative TetR-family regulatory protein
gene-MAB_0005	134.667	36.6667	244.657	100.747	1.23177	2.85e-05	0.00021727	MAB_0005	CAM60108.1	Conserved hypothetical protein
gene-MAB_0880	732.333	185.667	260.427	102.527	1.23165	8.16e-08	1.15e-06	MAB_0880	CAM60974.1	Conserved hypothetical protein
gene-MAB_4523	1015.67	284.667	293.403	113.037	1.2303	5.41e-09	9.63e-08	MAB_4523	CAM64592.1	Putative adenylate cyclase
gene-MAB_3408c	174.667	47.3333	157.413	62.51	1.22991	1.78e-05	0.000143206	MAB_3408c	CAM63484.1	Conserved hypothetical protein
gene-MAB_0522c	58	91.3333	17.2367	36.6233	-1.22954	0.00211283	0.0083732	MAB_0522c	CAM60621.1	Probable monooxygenase
gene-MAB_0263	47.3333	12.6667	55.3933	22.4367	1.22801	0.00227954	0.00894163	MAB_0263	CAM60363.1	Possible osmoprotectant (glycine betaine/ carnitine/choline/l-proline) ABC transporter ProW
gene-MAB_0828	16	21	49.86	143.42	-1.2276	0.00580489	0.0194297	MAB_0828	CAM60922.1	Hypothetical protein
gene-MAB_3006	167.333	45	201.63	84.4933	1.22697	2.26e-05	0.000178105	MAB_3006	CAM63084.1	Conserved hypothetical protein
gene-MAB_1029c	44	64	111.173	273.227	-1.2268	3.29e-05	0.000247079	MAB_1029c	CAM61119.1	Putative transcriptional regulator%2C MarR family
gene-MAB_3759c	1026.67	279.333	308.683	119.96	1.22654	6.4e-10	1.37e-08	MAB_3759c	CAM63833.1	Conserved hypothetical protein
gene-MAB_1353c	49	71.3333	11.36	24.3667	-1.22533	3.4e-06	3.53e-05	MAB_1353c	CAM61441.1	Putative transcriptional regulator%2C GntR family
gene-MAB_4486	392.333	99.3333	241.073	98.06	1.2238	6.87e-07	8.29e-06	MAB_4486	CAM64555.1	3-hydroxyisobutyrate dehydrogenase
gene-MAB_4105c	1481.33	390.333	1178.64	475.013	1.22235	8.06e-07	9.62e-06	MAB_4105c	CAM64178.1	Methyltransferase MtfD
gene-MAB_1041	1431.67	2158	6074.94	15645.7	-1.22212	0.0113507	0.0335354	MAB_1041	CAM61131.1	Conserved hypothetical protein
gene-MAB_3414c	40	11	120.89	44.9467	1.22197	0.00209458	0.00831517	MAB_3414c	CAM63490.1	Protein NrdI
gene-MAB_3846	42.6667	63.3333	14.1067	30.1267	-1.22186	0.000673529	0.00321024	MAB_3846	CAM63920.1	Conserved hypothetical protein
gene-MAB_3385	70.3333	105.333	62.4	138.277	-1.22177	0.00034353	0.00181159	MAB_3385	CAM63461.1	Conserved hypothetical protein
gene-MAB_1014c	24.3333	35	10.4633	23.1667	-1.22035	0.000171423	0.00103822	MAB_1014c	CAM61104.1	Probable glycosyl transferase
gene-MAB_3911	109.667	29	41	16.0967	1.22001	4.13e-05	0.000302789	MAB_3911	CAM63985.1	Conserved hypothetical protein
gene-MAB_2971c	206.667	55.6667	105.28	41.3933	1.21941	5.36e-06	5.11e-05	MAB_2971c	CAM63049.1	Putative oxidoreductase
gene-MAB_0078	73.3333	17.3333	43.3333	18.2867	1.21899	0.0167153	0.0458577	MAB_0078	CAM60178.1	Putative lipase/esterase
gene-MAB_2417	43.3333	67.3333	37.42	80.03	-1.21831	8.21e-05	0.000558793	MAB_2417	CAM62498.1	Conserved hypothetical protein
gene-MAB_4135c	47	65	31.62	71.15	-1.21726	2.46e-05	0.000191907	MAB_4135c	CAM64208.1	Conserved hypothetical protein
gene-MAB_2225c	380	98.6667	123.633	48.9567	1.21555	1.96e-05	0.000155575	MAB_2225c	CAM62306.1	Probable peptidase
gene-MAB_0847c	156.667	42.3333	64.7633	25.1367	1.21458	1.69e-05	0.000137157	MAB_0847c	CAM60941.1	Probable aminotransferase
gene-MAB_4606c	94	134.333	54.2667	117.67	-1.21088	3.65e-07	4.59e-06	MAB_4606c	CAM64675.1	Conserved hypothetical protein
gene-MAB_1933c	864.667	1146.67	272.277	573.39	-1.20989	3.46e-06	3.57e-05	MAB_1933c	CAM62016.1	Probable glutamine synthetase%2C type I (GlnA1)
gene-MAB_3448	36.6667	10.3333	18.4567	6.74667	1.20968	0.00762412	0.0242163	MAB_3448	CAM63524.1	Putative acetyltransferase
gene-MAB_2220c	30.3333	45	19.9833	42.24	-1.20641	0.000376252	0.00195728	MAB_2220c	CAM62301.1	Conserved hypothetical protein
gene-MAB_0399c	515	138.667	59.5967	23.3	1.20542	5.62e-06	5.32e-05	MAB_0399c	CAM60498.1	Exodeoxyribonuclease V%2C beta subunit (RecB)
gene-MAB_1638	3065.33	810.333	3661.19	1536.54	1.2053	7.46e-09	1.27e-07	MAB_1638	CAM61723.1	Putative TetR-family transcriptional regulator
gene-MAB_4084c	635.333	182.333	3175.55	1442.4	1.20441	2.68e-08	4.21e-07	MAB_4084c	CAM64157.1	Possible transcriptional regulator
gene-MAB_0646c	24	36	14.2633	29.43	-1.20395	0.000657333	0.00314605	MAB_0646c	CAM60744.1	Putative short-chain dehydrogenase/reductase
gene-MAB_1271c	43	63.3333	12.52	26.05	-1.20034	0.000571376	0.00279265	MAB_1271c	CAM61359.1	Probable oxidase (copper-binding protein)
gene-MAB_4715c	22.6667	33.6667	22.5733	47.76	-1.19873	0.000337219	0.0017904	MAB_4715c	CAM64783.1	Conserved hypothetical protein
gene-MAB_3719c	1607.67	2265	388.113	809.523	-1.19804	2.79e-09	5.3e-08	MAB_3719c	CAM63793.1	Putative cholesterol oxidase ChoD
gene-MAB_2283	66	98.6667	20.9933	43.6367	-1.19652	0.000149574	0.000935397	MAB_2283	CAM62364.1	Putative oxidoreductase
gene-MAB_0927	15.3333	23.3333	3.5	6.9	-1.19534	0.00500494	0.0172663	MAB_0927	CAM61019.1	Probable glycosyltransferase
gene-MAB_2583c	267.667	431	256.07	553.87	-1.19376	4.68e-05	0.000338696	MAB_2583c	CAM62664.1	Putative transcription regulator%2C AraC family
gene-MAB_3984c	1254.33	1742	233.66	484.373	-1.1934	4.13e-09	7.62e-08	MAB_3984c	CAM64058.1	Putative metal transporter ATPase
gene-MAB_4106c	1867.33	483	819.45	330.11	1.19324	2.23e-07	2.97e-06	MAB_4106c	CAM64179.1	Acetyltransferase
gene-MAB_4627	38.3333	10.6667	730.713	353.57	1.19322	0.00328683	0.0121679	MAB_4627	CAM64696.1	Hypothetical protein
gene-MAB_4764c	39.6667	11.3333	23.2933	8.34333	1.19267	0.00464479	0.0162483	MAB_4764c	CAM64832.1	Conserved hypothetical protein
gene-MAB_0929	5730	8413.67	2816.14	5969.75	-1.18859	0.00723366	0.0232658	MAB_0929	CAM61021.1	Conserved hypothetical protein
gene-MAB_3834c	4977.33	7248.67	2102.61	4435.91	-1.18807	0.00754902	0.0240596	MAB_3834c	CAM63908.1	Possible L-lactate dehydrogenase (cytochrome) LldD1
gene-MAB_4020c	47.6667	13	21.0467	8.47333	1.18787	0.000978938	0.00434241	MAB_4020c	CAM64094.1	Probable oxidoreductase
gene-MAB_0156c	6255.67	8861.33	1773.66	3698.62	-1.18784	0.000727745	0.00340871	MAB_0156c	CAM60256.1	Iron-sulfur cluster-binding protein%2C RIESKE family
gene-MAB_2134	44.6667	12	333.727	176.65	1.18663	0.00200171	0.00805753	MAB_2134	CAM62215.1	NADH-quinone oxidoreductase%2C A subunit NuoA
gene-MAB_3251c	262.333	74.6667	40.61	15.7733	1.18653	1.03e-05	8.97e-05	MAB_3251c	CAM63327.1	Sensor protein KdpD
gene-MAB_1932c	1263.33	354	824.893	338.317	1.18106	4.05e-09	7.53e-08	MAB_1932c	CAM62015.1	Probable chaperone protein HchA (Hsp31)
gene-MAB_3645	81.3333	24.3333	122.5	47.24	1.18098	0.000971989	0.00432423	MAB_3645	CAM63719.1	Putative reductase
gene-MAB_3965	38.6667	11	7.18333	2.59	1.17962	0.00200923	0.00808076	MAB_3965	CAM64039.1	Putative aminotransferase
gene-MAB_3468	100.667	166.333	954.11	2337.66	-1.17859	0.00233133	0.00911374	MAB_3468	CAM63544.1	Putative transcriptional regulator%2C MerR family
gene-MAB_2654	18	25.3333	5.05	10.56	-1.17843	0.00266842	0.0101811	MAB_2654	CAM62734.1	Putative monooxygenase
gene-MAB_0330	353.333	89	142.32	58.3267	1.17725	0.00115857	0.00504233	MAB_0330	CAM60429.1	Beta-lactamase
gene-MAB_3314	97.6667	104.333	31.2433	65.6467	-1.17625	0.00260262	0.0099879	MAB_3314	CAM63390.1	Conserved hypothetical protein
gene-MAB_3118c	76	79.6667	43.0533	93.0433	-1.17539	0.00520085	0.0177824	MAB_3118c	CAM63195.1	Conserved hypothetical protein
gene-MAB_1153	40.3333	11.6667	3850.95	1564.31	1.17507	0.000979845	0.00434241	MAB_1153	CAM61241.1	Hypothetical protein
gene-MAB_3746c	252.667	293	66.79	137.25	-1.17392	0.000324526	0.00173319	MAB_3746c	CAM63820.1	Conserved hypothetical protein
gene-MAB_0622c	87.6667	124.667	22.5167	46.32	-1.17366	4.99e-05	0.000358838	MAB_0622c	CAM60720.1	Probable dehydrogenase
gene-MAB_2450	56.6667	74.6667	30.1333	64.8867	-1.17347	0.000167283	0.0010212	MAB_2450	CAM62531.1	Probable undecaprenyl-diphosphatase
gene-MAB_2020c	44.3333	54.6667	24.6633	54.4433	-1.17304	0.000549701	0.00269816	MAB_2020c	CAM62102.1	Possible bifunctional enzyme HhdD isomerase + cyclase/dehydrase
gene-MAB_3896c	268.333	73.3333	816.34	375.24	1.17208	1.05e-05	9.16e-05	MAB_3896c	CAM63970.1	Conserved hypothetical protein
gene-MAB_0076	43	13.3333	27.33	9.56333	1.17199	0.00462152	0.0162053	MAB_0076	CAM60176.1	Putative 2%2C3-dihydroxybiphenyl 1%2C2-dioxygenase or glyoxalase/bleomycin resistance protein
gene-MAB_1084c	34.6667	48	783.35	2234.76	-1.17168	0.000248433	0.0014015	MAB_1084c	CAM61174.1	Conserved hypothetical protein
gene-MAB_4937	2390.33	647.333	260.383	104.333	1.1716	3.01e-07	3.93e-06	MAB_4937	CAM65005.1	Conserved hypothetical protein
gene-MAB_0396c	164.667	44	226.653	100.267	1.1711	4.2e-05	0.000307588	MAB_0396c	CAM60495.1	Hypothetical protein
gene-MAB_3941c	777	224	400.74	162.853	1.16991	4.63e-09	8.37e-08	MAB_3941c	CAM64015.1	Conserved hypothetical protein
gene-MAB_1441	58	82	89.0967	180.57	-1.16932	0.000559819	0.0027449	rpmE.1	CAM61527.1	50S ribosomal protein L31
gene-MAB_3269c	1651.67	2308.67	1382.9	2952.78	-1.16829	0.0004153	0.00211738	MAB_3269c	CAM63345.1	Conserved hypothetical protein
gene-MAB_4113	1083.67	296.667	725.317	302.637	1.16763	3.43e-09	6.46e-08	MAB_4113	CAM64186.1	Glucose-1-phosphate thymidylyltransferase
gene-MAB_1497c	12	17.6667	19.5133	40.1967	-1.16758	0.0114614	0.0337112	MAB_1497c	CAM61583.1	Putative regulatory protein%2C TetR family
gene-MAB_4098c	39126.7	10270.3	1771.68	706.237	1.16618	6.79e-07	8.21e-06	MAB_4098c	CAM64171.1	Probable peptide synthetase NRP
gene-MAB_2379	204.667	60	542.36	232.837	1.16572	0.000253249	0.00142422	MAB_2379	CAM62460.1	Hypothetical lipoprotein LpqH precursor
gene-MAB_2382	96.3333	128.667	97.7667	213.613	-1.1655	4.59e-06	4.53e-05	MAB_2382	CAM62463.1	Conserved hypothetical protein (pyridoxamine 5'-phosphate oxidase-related)
gene-MAB_1628c	943	270.333	297.807	121.053	1.16538	0.000318194	0.0017053	MAB_1628c	CAM61713.1	Conserved hypothetical protein
gene-MAB_0962	1352.67	375.333	221.75	89.4867	1.16525	6.54e-08	9.51e-07	MAB_0962	CAM61054.1	Probable cation-transporting ATPase E
gene-MAB_2348	1232	333.667	158.13	63.85	1.16501	4.39e-09	8.04e-08	MAB_2348	CAM62429.1	Possible long-chain acyl-CoA synthase
gene-MAB_4326c	4528.33	6361	24665.3	63365.1	-1.16449	0.0129915	0.037307	MAB_4326c	CAM64398.1	Conserved hypothetical protein
gene-MAB_4687	20	24.6667	23.0033	54.1033	-1.16386	0.0157173	0.0434819	MAB_4687	CAM64755.1	Putative transcriptional regulator%2C TetR family
gene-MAB_4785	31.6667	9	26.93	10.29	1.16363	0.00289412	0.0109157	MAB_4785	CAM64853.1	Conserved hypothetical protein
gene-MAB_3008	84	24.6667	65.49	26.37	1.16281	0.00042288	0.00214709	MAB_3008	CAM63086.1	Probable polyphosphate glucokinase PpgK
gene-MAB_0623	153.333	209.333	41.7667	85.6867	-1.1625	4.98e-06	4.83e-05	MAB_0623	CAM60721.1	Probable dehydrogenase
gene-MAB_2560	175	50.3333	245.31	102.707	1.16015	1.82e-06	2e-05	MAB_2560	CAM62641.1	Conserved hypothetical protein
gene-MAB_1539c	39.6667	57.3333	35.6967	73.4	-1.16006	3.6e-05	0.000267901	MAB_1539c	CAM61624.1	Conserved hypothetical protein
gene-MAB_2273	108.667	145.333	40.1133	82.6567	-1.15938	0.000212119	0.00123911	MAB_2273	CAM62354.1	Putative MFS transporter
gene-MAB_3674	145.667	217	407.637	930.56	-1.15875	1.66e-06	1.85e-05	MAB_3674	CAM63748.1	Probable succinate dehydrogenase%2C hydrophobic membrane anchor protein SdhD
gene-MAB_3902c	43933	61973.7	12395.1	25298.3	-1.1574	0.000250835	0.00141332	MAB_3902c	CAM63976.1	Conserved hypothetical protein
gene-MAB_0003	668.667	199	423.96	173.773	1.15486	9.49e-08	1.32e-06	gnD	CAM60106.1	6-phosphogluconate dehydrogenase Gnd
gene-MAB_0034c	1006.67	283.667	374.41	154.15	1.15084	8.24e-07	9.77e-06	MAB_0034c	CAM60136.1	Putative serine/threonine-protein kinase PknA
gene-MAB_0161	89.3333	116.333	56.9967	121.217	-1.15005	7.4e-06	6.78e-05	MAB_0161	CAM60261.1	Probable transcriptional regulator%2C LysR family
gene-MAB_4684	13.3333	17.6667	15.93	37.4433	-1.14848	0.00450669	0.0158924	MAB_4684	CAM64752.1	Putative transcriptional regulator%2C TetR family
gene-MAB_0004	959	275	382.087	157.773	1.14613	6.72e-09	1.17e-07	recF	CAM60107.1	DNA replication and repair protein RecF
gene-MAB_0511c	68.6667	91.3333	38.57	80.6933	-1.14598	0.000291476	0.00158422	MAB_0511c	CAM60610.1	Integral membrane protein TerC (tellurium resistance)
gene-MAB_1291	1148	315.667	1390.23	612.09	1.1452	6.68e-09	1.17e-07	MAB_1291	CAM61379.1	Conserved hypothetical protein
gene-MAB_0733	58.6667	81.6667	137.55	315.777	-1.14498	0.000187988	0.00111654	MAB_0733	CAM60829.1	Conserved hypothetical protein
gene-MAB_4201c	191.667	58.6667	256.61	104.503	1.14446	1.62e-05	0.000132559	MAB_4201c	CAM64274.1	Putative transcriptional regulator%2C TetR family
gene-MAB_1346	584.667	762.667	334.877	689.273	-1.14446	5.02e-07	6.22e-06	MAB_1346	CAM61434.1	Conserved hypothetical protein (glycosyl transferase?)
gene-MAB_1247c	66.6667	98	209.593	474.887	-1.14407	0.00022488	0.00129559	MAB_1247c	CAM61335.1	Conserved hypothetical protein
gene-MAB_1966c	11533.3	15658.3	3077.58	6195.34	-1.14395	0.000167777	0.00102286	MAB_1966c	CAM62048.1	Probable ubiquinol-cytochrome c reductase cytochrome b subunit
gene-MAB_2661c	165.667	228.667	190.26	407.38	-1.14106	9.91e-06	8.7e-05	MAB_2661c	CAM62741.1	Putative nitroreductase
gene-MAB_1595	2650.33	3619	1210.41	2455.96	-1.13787	1.3e-08	2.13e-07	MAB_1595	CAM61680.1	Probable ferredoxin oxidoreductase%2C beta subunit
gene-MAB_3101c	63.3333	87.6667	31.9267	65.1167	-1.13781	2.46e-05	0.000191497	MAB_3101c	CAM63178.1	Conserved hypothetical protein
gene-MAB_0965	622	177.667	269.483	112.25	1.13755	2.24e-07	2.98e-06	MAB_0965	CAM61057.1	Putative lipase
gene-MAB_2737c	212.667	306	162.35	333.52	-1.13516	2.67e-07	3.51e-06	MAB_2737c	CAM62816.1	Probable enoyl-CoA hydratase/isomerase
gene-MAB_4743c	44	56	18.62	39.1167	-1.13232	0.000513249	0.00253544	MAB_4743c	CAM64811.1	Putative dehydrogenase/reductase
gene-MAB_1442	887.667	1127	424.787	856.613	-1.13193	1.82e-05	0.000146151	MAB_1442	CAM61528.1	Probable peptide chain release factor 1 (RF-1)
gene-MAB_4115c	10468.7	2686.33	1347.95	551.787	1.13129	6.09e-05	0.000430869	MAB_4115c	CAM64188.1	Putative membrane protein%2C MmpL
gene-MAB_0871c	430.333	120.667	229.52	97.53	1.12915	1.29e-05	0.000108709	MAB_0871c	CAM60965.1	Putative molybdenum cofactor biosynthesis protein A2
gene-MAB_0722	355.667	104.333	92.87	38.2833	1.12908	0.000125655	0.000808863	MAB_0722	CAM60818.1	Putative oligopeptide ABC transporter%2CATP-binding protein
gene-MAB_1967c	3900.33	5175.67	1634.56	3286.5	-1.12804	2.76e-05	0.000211117	MAB_1967c	CAM62049.1	Probable ubiquinol-cytochrome c reductase iron-sulfur subunit (Rieske iron-sulfur protein)
gene-MAB_0243	763.333	207	347.61	148.077	1.12747	3.25e-07	4.13e-06	MAB_0243	CAM60343.1	Hypothetical protein
gene-MAB_4954c	190.667	57	1523.24	760.633	1.12583	5.7e-06	5.37e-05	rnpA	CAM65022.1	Ribonuclease P protein component
gene-MAB_2310	73.6667	22	23.1667	9.08333	1.12453	0.000181029	0.00108078	MAB_2310	CAM62391.1	Possible drug efflux membrane protein
gene-MAB_0493	136.333	36.6667	58.7367	25.7933	1.12442	0.00133556	0.00564584	MAB_0493	CAM60592.1	Hypothetical protein
gene-MAB_0374c	468	136.333	140.357	58.26	1.12139	1.26e-07	1.72e-06	MAB_0374c	CAM60473.1	Conserved hypothetical protein
gene-MAB_0319	37.6667	11	580.607	259.99	1.1204	0.00255205	0.00981837	MAB_0319	CAM60418.1	Conserved hypothetical protein
gene-MAB_0589	1652	2426.33	1416.9	2912.91	-1.11968	3.57e-06	3.66e-05	MAB_0589	CAM60687.1	Probable aquaporin Z
gene-MAB_2657c	133.667	176.667	49.1433	98.69	-1.11903	5.79e-07	7.14e-06	MAB_2657c	CAM62737.1	Conserved hypothetical protein
gene-MAB_2156	96	26.6667	19.17	8.23333	1.1186	0.000311596	0.00167578	MAB_2156	CAM62237.1	Probable peptidase
gene-MAB_0703c	515.667	149.333	382.737	164.407	1.11848	8.97e-09	1.51e-07	MAB_0703c	CAM60799.1	Conserved hypothetical protein
gene-MAB_0508c	399.333	109	149.007	63.38	1.11818	0.000111844	0.000732231	MAB_0508c	CAM60607.1	Conserved hypothetical protein
gene-MAB_4321	23.3333	7	7.37333	2.56	1.11788	0.0081181	0.0254533	MAB_4321	CAM64393.1	Possible putrescine oxidase
gene-MAB_3657	50.6667	72	149.413	335.277	-1.11767	0.000162951	0.00100139	MAB_3657	CAM63731.1	Conserved hypothetical protein
gene-MAB_2179	76	96.6667	32.6067	66.78	-1.11736	5.24e-05	0.000374935	MAB_2179	CAM62260.1	Beta-lactamase/esterase
gene-MAB_3542c	34.6667	10.3333	1141.27	544.243	1.11719	0.0061704	0.0204453	MAB_3542c	CAM63618.1	Conserved hypothetical protein (possible anti-sigma factor)
gene-MAB_3260c	4644	1318	7974.19	3650.78	1.1169	1.63e-06	1.83e-05	MAB_3260c	CAM63336.1	Conserved hypothetical protein
gene-MAB_3467c	3718.67	5643	13302.2	30295.6	-1.11687	0.000498046	0.00247093	MAB_3467c	CAM63543.1	18 kDa antigen (HSP 16.7)
gene-MAB_0427	472.667	135	259.303	110.123	1.11676	7.47e-05	0.000515471	MAB_0427	CAM60526.1	Probable dipeptide-transport integral membrane protein ABC transporter DppB
gene-MAB_2982c	270	329.667	69.49	137.273	-1.1166	0.00124794	0.00536046	MAB_2982c	CAM63060.1	Hypothetical protein
gene-MAB_4151c	334.333	95	158.577	67.7733	1.11607	3.23e-06	3.37e-05	MAB_4151c	CAM64224.1	Hypothetical MCE-family protein
gene-MAB_1088	420.667	126.333	489.05	211.627	1.11587	0.000348281	0.00183036	MAB_1088	CAM61178.1	Possible ribosomal-protein-alanine acetyltransferase RimJ
gene-MAB_2912c	422.667	485.667	316.28	647.167	-1.11392	7.05e-05	0.00048996	MAB_2912c	CAM62990.1	Probable aldolase
gene-MAB_4278	79.6667	24.3333	250.98	103.56	1.11344	0.000180768	0.00108062	MAB_4278	CAM64351.1	Hypothetical protein
gene-MAB_1906	126.333	36.3333	96.0933	40.8633	1.11336	0.000298502	0.00161439	MAB_1906	CAM61989.1	Pyridoxamine 5'-phosphate oxidase-related
gene-MAB_1929	245.667	71.3333	139.057	59.54	1.11206	2.97e-07	3.89e-06	MAB_1929	CAM62012.1	Conserved hypothetical protein
gene-MAB_3239c	31.3333	9.33333	536.103	254.863	1.10848	0.00502603	0.0173131	MAB_3239c	CAM63315.1	Probable nitrogen regulatory protein P-II
gene-MAB_2197	127.333	36.6667	118.81	52.6867	1.10825	0.000104475	0.000691845	MAB_2197	CAM62278.1	Probable precorrin-6X reductase CobK
gene-MAB_1600c	49.3333	70.6667	50.92	101.623	-1.10713	0.000280855	0.00154542	MAB_1600c	CAM61685.1	Conserved hypothetical protein
gene-MAB_2867	269	80.6667	173.783	73.09	1.10656	3.21e-07	4.11e-06	MAB_2867	CAM62946.1	Conserved hypothetical protein
gene-MAB_0837c	108.333	31.3333	46.11	19.6433	1.1049	5.03e-05	0.000361394	MAB_0837c	CAM60931.1	Possible lipid carrier protein or keto acyl-CoA thiolase
gene-MAB_2976	84.3333	24	67.5	30.11	1.10423	0.000440678	0.00222219	MAB_2976	CAM63054.1	Conserved hypothetical protein (possible reductase)
gene-MAB_4009c	93.6667	125.667	329.307	764.523	-1.10367	1.19e-06	1.38e-05	MAB_4009c	CAM64083.1	Conserved hypothetical protein
gene-MAB_4193	77	23	136.537	59.1	1.10307	0.000271014	0.00151041	MAB_4193	CAM64266.1	Hypothetical protein
gene-MAB_3753c	95.3333	125.667	5048.28	13615.7	-1.10134	1.36e-05	0.000113329	MAB_3753c	CAM63827.1	Conserved hypothetical protein
gene-MAB_3909	169	50	39.0433	16.1733	1.0981	1.17e-05	9.98e-05	MAB_3909	CAM63983.1	Putative peroxidase
gene-MAB_0478	165	191	21.5567	42.11	-1.09793	8.31e-05	0.000564152	MAB_0478	CAM60577.1	Probable membrane protein%2C MmpL
gene-MAB_1426	444.333	593.667	124.7	243.517	-1.09782	2.7e-09	5.18e-08	MAB_1426	CAM61512.1	Putative cytochrome P450
gene-MAB_2804c	27	38	18.29	35.8033	-1.09685	0.0107505	0.0320912	MAB_2804c	CAM62883.1	Putative ABC-type transporter%2C periplasmic component
gene-MAB_0674	857.333	245.667	236.47	100.873	1.09634	4.47e-06	4.43e-05	MAB_0674	CAM60772.1	Putative sensor histidine kinase PhoR
gene-MAB_0157	165	239.333	683.513	1537.24	-1.09616	0.000127975	0.00081934	MAB_0157	CAM60257.1	Hypothetical transcriptional regulator%2C MarR
gene-MAB_1210c	33.6667	10.3333	23.47	8.98	1.09614	0.00839343	0.0261387	MAB_1210c	CAM61298.1	Putative short chain dehydrogenase/reductase
gene-MAB_2485c	133	39	32.5233	13.88	1.09572	0.000203303	0.00119214	MAB_2485c	CAM62566.1	Probable sulfite reductase
gene-MAB_3940c	357.333	104.333	146.84	63.2633	1.09518	9.1e-07	1.07e-05	MAB_3940c	CAM64014.1	Conserved hypothetical protein
gene-MAB_0687	2367.33	698	755.293	322.62	1.09502	1.25e-06	1.44e-05	MAB_0687	CAM60784.1	Probable adenylosuccinate lyase (PurB)
gene-MAB_4713	64.3333	20	373.203	170.997	1.09346	0.000769296	0.00356894	MAB_4713	CAM64781.1	Similarity with Glyoxalase/Bleomycin resistance protein
gene-MAB_3724c	737	995	1176.48	2491.57	-1.09285	8.82e-07	1.04e-05	MAB_3724c	CAM63798.1	Probable RNA polymerase sigma-D factor
gene-MAB_0584	293	401	118.543	233.013	-1.0928	0.000226921	0.00129923	MAB_0584	CAM60682.1	Conserved hypothetical protein
gene-MAB_2555	598.667	175	2717.29	1401.39	1.09108	1.15e-06	1.33e-05	MAB_2555	CAM62636.1	Conserved hypothetical protein
gene-MAB_2922c	163	204.333	118.42	239.023	-1.09023	0.00188503	0.00762785	MAB_2922c	CAM63000.1	Carbon-nitrogen hydrolase family protein/ nitrilase/cyanide hydratase
gene-MAB_4552	39.3333	11.3333	10	4.35667	1.08995	0.00807521	0.025336	MAB_4552	CAM64621.1	Conserved hypothetical protein
gene-MAB_0400c	380	118	44.3167	18.51	1.08805	3.85e-05	0.000285151	MAB_0400c	CAM60499.1	Exodeoxyribonuclease V%2C gamma subunit (RecC)
gene-MAB_2224c	163.667	42.3333	93.19	42.95	1.08723	0.00406483	0.0145683	MAB_2224c	CAM62305.1	Conserved hypothetical membrane protein
gene-MAB_0685	184	58.6667	75.5133	31.0133	1.0867	0.000440223	0.00222219	MAB_0685	CAM60782.1	Possible aspartate aminotransferase AspB
gene-MAB_0866	136.667	42	618.733	292.947	1.08646	1.7e-05	0.000138169	MAB_0866	CAM60960.1	Probable molybdopterin-converting factor subunit 2 (MoaE)
gene-MAB_2999c	42.3333	58	28.0467	54.13	-1.08628	5.07e-05	0.000363081	MAB_2999c	CAM63077.1	Possible alternative RNA polymerase SigI
gene-MAB_3044c	143	42	83.3133	36.6133	1.08504	4.74e-05	0.000341535	MAB_3044c	CAM63122.1	tRNA delta(2)-isopentenylpyrophosphate transferase
gene-MAB_1333	75.6667	23.3333	139.64	59.4033	1.08444	0.000177026	0.00106238	MAB_1333	CAM61421.1	Conserved hypothetical protein
gene-MAB_3831c	2211	628.667	682.687	294.127	1.08348	6.06e-07	7.43e-06	MAB_3831c	CAM63906.1	Putative glycosyltransferase
gene-MAB_1095	1656	499	473.343	203.6	1.08266	3.16e-06	3.31e-05	MAB_1095	CAM61184.1	Conserved hypothetical protein (Phosphoadenosine phosphosulfate reductase?)
gene-MAB_0875c	1047.33	1388	272.327	525.047	-1.08069	1.67e-07	2.24e-06	MAB_0875c	CAM60969.1	Conserved hypothetical protein
gene-MAB_3231	40.3333	12.3333	234.07	102.003	1.08034	0.00151198	0.00632345	MAB_3231	CAM63307.1	Conserved hypothetical protein
gene-MAB_3086	41.6667	12.3333	83.0333	37.89	1.08018	0.00261958	0.0100363	MAB_3086	CAM63164.1	Conserved hypothetical protein
gene-MAB_4766	41	52	43.2833	90.3333	-1.07995	0.00595969	0.0198584	MAB_4766	CAM64834.1	Hypothetical oxalate decarboxylase
gene-MAB_4666c	81.6667	104.333	79.9933	164.003	-1.07989	0.000166935	0.0010212	MAB_4666c	CAM64735.1	Conserved hypothetical protein
gene-MAB_0255	328.667	96	126.45	55.17	1.0795	1.53e-05	0.000125801	MAB_0255	CAM60355.1	Putative acyl-CoA dehydrogenase
gene-MAB_0972	2060	629	600.597	259.803	1.07722	2.18e-07	2.91e-06	MAB_0972	CAM61064.1	Putative aldehyde dehydrogenase
gene-MAB_4484	257.333	79.3333	79.1033	33.4067	1.07547	3.08e-05	0.00023419	MAB_4484	CAM64553.1	Probable aldehyde dehydrogenase
gene-MAB_3005c	55.3333	16.6667	2173.46	1139.02	1.07286	0.00244749	0.00945554	MAB_3005c	CAM63083.1	Conserved hypothetical protein
gene-MAB_4592c	55	17.3333	157.03	64.91	1.07259	0.00611571	0.0202932	MAB_4592c	CAM64661.1	Conserved hypothetical protein
gene-MAB_4116c	14519.3	4096	1931.37	827.947	1.07123	5.69e-06	5.37e-05	MAB_4116c	CAM64189.1	Putative membrane protein%2C MmpL
gene-MAB_4472	444.667	132.667	38.4833	16.4833	1.07061	2.28e-06	2.47e-05	MAB_4472	CAM64541.1	Conserved hypothetical protein
gene-MAB_1662c	3069.33	4001	792.557	1514.2	-1.06998	2.34e-05	0.000183777	MAB_1662c	CAM61747.1	Probable sulfite reductase [ferredoxin]
gene-MAB_1623	110.667	34	126.213	55.5533	1.06909	0.000282484	0.00154786	MAB_1623	CAM61708.1	Probable phosphoglycerate mutase
gene-MAB_4857	241.667	349.333	350.72	715.917	-1.06904	0.000108984	0.000718608	MAB_4857	CAM64925.1	Conserved hypothetical protein
gene-MAB_2477c	16061	19820.3	4880.86	9333.97	-1.06707	0.0045138	0.0159053	MAB_2477c	CAM62558.1	Probable monooxygenase
gene-MAB_1237	12956	17205.7	9974.19	19723.1	-1.06628	0.000146022	0.000919069	MAB_1237	CAM61325.1	Possible acyl-[acyl-carrier protein] desaturase DesA2
gene-MAB_3828c	543.333	168	174.753	75.36	1.06598	6.62e-06	6.13e-05	MAB_3828c	CAM63903.1	Ethanolamine ammonia-lyase%2C large subunit
gene-MAB_1917	973	269.667	324.357	142.79	1.06587	4.39e-06	4.38e-05	MAB_1917	CAM62000.1	Conserved hypothetical protein
gene-MAB_2586	208.667	62.3333	225.473	101.747	1.06424	2.62e-05	0.000202315	MAB_2586	CAM62667.1	Putative transcription antitermination regulator
gene-MAB_1936	180	50.6667	126.85	58.8433	1.06363	0.000272219	0.00151163	MAB_1936	CAM62019.1	Conserved hypothetical protein
gene-MAB_4665c	194	248	183.927	369.213	-1.0626	4.82e-07	5.99e-06	MAB_4665c	CAM64734.1	Putative short-chain dehydrogenase/reductase
gene-MAB_2891c	1282.67	1626.33	892.5	1745.11	-1.06206	4.12e-06	4.14e-05	MAB_2891c	CAM62970.1	Probable acyl-CoA thioesterase II (TesB2)
gene-MAB_3948	41.6667	13	322.473	147.383	1.06197	0.0161828	0.0446625	MAB_3948	CAM64022.1	Conserved hypothetical protein
gene-MAB_2824c	61.3333	19	1662.41	822.06	1.06115	0.000406392	0.00207887	MAB_2824c	CAM62903.1	Putative integration host factor (MihF)
gene-MAB_1064	1867.33	557	514.287	224.407	1.06093	2.54e-06	2.71e-05	MAB_1064	CAM61154.1	Probable bifunctional purine biosynthesis protein PurH
gene-MAB_4494c	94.6667	128	53.5	102.357	-1.06034	4.08e-05	0.000300282	MAB_4494c	CAM64563.1	Conserved hypothetical protein
gene-MAB_0326	68	19.6667	280.32	155.71	1.06019	0.00201275	0.00808784	MAB_0326	CAM60425.1	Putative transcriptional regulator%2C MarR family
gene-MAB_1937	317.333	95.3333	113.797	49.6267	1.05975	3.28e-05	0.000247079	MAB_1937	CAM62020.1	Putative peptide monooxygenase
gene-MAB_3379	258.667	81	92.7033	39.7333	1.0581	0.000171838	0.00103937	MAB_3379	CAM63455.1	Conserved hypothetical protein
gene-MAB_3296	243.333	318.667	615.323	1335.95	-1.05788	3.04e-07	3.94e-06	MAB_3296	CAM63372.1	Conserved hypothetical protein (pyridoxamine 5'-phosphate oxidase-related
gene-MAB_3046	5041.67	1591.33	1732.98	762.9	1.05701	6.15e-07	7.49e-06	MAB_3046	CAM63124.1	Conserved hypothetical protein
gene-MAB_2964	45.3333	13.3333	110.28	57.8667	1.05494	0.00584154	0.0195382	MAB_2964	CAM63042.1	Conserved hypothetical protein
gene-MAB_4060	169	220.667	148.863	294.077	-1.0548	1.48e-06	1.67e-05	MAB_4060	CAM64134.1	Putative short chain dehydrogenase/reductase
gene-MAB_3456	352	101.333	1414.24	745.053	1.05435	3.92e-05	0.000289668	MAB_3456	CAM63532.1	Putative transcriptional regulator%2C HxlR family
gene-MAB_3980	95.3333	32.3333	903.293	418.45	1.05373	0.00638613	0.0210541	MAB_3980	CAM64054.1	Conserved hypothetical protein
gene-MAB_0196c	36	10.6667	11.08	4.83667	1.05151	0.0172856	0.0470859	MAB_0196c	CAM60296.1	Putative transcriptional regulator%2C GntR family
gene-MAB_0612c	33.6667	44.3333	14.3867	27.16	-1.05003	0.000381438	0.00197199	MAB_0612c	CAM60710.1	Probable acetyl-CoA acetyltransferase FadA
gene-MAB_1974	1289.33	379.667	551.937	245.01	1.04999	1.07e-05	9.33e-05	MAB_1974	CAM62056.1	Putative secreted protein
gene-MAB_4224	1581.67	484.667	278.157	121.69	1.04949	9.32e-06	8.3e-05	MAB_4224	CAM64297.1	Probable serine/threonine-protein kinase
gene-MAB_2669c	775.333	964.333	341.97	651.53	-1.04901	4.12e-06	4.14e-05	MAB_2669c	CAM62749.1	Histidinol-phosphate aminotransferase (HisC)
gene-MAB_1375	511.667	151	211.68	94.6767	1.04874	4.62e-07	5.76e-06	MAB_1375	CAM61461.1	Probable sugar ABC transporter%2C ATP-binding protein SugC
gene-MAB_2226c	350.667	102.333	114.24	50.6233	1.04832	0.0022395	0.00880704	MAB_2226c	CAM62307.1	Conserved hypothetical transmembrane protein
gene-MAB_4172c	151.667	47.3333	329.343	160.65	1.04791	0.00067959	0.00323243	MAB_4172c	CAM64245.1	Possible siderophore-binding protein
gene-MAB_1826	648.667	183	308.213	139.86	1.04709	4.02e-06	4.06e-05	MAB_1826	CAM61909.1	Conserved hypothetical protein
gene-MAB_0680c	2206.33	2725	524.84	984.333	-1.04675	2.64e-07	3.49e-06	MAB_0680c	CAM60777.1	Conserved hypothetical protein
gene-MAB_0503	134	40	78.8633	35.2433	1.04643	0.000481917	0.00240385	MAB_0503	CAM60602.1	Probable UDP-glucose 4-epimerase GalE1
gene-MAB_1527	246.667	80	75.9267	32.3	1.04589	4.74e-05	0.000341535	MAB_1527	CAM61613.1	Probable monooxygenase
gene-MAB_2494c	113	34	146.603	68.5467	1.04557	0.00508363	0.01746	MAB_2494c	CAM62575.1	Hypothetical transcriptional regulator
gene-MAB_2523c	57.3333	76	61.9667	121.363	-1.04551	0.000175473	0.0010545	MAB_2523c	CAM62604.1	Putative transcription antitermination regulator
gene-MAB_1132c	236.333	60.3333	69.8367	31.7967	1.04494	0.00656973	0.0215362	MAB_1132c	CAM61220.1	Probable L-asparagine permease 1 (transport protein)
gene-MAB_1063	83	26	102.857	45.17	1.04261	0.0016217	0.00671557	MAB_1063	CAM61153.1	Probable 5'-phosphoribosylglycinamide formyltransferase PurN
gene-MAB_1330	1956	534	517.353	229.337	1.03907	1.4e-05	0.000115854	MAB_1330	CAM61418.1	Probable pyrroline-5-carboxylate dehydrogenase RocA (aldehyde dehydrogenase family)
gene-MAB_0218c	792.667	251.333	475.63	212.793	1.03879	7.14e-06	6.58e-05	MAB_0218c	CAM60318.1	Conserved hypothetical protein
gene-MAB_0259c	207	60	167.653	79.5267	1.03847	0.000126275	0.000810588	MAB_0259c	CAM60359.1	Putative short-chain dehydrogenase/reductase
gene-MAB_3890c	16296.3	21181.7	4122.91	7715.48	-1.03559	0.000167201	0.0010212	MAB_3890c	CAM63964.1	Probable histidine kinase response regulator
gene-MAB_4391	36.3333	11.3333	257.353	127.403	1.03518	0.0151821	0.0422806	MAB_4391	CAM64462.1	Hypothetical protein
gene-MAB_4109c	642	187.333	659.573	311.467	1.03458	1.37e-05	0.000114043	MAB_4109c	CAM64182.1	Putative methyltransferase
gene-MAB_3837	89.6667	122	131.043	260.653	-1.03251	0.00644419	0.0211849	MAB_3837	CAM63911.1	Probable transcriptional regulatory protein TetR
gene-MAB_1909c	82	25.6667	45.97	20.72	1.03198	0.00981586	0.0297836	MAB_1909c	CAM61992.1	Probable methanol dehydrogenase transcriptional regulatory protein MoxR3
gene-MAB_3693c	447.667	582.667	533.213	1055.21	-1.03103	6.34e-07	7.71e-06	MAB_3693c	CAM63767.1	Possible oxidoreductase
gene-MAB_3375	40	12	746.147	476.74	1.03072	0.0158105	0.0437137	MAB_3375	CAM63451.1	Putative transcriptional regulator%2C ArsR family
gene-MAB_0496c	73	84.3333	75.7467	154.437	-1.02987	0.000444858	0.00223838	MAB_0496c	CAM60595.1	Conserved hypothetical protein
gene-MAB_4336	684.333	858.333	126.547	234.24	-1.02876	1.56e-07	2.1e-06	MAB_4336	CAM64408.1	Probable acyl-CoA dehydrogenase FadE
gene-MAB_1489	638.333	819.333	151.98	282.51	-1.02814	9.46e-06	8.4e-05	MAB_1489	CAM61575.1	Probable acyl-CoA ligase FadD
gene-MAB_2743	124.333	37.6667	103.577	48.04	1.02795	0.00207565	0.00828281	MAB_2743	CAM62822.1	Conserved hypothetical protein
gene-MAB_1030	3891.67	5238	21401.9	48673.8	-1.02754	0.000863625	0.00393296	MAB_1030	CAM61120.1	Conserved hypothetical protein
gene-MAB_4714c	880.333	1059.67	93.4133	171.137	-1.02727	4.78e-06	4.69e-05	MAB_4714c	CAM64782.1	Probable fatty-acid-coa ligase FadD
gene-MAB_1359c	84.3333	91.3333	52.6767	103.067	-1.02725	0.00357715	0.013023	MAB_1359c	CAM61445.1	Putative ABC transporter%2C ATP-binding protein
gene-MAB_3315	46	58.3333	14.7733	27.82	-1.02697	0.00047928	0.00239329	MAB_3315	CAM63391.1	Putative ABC transporter ATP-binding protein
gene-MAB_3025	636	811	357.67	675.66	-1.02645	7.09e-08	1.02e-06	MAB_3025	CAM63103.1	Possible ribonuclease BN
gene-MAB_3548c	18600.3	23516.3	7371.09	13808.7	-1.02626	6.38e-05	0.000449941	MAB_3548c	CAM63624.1	Putative fatty acid desaturase
gene-MAB_1062	1490.33	456	516.267	231.87	1.02578	5.33e-06	5.08e-05	MAB_1062	CAM61152.1	Conserved hypothetical protein
gene-MAB_0985	1388	1667	408.55	757.123	-1.02523	1.4e-06	1.6e-05	MAB_0985	CAM61077.1	Putative monooxygenase EthA
gene-MAB_3564c	11.3333	14.3333	4.53667	8.70333	-1.02288	0.0177344	0.0482492	MAB_3564c	CAM63639.1	Hypothetical dipeptidyl aminopeptidase/ acylaminoacyl-peptidase related protein
gene-MAB_3977c	164.667	226.333	208.763	409.43	-1.02078	0.00107836	0.00474252	MAB_3977c	CAM64051.1	Conserved hypothetical protein (phosphoglycerate mutase?)
gene-MAB_1673	177.333	240.667	125.83	238.193	-1.02058	0.000377944	0.00195944	MAB_1673	CAM61758.1	Conserved hypothetical protein
gene-MAB_2803c	37	46.3333	18.69	35.5033	-1.01971	0.000863556	0.00393296	MAB_2803c	CAM62882.1	Methionine import ATP-binding protein metN
gene-MAB_1232c	521.333	156	132.7	60.02	1.01932	3.66e-05	0.000271722	MAB_1232c	CAM61320.1	Probable cholesterol oxidase ChoD
gene-MAB_1230c	50	15.3333	30.83	14.38	1.0188	0.00340196	0.0125137	MAB_1230c	CAM61318.1	Conserved hypothetical protein
gene-MAB_2089	260	84.3333	146.44	64.8633	1.01859	3.96e-05	0.000292624	MAB_2089	CAM62170.1	Hypothetical protein
gene-MAB_2507	17.3333	21	42.28	96.78	-1.01852	0.0112018	0.0332662	MAB_2507	CAM62588.1	Putative oxidoreductase
gene-MAB_0938c	2340.67	2971.67	727.14	1347.47	-1.0184	1.68e-06	1.88e-05	MAB_0938c	CAM61030.1	Probable conserved polyketide synthase associated protein PapA3
gene-MAB_4163c	156.667	199.667	41.28	76.2467	-1.01706	9.97e-06	8.74e-05	MAB_4163c	CAM64236.1	Probable fatty-acid-CoA ligase FadD
gene-MAB_2987	703.333	226	1451.06	706.137	1.01689	9.28e-06	8.29e-05	MAB_2987	CAM63065.1	Conserved hypothetical protein
gene-MAB_0862c	458.667	142	82.35	36.8433	1.01647	8.09e-07	9.64e-06	MAB_0862c	CAM60956.1	Conserved hypothetical protein
gene-MAB_0727	109	33	51.1667	23.7533	1.01436	0.000404329	0.00207062	MAB_0727	CAM60823.1	Putative dihydrodipicolinate reductase
gene-MAB_2401	221	66	163.01	76.9	1.01307	0.000189937	0.00112522	MAB_2401	CAM62482.1	Conserved hypothetical protein
gene-MAB_0381	273.667	90	209.583	93.8	1.013	0.000121114	0.000786219	MAB_0381	CAM60480.1	Glycerol uptake facilitator protein (GlpF)
gene-MAB_2617c	129	165	32.72	60.0067	-1.01287	1.77e-06	1.96e-05	MAB_2617c	CAM62698.1	Probable cytochrome c oxidase subunit I
gene-MAB_4782	517	149.667	404.53	194.147	1.01219	3.68e-06	3.75e-05	MAB_4782	CAM64850.1	Conserved hypothetical protein
gene-MAB_2636c	545	735	175.323	323.163	-1.01185	5.31e-06	5.07e-05	MAB_2636c	CAM62716.1	Conserved hypothetical protein
gene-MAB_2148	4557.33	5416.33	1751.71	3232.12	-1.0117	5.9e-06	5.54e-05	MAB_2148	CAM62229.1	Putative linoleoyl-CoA desaturase
gene-MAB_2074	25.3333	30	36.1133	76.9167	-1.01169	0.00355273	0.0129443	MAB_2074	CAM62155.1	Putative monooxygenase
gene-MAB_0676c	47.3333	61	282.593	638.727	-1.01087	0.000867924	0.00394114	MAB_0676c	CAM60773.1	Hypothetical HIT-like (histidine triad) protein
gene-MAB_3845c	730.667	236	560.14	258.12	1.00984	1.37e-06	1.57e-05	MAB_3845c	CAM63919.1	Conserved hypothetical protein
gene-MAB_1451	8897	11127.7	2366.85	4343.8	-1.00979	0.000122881	0.000795444	MAB_1451	CAM61537.1	ATP synthase alpha chain AtpA
gene-MAB_3860c	1004.67	1261.33	267.573	491.03	-1.00927	3.05e-06	3.19e-05	MAB_3860c	CAM63934.1	Probable acyl-CoA dehydrogenase FadE
gene-MAB_0277c	89.3333	28	27.6	12.3333	1.00913	0.00514818	0.0176416	MAB_0277c	CAM60377.1	Probable amino acid ABC transporter%2C permease
MAB_4350c	30	37.6667	9.44333	17.67	-1.00844	0.0029849	0.011194	MAB_4350c	CAM64422.1	Conserved hypothetical protein
gene-MAB_2011	73.3333	23	69.5333	32.21	1.00621	0.00432261	0.0153257	MAB_2011	CAM62093.1	Conserved hypothetical protein
gene-MAB_4817	295.667	90.6667	56.2567	25.4	1.00604	0.00340961	0.0125218	MAB_4817	CAM64885.1	Hypothetical protein
gene-MAB_2561c	2010.33	2572	452.51	827.343	-1.00484	1.31e-05	0.00010998	MAB_2561c	CAM62642.1	Phosphoenolpyruvate carboxykinase
gene-MAB_4771	47	15.3333	24.7533	10.0667	1.0032	0.00255671	0.00982809	MAB_4771	CAM64839.1	Putative adenylate cyclase
gene-MAB_0805	19.3333	24.3333	59.9867	126.493	-1.00121	0.00889791	0.0274501	MAB_0805	CAM60900.1	Conserved hypothetical protein
gene-MAB_4891c	233	75.3333	35.6533	15.6867	1.00086	2.67e-05	0.000205308	MAB_4891c	CAM64959.1	Conserved hypothetical protein
gene-MAB_3388c	2033.67	2226	582.633	829.283	-1.02503	1.31e-05	0.000118998	MAB_3388c	CAM63464.1	Probable phosphoserine phosphatase (SerB2)

## Sheet: WT vs CP Diff DEGs
XLS 3: Differential expression analysis of genes (DEGs)
Gene_ID	count_CP	count_WT	fpkm_CP	fpkm_WT	log2FC	PValue	FDR	Gene_Name	prot	description
gene-MAB_2178	3	99.6667	2.18667	108.027	-5.51448	1.05885e-39	4.43657e-37	MAB_2178	CAM62259.1	Probable ABC transporter%2C ATP-binding protein
gene-MAB_1183	0.666667	26	5.85333	387.943	-5.47564	1.63528e-12	1.00493e-10	MAB_1183	CAM61271.1	Conserved hypothetical protein (rhodanese-like)
gene-MAB_2460	7.66667	246	3.77	169.587	-5.46303	5.67547e-48	5.23165e-45	MAB_2460	CAM62541.1	Conserved hypothetical protein
gene-MAB_4238c	0.666667	23.6667	0.45	23.3433	-5.4481	5.09569e-16	5.33773e-14	MAB_4238c	CAM64311.1	Putative amino acid ABC transporter%2C permease protein
gene-MAB_4123	5.66667	163.667	2.09667	91.62	-5.42211	3.24242e-43	2.49072e-40	MAB_4123	CAM64196.1	Probable monooxygenase
gene-MAB_2219	16.6667	438.333	7.53667	295.53	-5.27658	3.20867e-67	1.47888e-63	MAB_2219	CAM62300.1	Putative alkanesulfonate monooxygenase
gene-MAB_4843	0	3	0	77.1033	-4.97085	0.00447986	0.0267457	MAB_4843	CAM64911.1	Hypothetical protein
gene-MAB_0843	1.66667	32	1.27	40.3367	-4.76739	1.41822e-18	2.04268e-16	MAB_0843	CAM60937.1	Hypothetical protein
gene-MAB_2459	5.66667	118	11.5367	338.207	-4.76307	1.04539e-17	1.37663e-15	MAB_2459	CAM62540.1	Conserved hypothetical protein
gene-MAB_1422c	11.3333	208.667	4.22	112.993	-4.70221	2.94442e-20	4.52362e-18	MAB_1422c	CAM61508.1	Putative acyl-CoA dehydrogenase
gene-MAB_1060	8	146.667	3.60667	91.86	-4.67717	2.84727e-26	5.70567e-24	MAB_1060	CAM61150.1	Putative alkanesulfonate monooxygenase
gene-MAB_2461	15.6667	264.667	18.7667	484.103	-4.62196	9.4546e-50	1.08941e-46	MAB_2461	CAM62542.1	Putative sulfate ABC transporter%2C ATP-binding protein
gene-MAB_2463	11.3333	148.333	8.13	195.097	-4.50564	1.56265e-26	3.27375e-24	MAB_2463	CAM62544.1	Putative sulfonate ABC transporter%2C permease
gene-MAB_2218	26	359.667	12.39	262.987	-4.39032	4.6691e-51	7.1733e-48	MAB_2218	CAM62299.1	Sulfonate ABC transporter periplasmic sulfonate-binding protein SsuA
gene-MAB_4509c	45	433.333	10.1867	180.943	-4.19097	4.42214e-12	2.5477e-10	MAB_4509c	CAM64578.1	Conserved hypothetical protein
gene-MAB_1297c	125	1185	44.64	775.187	-4.14154	5.59237e-11	2.99712e-09	MAB_1297c	CAM61385.1	Conserved hypothetical protein
gene-MAB_2649	1	10.6667	3.91	111.05	-4.13151	7.59264e-06	0.000139293	MAB_2649	CAM62729.1	Putative membrane protein%2C MmpS family
gene-MAB_0219	183.333	2106.67	67.6067	1135.26	-4.0746	4.56093e-61	1.05107e-57	MAB_0219	CAM60319.1	Conserved hypothetical protein
gene-MAB_3412	10.3333	0.333333	42.3233	1.81333	4.0413	0.000173507	0.00195047	MAB_3412	CAM63488.1	Conserved hypothetical protein
gene-MAB_4234c	9.33333	101.333	4.36333	65.7033	-3.88915	5.70207e-17	7.10292e-15	MAB_4234c	CAM64307.1	Putative FMNH2-utilizing oxygenase
gene-MAB_2462	19	194	7.84667	115.5	-3.8795	6.71182e-41	3.4372e-38	MAB_2462	CAM62543.1	Putative sulfonate ABC transporter%2C periplasmic protein
gene-MAB_4122	9.33333	88.3333	2.64667	37.2533	-3.80961	6.29061e-12	3.49318e-10	MAB_4122	CAM64195.1	Putative amino acid permease
gene-MAB_4125	7.33333	75	2.51	35.0467	-3.80891	3.46929e-17	4.44165e-15	MAB_4125	CAM64198.1	Putative nitrilotriacetate monooxygenase
gene-MAB_2217	25	216.667	21.5233	310.203	-3.77927	3.52584e-36	1.01566e-33	MAB_2217	CAM62298.1	Sulfonate ABC transporter%2C ATP-binding subunit SsuB
gene-MAB_4091	0.333333	4	0.26	4.36667	-3.64558	0.00536284	0.0309221	MAB_4091	CAM64164.1	Conserved hypothetical protein
gene-MAB_2158c	248.333	1781	87.14	1043.89	-3.59824	4.50566e-21	7.41664e-19	MAB_2158c	CAM62239.1	Probable ATP-dependent RNA helicase
gene-MAB_2216	26.3333	201.667	18.7967	211.53	-3.47161	1.37897e-39	5.29638e-37	MAB_2216	CAM62297.1	Sulfonate ABC transporter%2C permease protein SsuC
gene-MAB_4195c	107.667	671.333	26.2767	278.35	-3.43375	1.08087e-15	1.10705e-13	MAB_4195c	CAM64268.1	Putative major facilitator superfamily
gene-MAB_1182	13	109	21.2867	237.827	-3.42741	1.0989e-10	5.56573e-09	MAB_1182	CAM61270.1	Conserved hypothetical protein
gene-MAB_1653	112	768.667	70.8233	768.143	-3.41716	1.59604e-41	9.19521e-39	MAB_1653	CAM61738.1	Probable sulfate ABC transporter%2C permease protein CysT
gene-MAB_4448	7	49.6667	1.56667	17.4233	-3.41614	2.22627e-11	1.22153e-09	MAB_4448	CAM64517.1	Putative sulfate transporter
gene-MAB_3654c	135.667	1036.67	95.7167	1040.39	-3.41609	3.006e-36	9.23644e-34	MAB_3654c	CAM63728.1	Pseudouridine synthase
gene-MAB_4371	6.33333	0.333333	3.41667	0.236667	3.3264	0.00219055	0.0150691	MAB_4371	CAM64442.1	Putative alcohol dehydrogenase
gene-MAB_2244	37.6667	244.333	5.30667	52.6033	-3.32337	3.86351e-28	8.47949e-26	MAB_2244	CAM62325.1	Fumarate reductase/succinate dehydrogenase flavoprotein-like FrdA
gene-MAB_4420	26	1.66667	2043.21	206.717	3.30077	1.32255e-05	0.000224103	MAB_4420	CAM64490.1	Conserved hypothetical protein
gene-MAB_0902	11058.3	809.333	4320.49	441.707	3.29061	1.02563e-05	0.000181116	MAB_0902	CAM60996.1	Probable beta-ketoadipyl-CoA thiolase
gene-MAB_0899c	430.333	26.3333	12445.7	1955.39	3.28603	4.86162e-06	9.4818e-05	MAB_0899c	CAM60993.1	Possible ethyl tert-butyl ether degradation protein EthD
gene-MAB_4059c	919	6011	351.06	3320.15	-3.24182	4.00352e-39	1.4194e-36	MAB_4059c	CAM64133.1	Conserved hypothetical protein
gene-MAB_3520c	119.333	630.667	50.5233	465.267	-3.21024	2.32395e-15	2.27895e-13	MAB_3520c	CAM63596.1	Possible transcriptional regulatory protein
gene-MAB_2239	1.66667	11.3333	1.55333	14.29	-3.18062	2.07884e-05	0.000331535	MAB_2239	CAM62320.1	Putative GntR-family transcriptional regulator
gene-MAB_0455	10	0.666667	29.35	2.55667	3.17612	0.00075866	0.00642769	MAB_0455	CAM60554.1	Hypothetical protein
gene-MAB_1588c	458.667	2381	212.367	1903.21	-3.16967	8.63071e-17	1.01997e-14	MAB_1588c	CAM61673.1	Putative oxidoreductase
gene-MAB_0477	34.3333	173.667	113.997	1244.36	-3.13751	3.78399e-10	1.77964e-08	MAB_0477	CAM60576.1	Probable membrane protein%2C MmpS
gene-MAB_1654	92.6667	495.667	68.2533	607.75	-3.11199	1.00546e-32	2.43903e-30	MAB_1654	CAM61739.1	Probable sulfate ABC transporter%2C permease protein CysW
gene-MAB_0900c	18497.7	1521.33	3704.69	437.44	3.06245	3.01335e-05	0.000448017	MAB_0900c	CAM60994.1	Putative phenylacetic acid degradation protein PaaN
gene-MAB_4124	16.6667	94.6667	6.23667	51.32	-3.03976	2.9837e-16	3.27425e-14	MAB_4124	CAM64197.1	Conserved hypothetical protein (GNAT acetyltransferase?)
gene-MAB_2242	5	28	3.31333	27.8367	-3.02053	3.27558e-06	6.73979e-05	MAB_2242	CAM62323.1	Putative nitrate ABC transporter%2C permease protein
gene-MAB_1587c	156.667	791.667	60.5667	481.303	-2.99354	7.72001e-17	9.36357e-15	MAB_1587c	CAM61672.1	Probable fatty acid desaturase
gene-MAB_2941	0.666667	3.33333	0.426667	5.57667	-2.98061	0.00495166	0.028999	MAB_2941	CAM63019.1	Putative oxidoreductase
gene-MAB_0909	696.667	66	1456.71	204.63	2.95954	2.75804e-05	0.000418151	MAB_0909	CAM61003.1	Putative phenylacetic acid degradation protein PaaD/phenylacetate-CoA oxygenase%2C PaaJ subunit
gene-MAB_2917	25.6667	123.333	12.5	99.4733	-2.9539	7.54836e-18	1.02325e-15	MAB_2917	CAM62995.1	Putative hydrolase
gene-MAB_1652	116.333	597.667	55.6167	415.3	-2.89475	1.08159e-38	3.56077e-36	MAB_1652	CAM61737.1	Probable sulfate ABC transporter%2C sulfate-binding protein SubI
gene-MAB_0897c	5509	516.333	2416.12	326.23	2.89154	1.80016e-12	1.07753e-10	MAB_0897c	CAM60991.1	Probable pyruvate dehydrogenase E1 component%2Calpha subunit
gene-MAB_3523c	93	389.667	28.6167	209.583	-2.88871	2.48882e-13	1.88049e-11	MAB_3523c	CAM63599.1	Probable integral membrane nitrite extrusion protein NarK3
gene-MAB_4678	8	0.666667	38.6467	3.83333	2.8574	0.00126302	0.00975083	MAB_4678	CAM64746.1	Conserved hypothetical protein
gene-MAB_2084	603.333	2822.67	270.667	1948.84	-2.84777	2.43621e-42	1.60407e-39	MAB_2084	CAM62165.1	Probable zinc-type alcohol dehydrogenase AdhD
gene-MAB_1655	122.333	553.333	61.2633	431.417	-2.80081	9.77413e-41	4.5049e-38	MAB_1655	CAM61740.1	Probable sulfate ABC transporter%2C ATP-binding protein SysA
gene-MAB_4232c	12	57	4.10667	28.21	-2.79872	4.91537e-13	3.38134e-11	MAB_4232c	CAM64305.1	Putative oxygenase
gene-MAB_4421	919	90.6667	686.103	101.353	2.77256	2.85328e-15	2.73974e-13	MAB_4421	CAM64491.1	Putative succinate dehydrogenase
gene-MAB_1544c	57.6667	252	12.72	85.78	-2.76653	1.77871e-21	3.03633e-19	MAB_1544c	CAM61629.1	Probable CysN/CysC bifunctional enzyme
gene-MAB_0904	3008.67	298	1995.94	300.62	2.75515	0.000141341	0.00166609	MAB_0904	CAM60998.1	Putative 3-hydroxyacyl-CoA dehydrogenase
gene-MAB_0906	6257.67	643	3399.44	512.217	2.74291	0.000117381	0.00141626	MAB_0906	CAM61000.1	Putative phenylacetic acid degradation protein PaaA/phenylacetate-CoA oxygenase%2C PaaG subunit
gene-MAB_0903	1709.67	177	1524.56	236.193	2.73756	7.7387e-05	0.000999095	MAB_0903	CAM60997.1	Putative enoyl-CoA hydratase/isomerase
gene-MAB_4696c	116.667	10.6667	70.03	11.9133	2.72919	1.02249e-09	4.38129e-08	MAB_4696c	CAM64764.1	Possible methyltransferase
gene-MAB_3655c	4838	21366	1131.99	7413.61	-2.72867	8.48569e-36	2.30062e-33	MAB_3655c	CAM63729.1	Probable glycerol-3-phosphate dehydrogenase
gene-MAB_0905	4703	507.333	3604.87	559.783	2.72113	0.000272618	0.00281096	MAB_0905	CAM60999.1	Putative enoyl-CoA hydratase/isomerase
gene-MAB_2176	3	14.3333	2.01333	12.9633	-2.70796	7.92775e-06	0.000144423	MAB_2176	CAM62257.1	Probable ABC transporter%2C permease protein
gene-MAB_4681c	18	79	38.8167	281.08	-2.68692	6.78403e-18	9.47503e-16	MAB_4681c	CAM64749.1	Conserved hypothetical protein
gene-MAB_0908	2989.67	321.333	1819.34	286.933	2.68339	9.82969e-05	0.00121461	MAB_0908	CAM61002.1	Putative phenylacetic acid degradation protein PaaC/phenylacetate-CoA oxygenase%2C PaaI subunit
gene-MAB_0842	3	14.6667	1.59667	9.52	-2.67766	0.000194577	0.00212011	MAB_0842	CAM60936.1	Hypothetical protein
gene-MAB_2800	18.3333	77.3333	16.6	110.883	-2.67669	6.62996e-15	5.99166e-13	MAB_2800	CAM62879.1	Conserved hypothetical protein
gene-MAB_2085	322.333	1310.33	128.127	809.067	-2.66157	5.00974e-34	1.28277e-31	MAB_2085	CAM62166.1	Probable acyl CoA dehydrogenase
gene-MAB_1217c	19.3333	2	28.7933	3.84	2.64915	3.78812e-05	0.000543909	MAB_1217c	CAM61305.1	Putative transcriptional regulator%2C TetR family
gene-MAB_1809	10.3333	1	3.91	0.486667	2.64713	0.00555376	0.031694	MAB_1809	CAM61893.1	Bacteriophage protein
gene-MAB_3240c	95	332.667	31.61	195.66	-2.6436	5.84833e-11	3.09827e-09	MAB_3240c	CAM63316.1	Probable ammonia channel (ammonia transporter)
gene-MAB_3493	49	5.33333	534.543	77.71	2.6377	2.73536e-10	1.3412e-08	MAB_3493	CAM63569.1	Hypothetical protein
gene-MAB_0734	3.66667	15.6667	4.2	28.86	-2.62501	8.91794e-06	0.000159313	MAB_0734	CAM60830.1	Conserved hypothetical protein
gene-MAB_0907	227.333	25.6667	3699.61	811.89	2.62136	0.000501634	0.00463333	MAB_0907	CAM61001.1	Putative phenylacetic acid degradation protein PaaB/phenylacetate-CoA oxygenase%2C PaaH subunit
gene-MAB_4032	35	3.66667	17.9733	3.09333	2.61962	7.04015e-07	1.73519e-05	MAB_4032	CAM64106.1	Putative Mce family protein
gene-MAB_3433c	10	40.3333	4.37	27.1333	-2.61439	1.93168e-07	5.39582e-06	MAB_3433c	CAM63509.1	Conserved hypothetical protein
gene-MAB_0335	24	96	9.74667	59.77	-2.60607	7.2902e-13	4.73247e-11	MAB_0335	CAM60434.1	Probable cobalamin synthesis protein
gene-MAB_2211c	195.333	21.6667	1211.38	251.463	2.58645	1.99284e-20	3.16723e-18	MAB_2211c	CAM62292.1	Putative membrane protein%2C MmpS
gene-MAB_3561c	6.66667	0.666667	15.7667	2.09667	2.58184	0.00447902	0.0267457	MAB_3561c	CAM63636.1	Conserved hypothetical protein
gene-MAB_2803c	11.6667	46.3333	5.75667	35.5033	-2.57577	4.3858e-13	3.10987e-11	MAB_2803c	CAM62882.1	Methionine import ATP-binding protein metN
gene-MAB_4209c	18	77.3333	10.16	59.6133	-2.55991	8.69372e-10	3.81613e-08	MAB_4209c	CAM64282.1	Putative dioxygenase
gene-MAB_4453c	9.66667	1	100.377	29.9433	2.55986	0.00388522	0.024004	MAB_4453c	CAM64522.1	Conserved hypothetical protein (DGPF family)
gene-MAB_2241	33.6667	134.333	10.7367	63.1167	-2.55693	7.65227e-22	1.35651e-19	MAB_2241	CAM62322.1	Putative nitrate ABC transporter%2C periplasmic protein
gene-MAB_4705c	12.3333	1.33333	65.5967	9.48333	2.55043	0.000161594	0.00183898	MAB_4705c	CAM64773.1	Probable membrane protein%2C MmpS
gene-MAB_4095c	2947.33	10017.7	1068.11	6073.05	-2.52504	5.60075e-14	4.69343e-12	MAB_4095c	CAM64168.1	Isocitrate lyase (AceA)
gene-MAB_3210c	4	12.3333	2.97667	19.7167	-2.49332	0.000644027	0.00563249	MAB_3210c	CAM63286.1	Conserved hypothetical protein
gene-MAB_2243	13.3333	49.6667	11.4633	66.78	-2.46948	1.62643e-12	1.00493e-10	MAB_2243	CAM62324.1	Putative nitrate ABC transporter%2C ATP-binding protein
gene-MAB_2801	17.6667	62.3333	15.0133	85.19	-2.43168	2.95531e-13	2.16207e-11	MAB_2801	CAM62880.1	Conserved hypothetical protein
gene-MAB_0075	47.3333	6	18.2933	2.94	2.43062	1.49029e-07	4.29297e-06	MAB_0075	CAM60175.1	Putative hydroxylase
gene-MAB_2630	1130.67	3987.67	341.207	1812.82	-2.42182	1.97783e-28	4.55792e-26	MAB_2630	CAM62710.1	Probable integral membrane cytochrome D ubiquinol oxidase (Subunit I) CydA
gene-MAB_2916	1168	3595.33	295.69	1545.77	-2.41795	4.60011e-13	3.21241e-11	MAB_2916	CAM62994.1	Conserved hypothetical protein
gene-MAB_2962	497.333	1515.67	52.1467	267.93	-2.40884	1.88103e-12	1.1115e-10	MAB_2962	CAM63040.1	Probable fatty-acid-CoA ligase FadD
gene-MAB_0911	3270.67	403.667	1139.04	218.02	2.37266	0.00132252	0.0101254	MAB_0911	CAM61005.1	Putative phenylacetate-CoA ligase
gene-MAB_0952	171.333	22.3333	127.56	25.4233	2.36786	3.39387e-16	3.63776e-14	MAB_0952	CAM61044.1	Conserved hypothetical protein
gene-MAB_3230c	5.66667	0.666667	39.6233	6.06667	2.35998	0.00984226	0.0489353	MAB_3230c	CAM63306.1	Conserved hypothetical protein
gene-MAB_1107c	11.3333	1.33333	1186.36	4.4	2.35749	0.00967387	0.0484223	MAB_1107c	CAM61196.1	Hypothetical protein
gene-MAB_0081	29.6667	3.66667	7.33333	1.95333	2.34553	3.86155e-05	0.000551018	MAB_0081	CAM60181.1	Putative 3-ketosteroid 1-dehydrogenase or fumarate reductase/succinate dehydrogenase
gene-MAB_3401	112.333	378.667	34.0933	170.533	-2.32936	8.10804e-24	1.4948e-21	MAB_3401	CAM63477.1	Putative monooxygenase
gene-MAB_1688	2.33333	8.33333	2.19667	10.1233	-2.28	0.00163984	0.0120054	MAB_1688	CAM61773.1	Hypothetical protein
gene-MAB_4090	9.33333	20.3333	2.60333	13.3867	-2.26992	0.000686953	0.00596265	MAB_4090	CAM64163.1	Putative amino-acid permease
gene-MAB_0910	3166	411.333	1440.72	301.413	2.25529	0.00131762	0.010111	MAB_0910	CAM61004.1	Putative phenylacetic acid degradation protein PaaE/phenylacetate-CoA oxygenase/reductase%2C PaaK subunit
gene-MAB_2792c	25.3333	67	7.29667	35.4967	-2.24625	4.1654e-08	1.35199e-06	MAB_2792c	CAM62871.1	Probable aldehyde dehydrogenase
gene-MAB_1866c	43	130.333	14.0833	66.9667	-2.236	2.38067e-16	2.67623e-14	MAB_1866c	CAM61949.1	Putative oxygenase
gene-MAB_1828	45.6667	115	295.303	1916.4	-2.21746	1.28942e-06	2.94205e-05	MAB_1828	CAM61911.1	Hypothetical protein
gene-MAB_4380	7.33333	1	5.84333	1.05	2.18787	0.00965886	0.0484223	MAB_4380	CAM64451.1	Putative IclR-family regulatory protein
gene-MAB_1005c	528	80	193.593	41.87	2.18435	9.1039e-09	3.33015e-07	MAB_1005c	CAM61095.1	Putative MCE family protein
gene-MAB_0950c	171	27.3333	47.15	9.61	2.1444	2.29651e-13	1.7641e-11	MAB_0950c	CAM61042.1	Putative amino acid permease family protein
gene-MAB_0129c	68.6667	10.3333	58.83	13.58	2.14313	7.28727e-10	3.26088e-08	MAB_0129c	CAM60229.1	Abortive infection protein
gene-MAB_2958	384.667	1036	111.41	484.983	-2.14073	1.3535e-13	1.05733e-11	MAB_2958	CAM63036.1	Putative transmembrane-transport protein
gene-MAB_2632	378.333	1080.67	95.26	415.417	-2.13998	3.78529e-26	7.26934e-24	MAB_2632	CAM62712.1	Probable ATP-binding protein ABC transporter CydD
gene-MAB_0723c	21.3333	55	4.37333	19.76	-2.12906	2.02241e-08	7.06159e-07	MAB_0723c	CAM60819.1	Putative triacylglycerol lipase precursor
gene-MAB_3455c	85.3333	239.333	34.08	150.113	-2.12869	8.10757e-15	7.18611e-13	MAB_3455c	CAM63531.1	Putative acyl-CoA thiolase
gene-MAB_3049c	8.66667	26.3333	41.39	222.48	-2.12809	0.000133075	0.00158079	MAB_3049c	CAM63127.1	Hypothetical protein
gene-MAB_2635c	67.3333	182.667	16.7367	72.28	-2.12167	7.66614e-08	2.36326e-06	MAB_2635c	CAM62715.1	Conserved hypothetical protein (sensor protein?)
gene-MAB_4408c	674	1834.67	1022.31	4821.45	-2.11555	2.77548e-10	1.34655e-08	MAB_4408c	CAM64478.1	Putative alkylhydroperoxidase C
gene-MAB_2835	23	3.66667	100.823	20.0667	2.11458	0.000222231	0.00238756	MAB_2835	CAM62914.1	Conserved hypothetical protein
gene-MAB_2802c	5	16	5.85333	24.4333	-2.11451	0.00040056	0.00387854	MAB_2802c	CAM62881.1	Putative ABC-type transporter%2C permease component
gene-MAB_1545c	11.3333	35.3333	6.85667	29.3733	-2.10699	0.000529996	0.00485637	MAB_1545c	CAM61630.1	Probable sulfate adenylate transferase%2C subunit 2 (CysD)
gene-MAB_0570	127	373.333	366.767	1816.35	-2.10161	1.25294e-13	9.95657e-12	MAB_0570	CAM60668.1	Putative 2-C-methyl-D-erythritol 2%2C4-cyclodiphosphate synthase
gene-MAB_2886c	642.667	1658.33	3137.83	17117.8	-2.09992	5.22212e-12	2.97145e-10	MAB_2886c	CAM62965.1	Hypothetical protein
gene-MAB_3542c	63.6667	10.3333	1956.71	544.243	2.07956	1.61332e-07	4.59001e-06	MAB_3542c	CAM63618.1	Conserved hypothetical protein (possible anti-sigma factor)
gene-MAB_2550c	592.667	1498	316.767	1343.05	-2.07599	5.60484e-13	3.79893e-11	MAB_2550c	CAM62631.1	Probable fatty acid desaturase
gene-MAB_0894c	6896.33	1092.33	2264.56	534.553	2.07236	8.16903e-07	1.98163e-05	MAB_0894c	CAM60988.1	Putative dihydrolipoamide dehydrogenase (LpdA)
gene-MAB_3112	15.6667	44.3333	392.66	2353.36	-2.06836	5.82339e-08	1.81351e-06	MAB_3112	CAM63189.1	Conserved hypothetical protein
gene-MAB_2310	131	22	40.78	9.08333	2.05678	2.99853e-12	1.74939e-10	MAB_2310	CAM62391.1	Possible drug efflux membrane protein
gene-MAB_4058c	51.3333	143.333	163.627	789.297	-2.0484	4.41147e-15	4.0665e-13	MAB_4058c	CAM64132.1	Conserved hypothetical protein
gene-MAB_4517c	5	12.6667	3.60667	15.92	-2.04027	0.005661	0.0321721	MAB_4517c	CAM64586.1	Putative YrbE family protein
gene-MAB_1153	68.3333	11.6667	5915.85	1564.31	2.03348	8.04034e-09	3.03754e-07	MAB_1153	CAM61241.1	Hypothetical protein
gene-MAB_1012c	71.6667	12	48.01	12.0633	2.0023	1.04747e-06	2.48856e-05	MAB_1012c	CAM61102.1	Putative YrbE family protein
gene-MAB_4233c	8.33333	22.6667	3.75	14.8567	-1.98731	1.09083e-06	2.5521e-05	MAB_4233c	CAM64306.1	Putative monooxygenase (luciferase-like)
gene-MAB_0898	45.3333	7.33333	132.193	43.4733	1.98617	3.60616e-05	0.000524316	MAB_0898	CAM60992.1	Probable transcriptional regulator%2C AsnC family
gene-MAB_0251	4.33333	11.3333	198.64	1306.21	-1.98502	0.000660799	0.00575732	MAB_0251	CAM60351.1	Hypothetical protein
gene-MAB_0896c	9554.67	1630.67	5002.62	1271.67	1.98477	2.83451e-07	7.55158e-06	MAB_0896c	CAM60990.1	Putative pyruvate dehydrogenase E1 component%2Cbeta subunit
gene-MAB_0945	185	457	59.23	232.157	-1.97703	1.19538e-15	1.19772e-13	MAB_0945	CAM61037.1	Putative drug resistance transporter%2C EmrB/QacA family
gene-MAB_3979c	25	4.33333	172.797	39.62	1.9705	0.00018035	0.00200781	MAB_3979c	CAM64053.1	Conserved hypothetical protein
gene-MAB_2133	429.667	82.3333	2373.11	658.83	1.96793	2.81217e-09	1.18911e-07	MAB_2133	CAM62214.1	Probable response regulator
gene-MAB_3015	50	9	52.92	11.2767	1.95424	8.34181e-08	2.52943e-06	MAB_3015	CAM63093.1	Conserved hypothetical protein
gene-MAB_0515	132	351.333	636.407	2921.49	-1.95231	3.28352e-13	2.36465e-11	MAB_0515	CAM60614.1	Conserved hypothetical protein
gene-MAB_1015c	3.66667	8.66667	4.90333	24.79	-1.94811	0.00363146	0.0228966	MAB_1015c	CAM61105.1	Conserved hypothetical protein
gene-MAB_0895c	6588	1122.33	2533.31	655.35	1.94499	2.24587e-06	4.79222e-05	MAB_0895c	CAM60989.1	Putative dihydrolipoamide s-acetyltransferase component of pyruvate dehydrogenase complex E2
gene-MAB_1014c	13.6667	35	5.9	23.1667	-1.93618	5.1769e-08	1.63427e-06	MAB_1014c	CAM61104.1	Probable glycosyl transferase
gene-MAB_2134	70	12	505.847	176.65	1.93325	7.74251e-08	2.36326e-06	MAB_2134	CAM62215.1	NADH-quinone oxidoreductase%2C A subunit NuoA
gene-MAB_1442	480	1127	225.923	856.613	-1.92103	1.18777e-12	7.49921e-11	MAB_1442	CAM61528.1	Probable peptide chain release factor 1 (RF-1)
gene-MAB_0516c	47	104.667	99.9933	440.747	-1.9184	8.0236e-05	0.00102724	MAB_0516c	CAM60615.1	Conserved hypothetical protein
gene-MAB_4236c	33	83	19.5167	74.1233	-1.90177	9.19005e-07	2.20609e-05	MAB_4236c	CAM64309.1	Putative amino acid ABC transporter%2Csubstrate-binding protein
gene-MAB_2804c	14.6667	38	9.55	35.8033	-1.89253	3.13742e-05	0.000461993	MAB_2804c	CAM62883.1	Putative ABC-type transporter%2C periplasmic component
gene-MAB_1725c	465.333	84.3333	231.9	62.1533	1.89174	6.73506e-13	4.43455e-11	MAB_1725c	CAM61810.1	Putative acetyltransferase
gene-MAB_4126c	69.6667	175	166.263	689.963	-1.88764	1.5464e-14	1.34478e-12	MAB_4126c	CAM64199.1	Carbonic anhydrase-related protein
gene-MAB_3836c	217.667	42	7264.95	2568.83	1.8802	7.52611e-06	0.000138751	MAB_3836c	CAM63910.1	Conserved hypothetical protein
gene-MAB_4295c	56.6667	134.333	19.1167	69.94	-1.86028	8.68581e-13	5.56013e-11	MAB_4295c	CAM64368.1	Probable UDP-glucose 6-dehydrogenase (UdgA)
gene-MAB_2633	187.667	468	48.4233	173.57	-1.85827	7.69709e-20	1.14438e-17	MAB_2633	CAM62713.1	Probable ATP-binding protein ABC transporter CydC
gene-MAB_1359c	44.3333	91.3333	27.2567	103.067	-1.8542	5.355e-07	1.34137e-05	MAB_1359c	CAM61445.1	Putative ABC transporter%2C ATP-binding protein
gene-MAB_4100c	42.6667	8	12154.5	1790.25	1.84963	2.92627e-05	0.000437896	MAB_4100c	CAM64173.1	MbtH-like protein
gene-MAB_0565c	9	1.66667	89.4233	21.7833	1.82173	0.00957278	0.048167	MAB_0565c	CAM60663.1	Hypothetical protein
gene-MAB_4698	32.3333	6	18.5733	5.44667	1.81448	0.000355067	0.00353456	MAB_4698	CAM64766.1	Conserved hypothetical protein
gene-MAB_0761c	292.667	616.333	188.29	668.1	-1.80551	3.00308e-08	1.00416e-06	MAB_0761c	CAM60857.1	Putative 3-hydroxyacyl-CoA dehydrogenase
gene-MAB_0949c	237	48	82.5133	22.16	1.80495	6.17911e-13	4.12746e-11	MAB_0949c	CAM61041.1	Hypothetical aminotransferase
gene-MAB_4627	54.3333	10.6667	997.637	353.57	1.80087	5.02787e-06	9.69601e-05	MAB_4627	CAM64696.1	Hypothetical protein
gene-MAB_0512	65.6667	152.667	23.2867	80.4	-1.79136	8.91034e-14	7.20487e-12	MAB_0512	CAM60611.1	Probable aminotransferase/cysteine desulfurase
gene-MAB_2799	37	80.3333	38.2367	142.57	-1.78563	3.20239e-09	1.3418e-07	MAB_2799	CAM62878.1	Conserved hypothetical protein
gene-MAB_1011c	144.667	28.6667	97.3	27.4567	1.78508	3.78853e-09	1.53169e-07	MAB_1011c	CAM61101.1	Putative YrbE family protein
gene-MAB_2631	317	707.667	156.307	539.23	-1.77734	3.10817e-15	2.92358e-13	MAB_2631	CAM62711.1	Probable cytochrome D ubiquinol oxydase CydB
gene-MAB_3747c	52	118.667	1731.56	8584.58	-1.775	7.39976e-09	2.84212e-07	MAB_3747c	CAM63821.1	Conserved hypothetical protein
gene-MAB_3676	1081	2405	861.067	3009.83	-1.76826	7.17279e-14	5.90347e-12	MAB_3676	CAM63750.1	Probable succinate dehydrogenase (iron-sulphur protein) SdhB
gene-MAB_4879c	6.66667	16.3333	7.79	25.29	-1.76647	0.000819827	0.00685768	MAB_4879c	CAM64947.1	Putative phosphatase
gene-MAB_4679	82.6667	18.6667	60.7467	16.1767	1.75826	0.000248874	0.0026129	MAB_4679	CAM64747.1	Putative dioxygenase
gene-MAB_1283c	99.3333	206.333	632.933	2820.16	-1.75165	6.3393e-09	2.47609e-07	MAB_1283c	CAM61371.1	Hypothetical protein
gene-MAB_2481	29.3333	66	10.0133	33.5833	-1.74488	1.61867e-06	3.60409e-05	MAB_2481	CAM62562.1	Putative integral membrane transporter
gene-MAB_3648	37.6667	76.3333	13.43	46.14	-1.74308	2.48666e-07	6.78167e-06	MAB_3648	CAM63722.1	Conserved hypothetical protein
gene-MAB_2212	11395.7	2217.33	628.953	183.067	1.7425	2.1444e-14	1.83029e-12	MAB_2212	CAM62293.1	Probable polyketide synthase
gene-MAB_0686	138.667	26	132.957	43.61	1.73811	2.92816e-06	6.16252e-05	MAB_0686	CAM60783.1	Putative transcription regulator%2C TetR family
gene-MAB_3080	11.6667	2.33333	335.533	94.3933	1.73428	0.00697916	0.0376662	MAB_3080	CAM63158.1	Putative antibiotic biosynthesis monooxygenase
gene-MAB_0885c	529.667	109.333	1502.12	506.537	1.73358	5.48893e-12	3.08518e-10	MAB_0885c	CAM60979.1	Hypothetical lipoprotein lpqH precursor
gene-MAB_3980	143.333	32.3333	1305.39	418.45	1.72441	1.3003e-05	0.000221967	MAB_3980	CAM64054.1	Conserved hypothetical protein
gene-MAB_4766	25	52	25.51	90.3333	-1.71911	2.7797e-05	0.000420053	MAB_4766	CAM64834.1	Hypothetical oxalate decarboxylase
gene-MAB_0007	941.667	1603.33	367.99	1189.9	-1.7112	1.90586e-06	4.16308e-05	MAB_0007	CAM60110.1	Hypothetical protein
gene-MAB_2175	17	35	6.67333	22.98	-1.70879	1.22897e-05	0.000211849	MAB_2175	CAM62256.1	Conserved hypothetical protein
gene-MAB_2210c	909.333	191.667	113.107	34.1967	1.69174	6.32432e-11	3.31236e-09	MAB_2210c	CAM62291.1	Putative membrane protein%2C MmpL family
gene-MAB_4423	711	146	614.403	195.3	1.68947	4.63737e-10	2.1162e-08	MAB_4423	CAM64493.1	Putative succinate dehydrogenase%2C iron-sulfur subunit
gene-MAB_0193c	16.6667	3.66667	85.8467	23.2667	1.67992	0.00445815	0.0267199	MAB_0193c	CAM60293.1	Conserved hypothetical protein
gene-MAB_3502	7	16	4.63333	14.0633	-1.67918	0.000620806	0.00547093	MAB_3502	CAM63578.1	Conserved hypothetical protein
gene-MAB_3543c	199	403.333	191.347	639.167	-1.67251	2.53539e-13	1.88477e-11	MAB_3543c	CAM63619.1	RNA polymerase sigma-E factor
gene-MAB_1196	6591	1364	10528.4	3575.58	1.66781	8.43606e-10	3.73864e-08	MAB_1196	CAM61284.1	Proline-rich antigen (36 kDa antigen)
gene-MAB_4422	2887.33	593	615.583	191.11	1.66733	4.036e-09	1.61756e-07	MAB_4422	CAM64492.1	Putative succinate dehydrogenase%2C flavoprotein subunit
gene-MAB_2137	1172.67	262	417.397	130.603	1.66415	3.33441e-08	1.09774e-06	MAB_2137	CAM62218.1	NADH-quinone oxidoreductase%2C D subunit NuoD
gene-MAB_2486c	142.667	275.667	9.64667	29.7867	-1.65515	2.37306e-10	1.17607e-08	MAB_2486c	CAM62567.1	Glutamate synthase%2C large subunit
gene-MAB_0841	7	16	3.68667	10.7567	-1.64358	0.00314223	0.0204267	MAB_0841	CAM60935.1	Hypothetical protein
gene-MAB_4407c	118.333	246.333	241.983	846.233	-1.64151	1.07676e-08	3.87717e-07	MAB_4407c	CAM64477.1	Putative alkylhydroperoxidase AhpD
gene-MAB_2629	23.3333	5	61.8267	22.1267	1.63358	0.00070323	0.00606454	MAB_2629	CAM62709.1	Conserved hypothetical protein
gene-MAB_4424	232.333	51.6667	315.083	103.007	1.63173	2.08539e-07	5.75542e-06	MAB_4424	CAM64494.1	Hypothetical protein
gene-MAB_4700c	28	6	22.8467	6.95333	1.62565	0.00133286	0.0101844	MAB_4700c	CAM64768.1	Conserved hypothetical protein
gene-MAB_2716c	24	49.6667	5.80667	17.7967	-1.62318	1.81412e-06	4.0006e-05	MAB_2716c	CAM62795.1	Probable manganese transport transmembrane protein
gene-MAB_0670	24.3333	47.3333	12.12	38.0667	-1.61338	0.000405242	0.00390745	MAB_0670	CAM60768.1	Conserved hypothetical protein
gene-MAB_1387	94	196.667	34.3267	103.747	-1.60885	4.36817e-11	2.36857e-09	MAB_1387	CAM61473.1	Putative esterase/lipase/beta-lactamase
gene-MAB_4697	78.3333	16.6667	61.1467	21.88	1.6053	9.34211e-06	0.000165607	MAB_4697	CAM64765.1	Conserved hypothetical protein
gene-MAB_3647c	66.3333	15	190.73	66.5167	1.59911	6.45292e-06	0.0001209	MAB_3647c	CAM63721.1	Probable transcriptional regulatory protein
gene-MAB_4553	123	26	68.1567	24.48	1.59859	1.18422e-07	3.52134e-06	MAB_4553	CAM64622.1	Probable alternative RNA polymerase sigma factor SigG
gene-MAB_0912	1458.33	317.333	630.053	208.783	1.59142	0.00347219	0.022104	MAB_0912	CAM61006.1	Conserved hypothetical protein
gene-MAB_1591	62	115.667	59.85	193.167	-1.59113	9.86755e-08	2.95322e-06	MAB_1591	CAM61676.1	Conserved hypothetical protein
gene-MAB_2717c	22.3333	37	7.88667	24.4533	-1.58798	0.00251331	0.0168789	MAB_2717c	CAM62796.1	Conserved hypothetical protein
gene-MAB_0973	188.333	43.6667	779.213	296.597	1.58445	4.00005e-10	1.84362e-08	MAB_0973	CAM61065.1	Conserved hypothetical protein
gene-MAB_3294c	1004.67	1852.67	311.01	917.56	-1.57928	8.33345e-09	3.12267e-07	MAB_3294c	CAM63370.1	3-isopropylmalate dehydratase%2C large subunit (Leu2)
gene-MAB_0466	8.66667	17.6667	49.8833	178.39	-1.57488	0.000287351	0.00293658	MAB_0466	CAM60565.1	Hypothetical protein
gene-MAB_2136	566.333	134	582.193	199.197	1.57193	8.7423e-09	3.22346e-07	MAB_2136	CAM62217.1	NADH-quinone oxidoreductase%2C C subunit NuoC
gene-MAB_1174c	186.333	368.667	41.3233	120.873	-1.56468	2.08769e-16	2.40554e-14	MAB_1174c	CAM61262.1	Probable acyl-CoA synthase FadD
gene-MAB_2273	75	145.333	27.9733	82.6567	-1.56092	1.21479e-06	2.79949e-05	MAB_2273	CAM62354.1	Putative MFS transporter
gene-MAB_4563c	774.667	174	288.367	97.4533	1.55969	1.6305e-08	5.78074e-07	MAB_4563c	CAM64632.1	Putative Mce family protein
gene-MAB_1009c	399	83.6667	186.77	64.24	1.55956	9.27665e-06	0.000165081	MAB_1009c	CAM61099.1	Putative MCE family protein
gene-MAB_1347c	20.3333	4.66667	51.9533	15.4633	1.558	0.0016345	0.0120054	MAB_1347c	CAM61435.1	Conserved hypothetical protein
gene-MAB_4318	64.6667	14.3333	2901.19	1443.47	1.55701	0.00011147	0.00135559	MAB_4318	CAM64390.1	Hypothetical protein
gene-MAB_2213	454.667	97.3333	352.27	126.743	1.54197	1.40811e-08	5.031e-07	MAB_2213	CAM62294.1	Putative thioesterase
gene-MAB_3969	14.6667	3.33333	5.94667	1.89	1.54195	0.0040324	0.0246928	MAB_3969	CAM64043.1	Conserved hypothetical protein
gene-MAB_2586	269.667	62.3333	288.073	101.747	1.54173	1.02664e-09	4.38129e-08	MAB_2586	CAM62667.1	Putative transcription antitermination regulator
gene-MAB_1423	6	12.3333	51.8667	176.923	-1.5408	0.00371031	0.0232664	MAB_1423	CAM61509.1	Hypothetical protein
gene-MAB_0404c	10.3333	21.3333	9.38667	26.89	-1.53641	0.00456294	0.0271713	MAB_0404c	CAM60503.1	Putative acetyltransferase
gene-MAB_3776	23	5	44.6033	21.69	1.53613	0.00861273	0.0446023	MAB_3776	CAM63851.1	Hypothetical protein
gene-MAB_3748	484.333	892.667	242.797	706.367	-1.53521	7.97215e-09	3.03666e-07	MAB_3748	CAM63822.1	Putative luciferase-like oxidoreductase
gene-MAB_0233	13	3	1.18	0.333333	1.53186	0.00595276	0.0333998	MAB_0233	CAM60333.1	Putative phage tail tape measure protein TMP
gene-MAB_1580	832.333	1548.67	249.027	711.603	-1.53019	1.75778e-12	1.066e-10	MAB_1580	CAM61665.1	Trigger factor (TF)
gene-MAB_2905c	22	5	7.25667	2.65333	1.52714	0.00246325	0.0166468	MAB_2905c	CAM62984.1	Conserved hypothetical protein
gene-MAB_4824c	36	10	44.2067	13.5333	1.52049	0.00998544	0.0493808	MAB_4824c	CAM64892.1	Hypothetical protein
gene-MAB_3398	9	17.6667	26.2933	83.29	-1.51083	0.00194235	0.01374	MAB_3398	CAM63474.1	Conserved hypothetical protein
gene-MAB_1006c	468	105	160.693	56.2933	1.50846	1.21129e-05	0.000209881	MAB_1006c	CAM61096.1	Putative MCE family protein
gene-MAB_2545c	48.6667	12.3333	26.1867	8.21	1.50167	0.000584385	0.00520973	MAB_2545c	CAM62626.1	Hypothetical nitrilase/cyanide hydratase and apolipoprotein N-acyltransferase
gene-MAB_2291	43.6667	72	107.697	369.597	-1.50133	0.000315142	0.00317138	MAB_2291	CAM62372.1	Conserved hypothetical protein
gene-MAB_0726	43.3333	11	22.78	6.83	1.49498	0.000240478	0.0025363	MAB_0726	CAM60822.1	Conserved hypothetical protein (Rieske region)
gene-MAB_0077	99.3333	23	67.9933	26.3333	1.49466	3.10085e-07	8.16675e-06	MAB_0077	CAM60177.1	Putative transcriptional regulator%2C IclR family
gene-MAB_3867	9	17.6667	56.4067	183.867	-1.48877	0.00118393	0.00924869	MAB_3867	CAM63941.1	Hypothetical protein
gene-MAB_4192	38.3333	9.33333	57.4567	18.8667	1.48635	0.000237402	0.00252032	MAB_4192	CAM64265.1	Conserved hypothetical protein
gene-MAB_4023c	27.3333	44.6667	15.9433	47.6033	-1.48566	0.000283051	0.00290552	MAB_4023c	CAM64097.1	Probable oxidoreductase
gene-MAB_3223c	1457.67	2406.67	548.22	1518.17	-1.48438	1.43836e-06	3.24129e-05	MAB_3223c	CAM63299.1	Probable signal peptidase I LepB
gene-MAB_1922	28	7	480.883	166.49	1.48429	0.00237531	0.0160997	MAB_1922	CAM62005.1	Conserved hypothetical protein
gene-MAB_4027	30	7	33.97	14.3033	1.48416	0.00162872	0.0119917	MAB_4027	CAM64101.1	Transcriptional regulator (TetR/AcrR family).
gene-MAB_4750	19.3333	29.6667	16.11	48.8033	-1.48024	0.00972414	0.0485575	MAB_4750	CAM64818.1	Putative short chain dehydrogenase/reductase
gene-MAB_4568c	532	123.667	150.997	54.0167	1.47598	1.91534e-07	5.38281e-06	MAB_4568c	CAM64637.1	Putative Mce family protein
gene-MAB_2135	231	55.3333	404.243	158.81	1.4745	3.27754e-09	1.36092e-07	MAB_2135	CAM62216.1	NADH-quinone oxidoreductase%2C B subunit NuoB
gene-MAB_3221c	637.333	152.667	21118.9	10506.4	1.47325	1.84358e-05	0.000300249	MAB_3221c	CAM63297.1	Conserved hypothetical protein
gene-MAB_0782	105.333	26.6667	255.907	91.4567	1.46919	1.0804e-06	2.54059e-05	MAB_0782	CAM60878.1	Hypothetical protein
gene-MAB_4691c	6936	1633.67	94.7333	33.4567	1.4629	2.14756e-07	5.89172e-06	MAB_4691c	CAM64759.1	Probable non-ribosomal peptide synthetase PstA
gene-MAB_2891c	915.667	1626.33	623.887	1745.11	-1.45836	3.84123e-10	1.7883e-08	MAB_2891c	CAM62970.1	Probable acyl-CoA thioesterase II (TesB2)
gene-MAB_4379c	23	43	45.4133	138.267	-1.45701	4.88947e-05	0.000676507	MAB_4379c	CAM64450.1	MaoC-like dehydratase
gene-MAB_4241c	232	58.6667	677.733	268.953	1.45578	2.10058e-05	0.000332699	MAB_4241c	CAM64314.1	Hypothetical protein
gene-MAB_3653	73	137	89.63	256.237	-1.44918	2.24907e-10	1.12673e-08	MAB_3653	CAM63727.1	Probable pyridoxine 5-phosphate oxidase
gene-MAB_4183c	1026.33	1744	439.557	1194.15	-1.44564	6.49496e-09	2.51557e-07	MAB_4183c	CAM64256.1	Possible carboxylate-amine ligase
gene-MAB_2159	108.333	185.333	76.9433	215.973	-1.44139	3.95047e-07	1.01154e-05	MAB_2159	CAM62240.1	Conserved hypothetical protein (RNA methyltransferase?)
gene-MAB_2214c	181.667	46.6667	1820.43	795.223	1.43253	2.0894e-06	4.50002e-05	MAB_2214c	CAM62295.1	Hypothetical protein
gene-MAB_1845c	69.3333	19	44.0833	14.5033	1.43091	0.00025423	0.00265702	MAB_1845c	CAM61928.1	Conserved hypothetical protein
gene-MAB_3623	83.3333	23.6667	42.23	14.2733	1.42867	0.00148739	0.0111651	MAB_3623	CAM63697.1	Probable transcriptional regulatory%2C AraC family
gene-MAB_4485	177	43.6667	59.4633	22.02	1.42621	5.66791e-07	1.41208e-05	MAB_4485	CAM64554.1	Putative transporter
gene-MAB_0694	87.6667	158.333	86.4633	241.147	-1.4215	9.63814e-11	4.9358e-09	MAB_0694	CAM60791.1	Conserved hypothetical protein
gene-MAB_4694c	137.333	32.3333	49.2433	18.7667	1.41857	5.91376e-05	0.000797474	MAB_4694c	CAM64762.1	Glycosyltransferase
gene-MAB_2971c	221.667	55.6667	111.35	41.3933	1.41806	1.32338e-07	3.86042e-06	MAB_2971c	CAM63049.1	Putative oxidoreductase
gene-MAB_4501c	16	27	133.127	510.977	-1.4067	0.000303249	0.00306507	MAB_4501c	CAM64570.1	Hypothetical protein
gene-MAB_2245	109.667	178	36.2	96.49	-1.40618	3.02195e-06	6.33099e-05	MAB_2245	CAM62326.1	Putative anthranilate synthase component I TrpE2/ Salicylate synthase MbtI
gene-MAB_2450	44.6667	74.6667	23.6033	64.8867	-1.40552	8.63849e-06	0.000156137	MAB_2450	CAM62531.1	Probable undecaprenyl-diphosphatase
gene-MAB_4886	43.3333	11	104.947	39.98	1.40388	0.00158837	0.0117698	MAB_4886	CAM64954.1	Conserved hypothetical protein
gene-MAB_1742	249.667	56.3333	98.4967	39.15	1.40247	3.73315e-06	7.51358e-05	MAB_1742	CAM61827.1	Hypothetical protein
gene-MAB_2233c	67.3333	123.333	18.6767	48.41	-1.40073	1.75572e-08	6.1772e-07	MAB_2233c	CAM62314.1	Conserved hypothetical membrane protein
gene-MAB_3746c	204	293	52.73	137.25	-1.39717	2.24193e-05	0.000351464	MAB_3746c	CAM63820.1	Conserved hypothetical protein
gene-MAB_2914	97	148	29.1667	76.3933	-1.39598	0.000403918	0.00390285	MAB_2914	CAM62992.1	L-asparagine permease 1 (L-asparagine transport)
gene-MAB_2983c	25.3333	45	10.3733	27.4033	-1.3889	0.000929801	0.00757147	MAB_2983c	CAM63061.1	Probable chloramphenicol resistance protein
gene-MAB_3263c	192	50.3333	81.7367	30.2467	1.38885	2.72886e-07	7.31239e-06	MAB_3263c	CAM63339.1	Conserved hypothetical protein
gene-MAB_1975	188.667	330	77.3067	202.117	-1.38768	1.03312e-08	3.74934e-07	MAB_1975	CAM62057.1	Conserved hypothetical protein
gene-MAB_4348c	62.6667	104.667	46.0633	125.86	-1.38765	4.18174e-07	1.06484e-05	MAB_4348c	CAM64420.1	Putative hydrolase
gene-MAB_2127c	65.3333	99.6667	65.85	186.387	-1.38486	2.98933e-05	0.000445884	MAB_2127c	CAM62208.1	Conserved hypothetical protein
gene-MAB_2313	52.3333	95	68.3	187.577	-1.38312	1.42044e-05	0.000238935	MAB_2313	CAM62394.1	Hypothetical protein
gene-MAB_4637	29	7.33333	13.49	4.96667	1.38168	0.00349031	0.0221888	MAB_4637	CAM64706.1	Galactose-1-phosphate uridylyltransferase GalT
gene-MAB_3483	299.667	80.6667	86.3233	32.4	1.38144	0.000736322	0.00628465	MAB_3483	CAM63559.1	Putative oxygenase
gene-MAB_1531c	247.333	67.3333	156.137	58.4967	1.37427	7.38221e-07	1.80982e-05	MAB_1531c	CAM61617.1	Conserved hypothetical protein
gene-MAB_3763	315.333	562	328.263	885.57	-1.37282	9.88458e-10	4.29793e-08	MAB_3763	CAM63837.1	Probable cutinase cut2 precursor
gene-MAB_2325	87.6667	149	49.56	130.043	-1.37107	5.4244e-06	0.000103739	MAB_2325	CAM62406.1	Putative short-chain dehydrogenase/reductase
gene-MAB_1578c	182.333	48.3333	221.737	88.6	1.36868	4.96077e-08	1.58779e-06	MAB_1578c	CAM61663.1	Hypothetical transcriptional regulator%2C TetR
gene-MAB_0884c	51.3333	13.3333	138.617	62.6533	1.35972	0.000175924	0.00196804	MAB_0884c	CAM60978.1	Hypothetical protein
gene-MAB_2957c	81	132	89.57	245.853	-1.35839	3.25915e-06	6.73606e-05	MAB_2957c	CAM63035.1	Putative transcriptional regulator%2C TetR family
gene-MAB_2209c	230	51	126.7	52.6733	1.35585	0.000139628	0.00165012	MAB_2209c	CAM62290.1	Conserved hypothetical protein
gene-MAB_3944	175	260.333	175.907	476.82	-1.35511	0.000162149	0.00184075	MAB_3944	CAM64018.1	Conserved hypothetical protein
gene-MAB_4437	9903.67	16044.3	2223.07	5584.59	-1.35415	2.17983e-08	7.55403e-07	MAB_4437	CAM64507.1	Probable acyl-CoA dehydrogenase FadE
gene-MAB_0985	1034.33	1667	300.7	757.123	-1.34836	3.11025e-10	1.49324e-08	MAB_0985	CAM61077.1	Putative monooxygenase EthA
gene-MAB_1019c	22.6667	40.6667	10.6867	26.3133	-1.34545	0.000145138	0.00170649	MAB_1019c	CAM61109.1	Probable glycosyl transferase
gene-MAB_3829c	390.333	95.3333	117.573	46.7733	1.34369	4.97531e-06	9.63496e-05	MAB_3829c	CAM63904.1	Ethanolamine permease
gene-MAB_4135c	40	65	26.8767	71.15	-1.33737	5.47055e-06	0.000104189	MAB_4135c	CAM64208.1	Conserved hypothetical protein
gene-MAB_3675	2136.67	3595.33	505.577	1258.21	-1.33561	7.12597e-10	3.21996e-08	MAB_3675	CAM63749.1	Probable succinate dehydrogenase%2C flavoprotein subunit SdhA
gene-MAB_0047	18.6667	33.3333	5.40667	12.92	-1.33441	0.00037562	0.00369133	MAB_0047	CAM60147.1	Probable PPE family protein
gene-MAB_4699c	103	28.3333	56.6	21.3433	1.33425	8.353e-05	0.00106351	MAB_4699c	CAM64767.1	Conserved hypothetical protein
gene-MAB_2142	108.667	30	210.833	86.14	1.33049	9.4512e-05	0.00117414	MAB_2142	CAM62223.1	NADH-quinone oxidoreductase%2C I subunit NuoI
gene-MAB_1144c	85	21.6667	54.7033	23.8667	1.32868	6.2129e-05	0.000820494	MAB_1144c	CAM61232.1	Probable short-chain dehydrogenase/reductase
gene-MAB_4735	27.6667	49.6667	71.9033	194.59	-1.32424	0.000182811	0.00203031	MAB_4735	CAM64803.1	Putative starvation-induced DNA protecting protein/Ferritin and Dps
gene-MAB_0098	65	17.6667	93.8967	37.84	1.32198	3.64981e-05	0.000528994	MAB_0098	CAM60198.1	Putative TetR-family transcriptional regulator
gene-MAB_4729c	688.667	1002.33	358.34	896.667	-1.31985	0.000526567	0.00483907	MAB_4729c	CAM64797.1	Putative Na+-dependent transporter
gene-MAB_2324	58	98.6667	49.76	128.043	-1.31951	3.6234e-06	7.32467e-05	MAB_2324	CAM62405.1	Possible tRNA/rRNA methyltransferase
gene-MAB_2149	751	206.667	864.93	361.31	1.31519	7.28523e-11	3.77276e-09	MAB_2149	CAM62230.1	Hypothetical protein
gene-MAB_3174	308.333	91.3333	4991.62	2515.31	1.31008	0.00036586	0.00362634	MAB_3174	CAM63251.1	Conserved hypothetical protein
gene-MAB_0060	32.6667	9	38.3133	13.8067	1.30943	0.000328569	0.00329929	MAB_0060	CAM60160.1	Possible nitrate/nitrite response transcriptional regulatory protein NarL (LuxR family)
gene-MAB_0377	62	17	83.6367	33.2	1.30855	3.7459e-05	0.000541218	MAB_0377	CAM60476.1	Putative transcriptional regulator%2C TetR family
gene-MAB_3873c	48	13	68.56	28.3167	1.30582	8.98336e-05	0.00112818	MAB_3873c	CAM63947.1	Conserved hypothetical protein
gene-MAB_0476c	104	166	138.23	368.487	-1.29923	3.62136e-07	9.3245e-06	MAB_0476c	CAM60575.1	Putative transcriptional regulator%2C TetR family
gene-MAB_4566c	822	209.333	390.67	160.33	1.29868	1.57114e-06	3.51523e-05	MAB_4566c	CAM64635.1	Putative Mce family protein
gene-MAB_0349c	36.6667	10	25.6633	10.4733	1.29813	0.00207953	0.0145441	MAB_0349c	CAM60448.1	Putative hydrolase%2C alpha/beta fold
gene-MAB_2493c	101.667	27.3333	73.9833	31.3733	1.29727	8.89188e-06	0.000159313	MAB_2493c	CAM62574.1	Similar to streptomycin adenyltransferase
gene-MAB_1827c	308.667	85.6667	310.657	131.44	1.28915	3.692e-10	1.75427e-08	MAB_1827c	CAM61910.1	Bacteriophage protein
gene-MAB_4546c	91.6667	26.3333	86.4567	33.29	1.28658	1.94546e-05	0.000314618	MAB_4546c	CAM64615.1	Putative TetR-family transcriptional regulator
gene-MAB_4883c	27.3333	42	17.99	46.4967	-1.27514	0.000120931	0.00145149	MAB_4883c	CAM64951.1	Exopolyphosphatase%2C putative
gene-MAB_0259c	226.667	60	181.94	79.5267	1.27465	2.21336e-06	4.74482e-05	MAB_0259c	CAM60359.1	Putative short-chain dehydrogenase/reductase
gene-MAB_2719c	303.333	89.6667	1371.6	630.803	1.26775	3.2647e-07	8.54942e-06	MAB_2719c	CAM62798.1	Conserved hypothetical protein
gene-MAB_1601c	845.667	1281	357.303	856.213	-1.26315	5.26607e-08	1.65111e-06	MAB_1601c	CAM61686.1	Putative monooxygenase
gene-MAB_0027c	490.333	762.333	309.247	750.387	-1.25801	1.27545e-07	3.7443e-06	MAB_0027c	CAM60129.1	Conserved hypothetical protein
gene-MAB_2591c	81.3333	22.6667	201.177	97.7767	1.25708	0.000387809	0.00377091	MAB_2591c	CAM62672.1	Conserved hypothetical protein
gene-MAB_4909	46.3333	14.3333	15.1433	5.44667	1.25572	0.00166404	0.0120891	MAB_4909	CAM64977.1	Probable GABA permease GabP
gene-MAB_2227c	65.3333	99	43.6933	108.297	-1.25162	6.26803e-06	0.000117916	MAB_2227c	CAM62308.1	Conserved hypothetical protein
gene-MAB_1329	48	80	9.86	22.8067	-1.25069	4.90243e-05	0.000676507	MAB_1329	CAM61417.1	Probable glycosyl transferase
gene-MAB_3837	411	122	588.957	260.653	1.24539	0.000605375	0.00536572	MAB_3837	CAM63911.1	Probable transcriptional regulatory protein TetR
gene-MAB_4544c	471.333	131.333	154.46	64.9867	1.24222	9.14867e-08	2.75596e-06	MAB_4544c	CAM64613.1	Conserved hypothetical protein
gene-MAB_2204	152	229.667	341.313	922.12	-1.24149	2.64694e-05	0.000406658	MAB_2204	CAM62285.1	Conserved hypothetical protein (FxsA cytoplasmic membrane protein?)
gene-MAB_1058	24	40.3333	33.4967	80.1967	-1.24062	0.000550544	0.00498518	MAB_1058	CAM61148.1	Conserved hypothetical protein
gene-MAB_3100	328.667	539	145.79	344.027	-1.23934	8.49061e-09	3.15591e-07	MAB_3100	CAM63177.1	L-alanine dehydrogenase (ALD)
gene-MAB_4751	85	140.667	50.2233	118.643	-1.23905	3.27159e-05	0.000477176	MAB_4751	CAM64819.1	Conserved hypothetical protein (patatin-like)
gene-MAB_4559	214	60.6667	59.8067	24.96	1.23891	3.16588e-06	6.6025e-05	MAB_4559	CAM64628.1	Putative long-chain-fatty-acid CoA ligase
gene-MAB_0496c	59.6667	84.3333	60.2667	154.437	-1.23268	3.75857e-05	0.000541351	MAB_0496c	CAM60595.1	Conserved hypothetical protein
gene-MAB_4129c	45.6667	13	3085.46	1811.68	1.23247	0.00213866	0.0148674	MAB_4129c	CAM64202.1	Conserved hypothetical protein
gene-MAB_0507	205.667	59.6667	66.7267	27.8933	1.23048	1.32456e-06	3.00733e-05	MAB_0507	CAM60606.1	Conserved hypothetical protein
gene-MAB_0972	2132	629	615.07	259.803	1.22937	3.64505e-09	1.48673e-07	MAB_0972	CAM61064.1	Putative aldehyde dehydrogenase
gene-MAB_2587	37.3333	11	20.36	8.00667	1.22846	0.00551285	0.0315636	MAB_2587	CAM62668.1	Conserved hypothetical protein (Copper resistance D precursor?)
gene-MAB_2467	101.333	160.667	27.3967	63.6633	-1.22624	0.000569744	0.00512881	MAB_2467	CAM62548.1	Ubiquinol-cytochrome c reductase cytochrome b subunit
gene-MAB_1989c	86	24.6667	336.76	173.767	1.22565	1.03719e-05	0.000182458	MAB_1989c	CAM62071.1	Hypothetical protein
gene-MAB_0901c	221	72.3333	288.393	125.57	1.22114	0.00168272	0.0121562	MAB_0901c	CAM60995.1	Putative transcriptional regulator%2C TetR family
gene-MAB_3225	213.333	312	130.75	311.08	-1.21973	1.00891e-06	2.40935e-05	MAB_3225	CAM63301.1	Putative lipoprotein LppW precursor
gene-MAB_3233	35.3333	10	6.34667	2.78333	1.21918	0.00166556	0.0120891	MAB_3233	CAM63309.1	Conserved hypothetical protein
gene-MAB_1368	274	403.333	156.287	369.423	-1.21767	4.84808e-08	1.56257e-06	MAB_1368	CAM61454.1	Conserved hypothetical protein
gene-MAB_3871c	2236	673	948.457	407.58	1.21615	7.69195e-08	2.36326e-06	MAB_3871c	CAM63945.1	Possible ribonucleotide ABC transporter%2CATP-binding
gene-MAB_1155	269.667	89	7814.99	4150.45	1.21454	0.000193801	0.00211666	MAB_1155	CAM61243.1	Hypothetical protein
gene-MAB_3075c	70	18	118.103	64.2567	1.21451	0.00410078	0.0250007	MAB_3075c	CAM63153.1	Hypothetical protein
gene-MAB_4790	124.333	193	88.6433	209.23	-1.2067	3.5714e-07	9.24753e-06	MAB_4790	CAM64858.1	Possible oxidoreductase
gene-MAB_2274c	48.6667	14	223.343	122.11	1.2003	0.00321726	0.020768	MAB_2274c	CAM62355.1	Conserved hypothetical protein
gene-MAB_2912c	371	485.667	274.06	647.167	-1.1982	2.09595e-05	0.000332699	MAB_2912c	CAM62990.1	Probable aldolase
gene-MAB_0385	76	23	29.1	11.7767	1.19642	6.16976e-05	0.000817138	MAB_0385	CAM60484.1	Conserved hypothetical protein (cation transporter?)
gene-MAB_2970c	36.6667	11.3333	142.097	59.5233	1.18992	0.00227207	0.0155371	MAB_2970c	CAM63048.1	Conserved hypothetical protein
gene-MAB_2139	1050.33	307	371.83	162.42	1.18857	3.28127e-08	1.08801e-06	MAB_2139	CAM62220.1	NADH-quinone oxidoreductase%2C F subunit NuoF
gene-MAB_3022c	1012.67	1356.67	632.747	1461.31	-1.18841	3.43987e-06	7.0152e-05	MAB_3022c	CAM63100.1	Conserved hypothetical protein
gene-MAB_4434c	100	154.667	51.0067	116.393	-1.18791	1.21199e-07	3.5808e-06	MAB_4434c	CAM64504.1	Putative iron/ascorbate dependent oxidoreductase
gene-MAB_1273	206	312.667	76.9467	174.747	-1.18647	1.57198e-07	4.50016e-06	MAB_1273	CAM61361.1	Possible cysteine synthase A CysK2
gene-MAB_4564c	448.333	132.667	175.83	77.14	1.17981	4.70801e-06	9.31296e-05	MAB_4564c	CAM64633.1	Putative Mce family protein
gene-MAB_0661	21.6667	33.6667	7.11	15.9567	-1.1795	0.00467768	0.0276403	MAB_0661	CAM60759.1	Putative long chain fatty acid-coA ligase
gene-MAB_1930c	86.6667	25.3333	396.023	201.517	1.17925	0.00137454	0.010437	MAB_1930c	CAM62013.1	Conserved hypothetical integral membrane protein
gene-MAB_3314	90.3333	104.333	28.71	65.6467	-1.17875	0.00250645	0.0168789	MAB_3314	CAM63390.1	Conserved hypothetical protein
gene-MAB_2798c	23	34.6667	32.9867	81.6533	-1.17683	0.00217911	0.0150578	MAB_2798c	CAM62877.1	Conserved hypothetical protein
gene-MAB_2398	113.667	157.333	162.93	406.237	-1.17587	5.84837e-05	0.000792799	MAB_2398	CAM62479.1	Putative phosphatidylglycerophosphate synthase PgsA2
gene-MAB_2674c	2386	3541.33	1194.72	2708.52	-1.17502	4.22824e-09	1.68e-07	MAB_2674c	CAM62754.1	Probable quinolinate synthetase complex%2C A subunit (NadA)
gene-MAB_1007c	501.667	136.667	214.133	95.51	1.17428	0.000369848	0.00365752	MAB_1007c	CAM61097.1	Putative MCE family protein
gene-MAB_0873	127	183.667	108.55	256.08	-1.17268	1.44167e-06	3.24129e-05	MAB_0873	CAM60967.1	Conserved hypothetical protein
gene-MAB_4693	153.667	45	49.1467	21.68	1.17226	0.000150603	0.00174404	MAB_4693	CAM64761.1	Probable cytochrome P450
gene-MAB_1298c	78.6667	23.6667	257.39	125.027	1.17152	5.16675e-05	0.000708737	MAB_1298c	CAM61386.1	Conserved hypothetical protein
gene-MAB_4255	64.3333	20	62.3667	26.14	1.17141	0.000263645	0.0027368	MAB_4255	CAM64328.1	Conserved hypothetical protein
gene-MAB_0937c	1307.33	1912	163.753	360.653	-1.17065	6.86675e-07	1.70155e-05	MAB_0937c	CAM61029.1	Putative membrane protein%2C MmpL family
gene-MAB_2861	235.667	319.667	125.657	287.943	-1.17044	8.10573e-07	1.97668e-05	MAB_2861	CAM62940.1	Conserved hypothetical protein
gene-MAB_3673	94.6667	143.667	442.053	1214.41	-1.1682	1.17937e-06	2.73151e-05	MAB_3673	CAM63747.1	Probable succinate dehydrogenase (cytochrome b-556 subunit) SdhC
gene-MAB_4113	1007.67	296.667	666.96	302.637	1.16786	3.46972e-09	1.42785e-07	MAB_4113	CAM64186.1	Glucose-1-phosphate thymidylyltransferase
gene-MAB_0283c	84.6667	26	99.27	43.9067	1.16729	0.000153122	0.00176334	MAB_0283c	CAM60383.1	Conserved hypothetical protein
gene-MAB_2773c	70.3333	108.667	514.257	1479.31	-1.16654	0.000300573	0.00305992	MAB_2773c	CAM62852.1	Hypothetical protein
gene-MAB_1867	143.333	42.6667	67.3267	30.0567	1.16411	3.11997e-05	0.000460895	MAB_1867	CAM61950.1	Conserved hypothetical protein
gene-MAB_2272c	44	59.6667	42.8533	104.217	-1.16362	0.000919268	0.00751224	MAB_2272c	CAM62353.1	Putative transcriptional regulator%2C GntR
gene-MAB_0243	733.333	207	327.623	148.077	1.1628	1.36831e-07	3.96637e-06	MAB_0243	CAM60343.1	Hypothetical protein
gene-MAB_3920c	18.6667	27.6667	5.00667	11.3567	-1.1624	0.001108	0.00872949	MAB_3920c	CAM63994.1	Probable monooxygenase
gene-MAB_4382c	48	72	6.20667	13.6533	-1.16198	5.84776e-05	0.000792799	MAB_4382c	CAM64453.1	Putative membrane protein%2C MmpL
gene-MAB_3909	161.667	50	37.47	16.1733	1.15583	3.30864e-06	6.77757e-05	MAB_3909	CAM63983.1	Putative peroxidase
gene-MAB_3862	37	11.6667	567.303	308.113	1.15563	0.00619673	0.0342388	MAB_3862	CAM63936.1	Putative transcriptional regulator%2C ArsR family
gene-MAB_2275	294.333	384	50.2367	110.003	-1.15331	2.23559e-05	0.000351464	MAB_2275	CAM62356.1	Putative membrane protein%2C MmpL family
gene-MAB_4060	149	220.667	127.813	294.077	-1.15222	1.65042e-07	4.66674e-06	MAB_4060	CAM64134.1	Putative short chain dehydrogenase/reductase
gene-MAB_0587	683	214.667	253.517	112.593	1.1494	2.6863e-08	9.17122e-07	MAB_0587	CAM60685.1	Probable acetamidase/formamidase
gene-MAB_3369	34	10.6667	31.0133	12.8933	1.14665	0.00350108	0.0222266	MAB_3369	CAM63445.1	Putative integral membrane amino acid transport protein
gene-MAB_4832c	54	16.3333	87.8633	42.2	1.14527	0.00107654	0.00854004	MAB_4832c	CAM64900.1	Hypothetical protein
gene-MAB_1825c	1136	338.333	1798.31	889.213	1.14322	3.00661e-08	1.00416e-06	MAB_1825c	CAM61908.1	Hypothetical protein
gene-MAB_0261	227.333	67.3333	132.94	62.6133	1.13578	1.15233e-06	2.68237e-05	MAB_0261	CAM60361.1	Probable amino acid ABC transporter%2C substrate binding
gene-MAB_3449c	92.3333	138.333	33.3733	72.8133	-1.1355	7.61594e-06	0.000139293	MAB_3449c	CAM63525.1	Putative transporter
gene-MAB_0857	25.3333	34.6667	7.45667	17.1733	-1.13536	0.00172122	0.0123955	MAB_0857	CAM60951.1	Putative monooxygenase
gene-MAB_3965	34.3333	11	6.46	2.59	1.13239	0.00328653	0.0211094	MAB_3965	CAM64039.1	Putative aminotransferase
gene-MAB_1394c	130	195.667	109.557	247.497	-1.13205	5.95041e-05	0.000797474	MAB_1394c	CAM61480.1	Conserved hypothetical protein
gene-MAB_3583c	2627	878.333	9412.99	4873.11	1.12943	0.00317506	0.0205531	MAB_3583c	CAM63658.1	Conserved hypothetical protein
gene-MAB_0532	73	22.3333	331.8	186.38	1.1287	0.000264914	0.0027438	MAB_0532	CAM60631.1	Hypothetical protein
gene-MAB_4022c	14.3333	21.3333	8.08333	17.4667	-1.12776	0.00445709	0.0267199	MAB_4022c	CAM64096.1	Probable oxidoreductase
gene-MAB_4782	524.333	149.667	402.75	194.147	1.12647	2.57395e-07	6.93763e-06	MAB_4782	CAM64850.1	Conserved hypothetical protein
gene-MAB_1933c	857.333	1146.67	266.087	573.39	-1.12435	1.55146e-05	0.000258147	MAB_1933c	CAM62016.1	Probable glutamine synthetase%2C type I (GlnA1)
gene-MAB_0733	55	81.6667	128.3	315.777	-1.12276	0.000301159	0.00305992	MAB_0733	CAM60829.1	Conserved hypothetical protein
gene-MAB_0001	420.667	134.667	125.82	56.3867	1.12045	3.76229e-08	1.22982e-06	dnaA	CAM60104.1	Chromosomal replication initiator protein DnaA
gene-MAB_1055c	1304.33	418.333	715.44	330.29	1.12019	4.37912e-07	1.10898e-05	MAB_1055c	CAM61145.1	Conserved hypothetical protein (peptidase?)
gene-MAB_4619	84.3333	28	37.08	16.09	1.11448	0.00543117	0.0312123	MAB_4619	CAM64688.1	Probable citrate synthase
gene-MAB_1506c	156	52.6667	525.043	256.75	1.11301	0.000206668	0.00224654	MAB_1506c	CAM61592.1	Conserved hypothetical protein (MaoC-like dehydratase)
gene-MAB_4644c	746.667	1083.67	832.137	1888.82	-1.1122	2.5409e-07	6.88882e-06	MAB_4644c	CAM64713.1	Putative transcriptional regulator%2C GntR family
gene-MAB_2141	1200.33	353.333	442.083	204.57	1.1118	1.8416e-06	4.04188e-05	MAB_2141	CAM62222.1	NADH-quinone oxidoreductase%2C H subunit NuoH
gene-MAB_2312	524	767.667	2057.19	5308.2	-1.10883	1.79698e-06	3.98188e-05	MAB_2312	CAM62393.1	Conserved hypothetical protein
gene-MAB_4695c	173	52.3333	68.5367	31.7767	1.10631	0.00128799	0.00991042	MAB_4695c	CAM64763.1	Putative glycosyltransferase/rhamnosyltransferase
gene-MAB_1013	115.333	33	18.9833	9.19	1.10515	0.00133465	0.0101844	MAB_1013	CAM61103.1	Hypothetical protein
gene-MAB_2074	22	30	31.0833	76.9167	-1.10492	0.00188389	0.0134202	MAB_2074	CAM62155.1	Putative monooxygenase
gene-MAB_0406c	575.333	811	269.72	582.26	-1.10473	2.5032e-08	8.60989e-07	MAB_0406c	CAM60505.1	Cysteine synthase/cystathionine beta-synthase family
gene-MAB_3714c	113.667	38	133.72	60.5867	1.1042	0.000384416	0.00375566	MAB_3714c	CAM63788.1	Putative two-component system response regulator%2CLuxR family
gene-MAB_3759c	875.333	279.333	260.677	119.96	1.10119	2.83995e-08	9.6245e-07	MAB_3759c	CAM63833.1	Conserved hypothetical protein
gene-MAB_0732c	438.333	607.667	577.62	1330.09	-1.10084	2.24172e-05	0.000351464	MAB_0732c	CAM60828.1	Conserved hypothetical protein
gene-MAB_1362	1234.67	1658	1009.12	2225.66	-1.09943	1.94219e-06	4.22242e-05	MAB_1362	CAM61448.1	Probable alternative RNA polymerase sigma factor
gene-MAB_4714c	785	1059.67	81.9633	171.137	-1.09746	1.07694e-06	2.54059e-05	MAB_4714c	CAM64782.1	Probable fatty-acid-coa ligase FadD
gene-MAB_1076	332.667	478.333	338.113	755.157	-1.097	5.12117e-08	1.62783e-06	MAB_1076	CAM61166.1	Mycobacterial persistence regulator MrpA (two component response transcriptional regulatory protein)
gene-MAB_1367c	361.333	111	130.677	61.2267	1.09647	5.98667e-05	0.000797474	MAB_1367c	CAM61453.1	Conserved hypothetical protein
gene-MAB_2309c	59.3333	18.6667	207.44	111.31	1.09625	0.000601277	0.00533966	MAB_2309c	CAM62390.1	Putative transcriptional regulator
gene-MAB_2263c	27	38.3333	8.84	18.9567	-1.09238	0.00216115	0.0149786	MAB_2263c	CAM62344.1	General substrate transporter Major facilitator superfamily
gene-MAB_0478	155.333	191	19.92	42.11	-1.09149	9.11998e-05	0.00114223	MAB_0478	CAM60577.1	Probable membrane protein%2C MmpL
gene-MAB_3808c	262.667	338	89.48	189.74	-1.09139	0.00022458	0.00240718	MAB_3808c	CAM63883.1	Probable dicarboxylic acid transport integral membrane protein KgtP
gene-MAB_2235	25.6667	37.6667	24.74	53.5967	-1.089	0.000703955	0.00606454	MAB_2235	CAM62316.1	Possible siderophore-interacting protein
gene-MAB_4690c	2318.67	700.333	97.5233	44.7	1.08848	0.000109364	0.00133349	MAB_4690c	CAM64758.1	Probable non-ribosomal peptide synthetase PstA
gene-MAB_4743c	42.6667	56	17.69	39.1167	-1.0845	0.000884826	0.00726945	MAB_4743c	CAM64811.1	Putative dehydrogenase/reductase
gene-MAB_1360c	253.667	364	302.4	675.68	-1.08245	8.56454e-06	0.000155409	MAB_1360c	CAM61446.1	Probable transcriptional regulator%2C TetR family
gene-MAB_0419	68.6667	97.3333	79.85	179.273	-1.0809	3.80762e-05	0.000545009	MAB_0419	CAM60518.1	Conserved hypothetical protein
gene-MAB_0076	38.3333	13.3333	23.4833	9.56333	1.08065	0.00957091	0.048167	MAB_0076	CAM60176.1	Putative 2%2C3-dihydroxybiphenyl 1%2C2-dioxygenase or glyoxalase/bleomycin resistance protein
gene-MAB_1540	210.333	72.6667	69.46	31.2867	1.0805	0.000158562	0.00180895	MAB_1540	CAM61625.1	Probable sodium:dicarboxylate symporter
gene-MAB_0717	60.3333	82.3333	38.1633	83.57	-1.08043	9.29327e-05	0.00116078	MAB_0717	CAM60813.1	Probable dehydrogenase/reductase
gene-MAB_1443	64.3333	90.3333	44.9533	97.7933	-1.07904	2.36908e-05	0.000366413	MAB_1443	CAM61529.1	Probable modification methylase HemK
gene-MAB_2223	35.3333	11.6667	85.06	41.6833	1.07585	0.00961828	0.0482905	MAB_2223	CAM62304.1	Putative TspO/MBR-related protein precursor
gene-MAB_2736c	430.667	589	112.61	234.977	-1.07541	1.26054e-06	2.89045e-05	MAB_2736c	CAM62815.1	Probable macrolide ABC transporter%2C ATP-binding protein
gene-MAB_2996c	304.333	428.333	267.597	576.657	-1.06459	6.19152e-09	2.43904e-07	MAB_2996c	CAM63074.1	Conserved hypothetical protein
gene-MAB_1536	20	29	18.82	39.15	-1.06178	0.00517833	0.0299836	MAB_1536	CAM61621.1	Putative transcriptional regulator%2C TetR family
gene-MAB_0746	74.6667	102.667	32.31	68.4467	-1.06083	1.66457e-05	0.000274	MAB_0746	CAM60842.1	Putative phosphate ABC transporter%2Cphosphate-binding protein
gene-MAB_1878c	653.667	216.667	20020	12836.2	1.05688	4.87565e-06	9.4818e-05	MAB_1878c	CAM61961.1	Meromycolate extension acyl carrier protein AcpM/ Phosphopantetheine-binding precursor
gene-MAB_4611c	51.3333	16.6667	49.2733	24.0367	1.05621	0.00660706	0.0360805	MAB_4611c	CAM64680.1	Putative transcriptional regulator
gene-MAB_3145	35	47	28.23	62.5567	-1.05392	0.000495443	0.00459456	MAB_3145	CAM63222.1	Conserved hypothetical protein (cobalt transport?)
gene-MAB_3192c	3003.33	3950	982.12	2016.61	-1.05375	7.49665e-05	0.000970564	MAB_3192c	CAM63269.1	Putative glycosyl hydrolase (beta-glucosidase)
gene-MAB_3205c	124.667	171	89.0567	189.287	-1.05351	1.47764e-05	0.000247652	MAB_3205c	CAM63281.1	Conserved hypothetical protein (siderophore-interacting?)
gene-MAB_3014	204.333	66.6667	66.63	31.5233	1.05319	0.000169576	0.00191562	MAB_3014	CAM63092.1	Putative FAD-dependent pyridine nucleotide-disulphide oxidoreductase%2C similar to mercuric reductases protein
gene-MAB_3161c	82	28.6667	104.25	48.1567	1.04577	0.00148289	0.0111495	MAB_3161c	CAM63238.1	Conserved hypothetical protein
gene-MAB_4218c	262	353	125.577	260.747	-1.04403	1.78427e-05	0.000291621	MAB_4218c	CAM64291.1	Possible thiamine biosynthesis oxidoreductase ThiO
gene-MAB_3766	3216	1083.33	3065.14	1534.81	1.04393	3.38165e-07	8.80568e-06	MAB_3766	CAM63840.1	Probable cutinase cut3 precursor
gene-MAB_0127c	312.333	108	538.703	273.257	1.04348	4.1597e-06	8.29959e-05	MAB_0127c	CAM60227.1	Possible bacterioferritin BfrB
gene-MAB_4711	291	109.333	161.797	77.0133	1.04287	0.00358708	0.0226477	MAB_4711	CAM64779.1	Conserved hypothetical protein
gene-MAB_2749c	928	1181	289.39	590.393	-1.04271	4.79873e-06	9.41164e-05	MAB_2749c	CAM62828.1	Putative FeS assembly protein SufB
gene-MAB_1429	24.6667	35.3333	9.38333	18.9867	-1.04162	0.00693728	0.0375722	MAB_1429	CAM61515.1	Putative permease of the major facilitator superfamily
gene-MAB_4858	63.6667	21.6667	824.483	457.8	1.03867	0.00141371	0.0106992	MAB_4858	CAM64926.1	Penicillinase repressor
gene-MAB_1589	2155.33	2916.33	2504.08	5419.09	-1.03749	4.73017e-06	9.31682e-05	MAB_1589	CAM61674.1	Putative transcriptional regulator%2C TetR family
gene-MAB_4744c	67.6667	93.6667	88.62	194.7	-1.03703	0.000381917	0.00374522	MAB_4744c	CAM64812.1	Conserved hypothetical protein
gene-MAB_3640c	121.333	41.6667	34.8133	15.9033	1.03452	0.000189237	0.0020816	MAB_3640c	CAM63714.1	Conserved hypothetical protein (dihydroorotate dehydrogenase?)
gene-MAB_0763c	314	103	211.71	104.227	1.0341	0.000246643	0.00259538	MAB_0763c	CAM60859.1	Probable oxidoreductase
gene-MAB_2738c	22.6667	31.3333	20.3267	42.7533	-1.032	0.00204662	0.0143793	MAB_2738c	CAM62817.1	Hypothetical protein
gene-MAB_3946c	81.6667	28.3333	58.03	27.0533	1.03179	0.000794108	0.00666675	MAB_3946c	CAM64020.1	Putative short chain dehydrogenase/reductase
gene-MAB_1936	162.667	50.6667	113.837	58.8433	1.03078	0.000440163	0.00419155	MAB_1936	CAM62019.1	Conserved hypothetical protein
gene-MAB_2492	123.333	166	32.6433	66.51	-1.03022	1.1196e-05	0.000196207	MAB_2492	CAM62573.1	Probable sulfite reductase
gene-MAB_1898	82	27.6667	47.02	22.08	1.0295	0.000190442	0.00208491	MAB_1898	CAM61981.1	Probable cobalamin biosynthesis protein CobD
gene-MAB_0447c	33	43	35.7433	80.38	-1.02919	0.00105312	0.00841783	MAB_0447c	CAM60546.1	Hypothetical protein
gene-MAB_2188	579.333	812.333	333.813	687.577	-1.02873	3.02939e-07	8.0244e-06	MAB_2188	CAM62269.1	Sec-independent protein translocase protein TatC homolog
gene-MAB_3134c	508	162	2619.26	1569.98	1.02862	4.03131e-05	0.000571701	MAB_3134c	CAM63211.1	Conserved hypothetical protein
gene-MAB_2658	41.3333	55.3333	39.4333	85.7767	-1.02854	0.000620614	0.00547093	MAB_2658	CAM62738.1	Conserved hypothetical protein
gene-MAB_1628c	807.333	270.333	248.783	121.053	1.0285	0.00146442	0.0110467	MAB_1628c	CAM61713.1	Conserved hypothetical protein
gene-MAB_4482	36	12.3333	15.1767	6.72667	1.02769	0.00805634	0.042215	MAB_4482	CAM64551.1	Putative phosphotransferase
gene-MAB_2184	51.6667	59.6667	32.42	70.15	-1.02703	0.00458241	0.027252	MAB_2184	CAM62265.1	Conserved hypothetical protein
gene-MAB_1439c	613.333	882.333	1573.96	3613.81	-1.02368	6.23605e-06	0.000117795	MAB_1439c	CAM61525.1	Hypothetical protein
gene-MAB_2438	95.6667	124.667	9.38333	18.82	-1.02116	0.000354575	0.00353456	MAB_2438	CAM62519.1	Probable oxidoreductase
gene-MAB_2096c	85.3333	30	261.94	134.627	1.02031	0.00114586	0.00901241	MAB_2096c	CAM62177.1	Putative MutT/NUDIX-like protein
gene-MAB_1600c	49	70.6667	49.7267	101.623	-1.01927	0.000783045	0.00658587	MAB_1600c	CAM61685.1	Conserved hypothetical protein
gene-MAB_1346	595.667	762.667	336.47	689.273	-1.01811	7.37796e-06	0.000136566	MAB_1346	CAM61434.1	Conserved hypothetical protein (glycosyl transferase?)
gene-MAB_2638c	141.333	179	106.267	223.473	-1.01685	0.000220678	0.00237642	MAB_2638c	CAM62718.1	Probable acyl-CoA thioesterase
gene-MAB_4275c	109.667	141	75.0633	156.917	-1.01374	7.84537e-05	0.00101004	MAB_4275c	CAM64348.1	Conserved hypothetical protein (Mercury resistance transport protein?)
gene-MAB_2750c	486	660.333	436.457	911.163	-1.0125	3.1952e-06	6.63364e-05	MAB_2750c	CAM62829.1	Probable transcriptional regulatory protein
gene-MAB_4194c	206.333	71.6667	71.5967	34.3267	1.00607	6.84733e-05	0.000896572	MAB_4194c	CAM64267.1	Conserved hypothetical protein
gene-MAB_1935	82.6667	114	26.6833	52.78	-1.00584	2.73152e-05	0.000415497	MAB_1935	CAM62018.1	Putative drug resistance transporter
gene-MAB_2470c	5550	1849.33	991.853	487.437	1.00073	5.1807e-07	1.3048e-05	MAB_2470c	CAM62551.1	Catalase/peroxidase (KatG)
gene-MAB_3388c	1188.33	1226	450.817	729.283	-0.699718	0.0019437	0.01374	MAB_3388c	CAM63464.1	Probable phosphoserine phosphatase (SerB2)

## Sheet: KO vs CP Diff DEG
XLS 3: Differential expression analysis of genes (DEGs)
Gene_ID	count_KO	count_CP	fpkm_KO	fpkm_CP	log2FC	PValue	FDR	Gene_Name	prot	description
gene-MAB_3543c	0	199	0	191.347	-10.676	2.47659e-69	1.14146e-65	MAB_3543c	CAM63619.1	RNA polymerase sigma-E factor
gene-MAB_4908c	1.66667	44.3333	1.24333	32.5667	-4.74241	5.06362e-19	2.91728e-16	MAB_4908c	CAM64976.1	Putative luciferase-like oxidoreductase
gene-MAB_4143c	0	3	0	35.06	-4.69613	0.00894675	0.0351839	MAB_4143c	CAM64216.1	Putative anti-ECFsigma factor%2C ChrR
gene-MAB_3427	1.33333	16.6667	1.57	18.9233	-3.63145	1.44349e-07	4.18431e-06	MAB_3427	CAM63503.1	Conserved hypothetical protein
gene-MAB_0853	320	24.6667	126.937	9.68333	3.57492	7.89167e-21	5.1961e-18	MAB_0853	CAM60947.1	Probable esterase/lipase LipP
gene-MAB_0335	281.333	24	113.85	9.74667	3.41996	1.58731e-21	1.46318e-18	MAB_0335	CAM60434.1	Probable cobalamin synthesis protein
gene-MAB_0854	299.667	26.6667	99.9267	8.57667	3.40235	7.55016e-15	1.51299e-12	MAB_0854	CAM60948.1	Conserved hypothetical protein
gene-MAB_1010c	2308	221.667	682.017	64.1633	3.28757	4.00843e-28	9.23742e-25	MAB_1010c	CAM61100.1	Putative MCE family protein
gene-MAB_1809	1	10.3333	0.406667	3.91	-3.25055	0.000942615	0.0062782	MAB_1809	CAM61893.1	Bacteriophage protein
gene-MAB_3016c	5	43.3333	3.63	30.79	-3.17448	2.66867e-12	2.92854e-10	MAB_3016c	CAM63094.1	Conserved hypothetical protein
gene-MAB_1013	1113	115.333	184.477	18.9833	3.16064	3.36276e-25	4.6333e-22	MAB_1013	CAM61103.1	Hypothetical protein
gene-MAB_4808	0.666667	6.33333	3.39667	35.08	-3.12477	0.00236155	0.0127264	MAB_4808	CAM64876.1	Hypothetical protein
gene-MAB_0855	634.333	72.3333	76.1567	8.47667	3.04172	5.0528e-14	7.51238e-12	MAB_0855	CAM60949.1	Putative membrane protein%2C MmpL family
gene-MAB_4753c	0.666667	6	0.873333	7.26	-3.03042	0.00221273	0.0121266	MAB_4753c	CAM64821.1	Putative metal-dependent phosphohydrolase
gene-MAB_4074c	1	8.33333	3.85667	32.9367	-3.00878	0.00835296	0.0332912	MAB_4074c	CAM64147.1	Lipoprotein LpqH precursor
gene-MAB_4735	3.66667	27.6667	9.73	71.9033	-2.98435	4.8445e-10	3.01733e-08	MAB_4735	CAM64803.1	Putative starvation-induced DNA protecting protein/Ferritin and Dps
gene-MAB_1011c	1115	144.667	757.61	97.3	2.83598	4.02109e-25	4.6333e-22	MAB_1011c	CAM61101.1	Putative YrbE family protein
gene-MAB_1008c	2607	350	1280.11	166.78	2.81835	7.71074e-12	7.40392e-10	MAB_1008c	CAM61098.1	Putative MCE family protein
gene-MAB_4694c	1024.67	137.333	375.323	49.2433	2.8066	6.83904e-18	2.62676e-15	MAB_4694c	CAM64762.1	Glycosyltransferase
gene-MAB_1009c	2883	399	1385.46	186.77	2.76677	1.89166e-15	4.53013e-13	MAB_1009c	CAM61099.1	Putative MCE family protein
gene-MAB_2029	30.3333	4	12.9567	1.71333	2.76578	7.7335e-07	1.81856e-05	MAB_2029	CAM62111.1	Putative beta-ketoacyl synthase
gene-MAB_0677c	162.333	22	89.46	12.05	2.75977	6.07537e-11	4.91252e-09	MAB_0677c	CAM60774.1	Conserved hypothetical protein (amino acid metabolite efflux pump?)
gene-MAB_4695c	1170.33	173	475.07	68.5367	2.66765	1.14361e-15	3.10053e-13	MAB_4695c	CAM64763.1	Putative glycosyltransferase/rhamnosyltransferase
gene-MAB_1012c	471.667	71.6667	320.5	48.01	2.60738	1.10654e-14	2.04054e-12	MAB_1012c	CAM61102.1	Putative YrbE family protein
gene-MAB_4339c	391	59.3333	148.08	22.4867	2.59394	1.10682e-14	2.04054e-12	MAB_4339c	CAM64411.1	Conserved hypothetical protein
gene-MAB_2739c	34.3333	194.333	446.56	2389.28	-2.57825	2.17445e-18	1.0022e-15	MAB_2739c	CAM62818.1	Probable thioredoxin TrxB
gene-MAB_0827	33.3333	179	29.2567	157.497	-2.5326	8.11461e-18	2.87694e-15	MAB_0827	CAM60921.1	Hypothetical short-chain dehydrogenase/reductase
gene-MAB_1117c	189.667	1037	5907.6	29935.6	-2.52148	1.88939e-18	9.67579e-16	MAB_1117c	CAM61205.1	Hypothetical protein
gene-MAB_2031	21	3.33333	7.94	1.27	2.50843	2.15466e-06	4.37482e-05	MAB_2031	CAM62113.1	Putative beta-ketoacyl synthase
gene-MAB_3053	100.667	16.6667	68.3533	11.1367	2.48473	7.14731e-10	4.01731e-08	MAB_3053	CAM63131.1	Putative glutamate ABC transporter%2C permease
gene-MAB_0425c	3020.67	505.667	626.76	103.92	2.46889	1.19689e-16	3.44779e-14	MAB_0425c	CAM60524.1	Acetyl-CoA synthetase
gene-MAB_4698	190	32.3333	111.71	18.5733	2.45442	5.48252e-11	4.51231e-09	MAB_4698	CAM64766.1	Conserved hypothetical protein
gene-MAB_1810	10.6667	55	12.7833	64.7367	-2.43928	4.80639e-05	0.000570817	MAB_1810	CAM61894.1	Bacteriophage protein
gene-MAB_1007c	2865	501.667	1258.95	214.133	2.43408	1.45765e-13	1.97598e-11	MAB_1007c	CAM61097.1	Putative MCE family protein
gene-MAB_0811	151.333	760.667	100.203	497.093	-2.42652	1.05716e-12	1.24934e-10	MAB_0811	CAM60906.1	Conserved hypothetical membrane protein (resistance to D-cycloserine?)
gene-MAB_4699c	589.667	103	331.987	56.6	2.42275	2.68745e-14	4.12882e-12	MAB_4699c	CAM64767.1	Conserved hypothetical protein
gene-MAB_3039c	49	8.33333	97.9767	16.71	2.41418	4.04843e-07	1.04827e-05	MAB_3039c	CAM63117.1	Hypothetical phosphinothricin N-acetyltransferase
gene-MAB_2440	6.33333	1	59.3067	8.86	2.40809	0.00845717	0.0336317	MAB_2440	CAM62521.1	Putative protein CrcB homolog 2
gene-MAB_1797	1	5.33333	0.426667	2.37	-2.37663	0.0131407	0.0466605	MAB_1797	CAM61881.1	Bacteriophage protein
gene-MAB_0721	143	26	83.6033	14.7033	2.37093	9.38658e-11	7.09225e-09	MAB_0721	CAM60817.1	Probable oligopeptide ABC transporter%2C permease protein
gene-MAB_4338c	54.6667	9.66667	175.697	30.2133	2.36629	6.2545e-06	0.000104648	MAB_4338c	CAM64410.1	Conserved hypothetical protein
gene-MAB_3901	72	338.333	124.38	583.717	-2.34341	1.83544e-15	4.53013e-13	MAB_3901	CAM63975.1	Peptidase C56 PfpI
gene-MAB_2368	475	87.6667	308.563	56.1633	2.33076	5.34927e-14	7.70462e-12	MAB_2368	CAM62449.1	Conserved hypothetical protein
gene-MAB_4701	378.667	70.6667	119.41	21.98	2.31203	5.54297e-10	3.23386e-08	MAB_4701	CAM64769.1	Conserved hypothetical protein
gene-MAB_2030	33	6	11.2767	2.11	2.30999	1.5234e-06	3.32765e-05	MAB_2030	CAM62112.1	Probable 3-oxoacyl-(Acyl-carrier-protein) synthase II KasA
gene-MAB_1975	1007	188.667	413.927	77.3067	2.29923	4.30314e-21	3.30553e-18	MAB_1975	CAM62057.1	Conserved hypothetical protein
gene-MAB_3837	89.6667	411	131.043	588.957	-2.27824	1.51209e-09	7.83061e-08	MAB_3837	CAM63911.1	Probable transcriptional regulatory protein TetR
gene-MAB_2550c	3064.67	592.667	1659.13	316.767	2.26397	5.09369e-15	1.11794e-12	MAB_2550c	CAM62631.1	Probable fatty acid desaturase
gene-MAB_1528c	15	67	11.1667	49.7967	-2.25932	1.09231e-10	8.12008e-09	MAB_1528c	CAM61614.1	Probable oxidoreductase
gene-MAB_3577c	17.6667	3.33333	4.62333	0.886667	2.25202	0.000909197	0.00610858	MAB_3577c	CAM63652.1	Putative acyl-CoA dehydrogenase
gene-MAB_4371	1.33333	6.33333	0.72	3.41667	-2.24194	0.0121086	0.0438434	MAB_4371	CAM64442.1	Putative alcohol dehydrogenase
gene-MAB_1649c	12	2.33333	66.4667	12.1333	2.23281	0.000671951	0.00476465	MAB_1649c	CAM61734.1	Hypothetical protein
gene-MAB_3830c	549.333	109.667	179.483	35.0933	2.232	9.19136e-17	2.8242e-14	MAB_3830c	CAM63905.1	Probable dehydrogenase (glucose-methanol-choline oxidoreductase?)
gene-MAB_3900c	165.667	748.333	296.123	1288.11	-2.22954	1.25056e-07	3.74274e-06	MAB_3900c	CAM63974.1	Conserved hypothetical protein
gene-MAB_0723c	106.333	21.3333	22.1833	4.37333	2.21525	1.95367e-09	9.78745e-08	MAB_0723c	CAM60819.1	Putative triacylglycerol lipase precursor
gene-MAB_1006c	2263.33	468	804.75	160.693	2.20555	8.1309e-11	6.24589e-09	MAB_1006c	CAM61096.1	Putative MCE family protein
gene-MAB_2992c	241.333	49	101.433	20.2533	2.20089	5.57347e-14	7.78428e-12	MAB_2992c	CAM63070.1	Conserved hypothetical protein
gene-MAB_0570	632.667	127	1869.02	366.767	2.19879	5.58726e-15	1.17053e-12	MAB_0570	CAM60668.1	Putative 2-C-methyl-D-erythritol 2%2C4-cyclodiphosphate synthase
gene-MAB_4475	802.667	165.333	197.143	40.1433	2.17434	2.5677e-18	1.07586e-15	MAB_4475	CAM64544.1	Conserved hypothetical protein
gene-MAB_4573c	457.333	93.3333	275.853	56.4	2.16687	1.22697e-14	2.17503e-12	MAB_4573c	CAM64642.1	Probable epoxide hydrolase EphC
gene-MAB_1005c	2496.33	528	944.327	193.593	2.16582	4.61481e-09	2.08e-07	MAB_1005c	CAM61095.1	Putative MCE family protein
gene-MAB_0494	149.333	31	62.8967	12.8267	2.16272	5.28761e-10	3.20022e-08	MAB_0494	CAM60593.1	Conserved hypothetical protein
gene-MAB_3461c	17	71.6667	77.2667	313.59	-2.16219	5.62674e-12	5.5178e-10	MAB_3461c	CAM63537.1	Conserved hypothetical protein
gene-MAB_4748c	3	13	13.58	54.9567	-2.15258	0.000552595	0.00408846	MAB_4748c	CAM64816.1	Conserved hypothetical protein (pyridoxamine 5'-phosphate oxidase?)
gene-MAB_1329	227.667	48	47.6733	9.86	2.14788	2.10112e-13	2.76688e-11	MAB_1329	CAM61417.1	Probable glycosyl transferase
gene-MAB_0720	167.667	34	84.26	17.5733	2.145	7.96198e-08	2.44645e-06	MAB_0720	CAM60816.1	Probable oligopeptide ABC transporter%2C permease protein
gene-MAB_4567c	2210.33	479.333	1069.89	228.5	2.10499	9.08743e-13	1.132e-10	MAB_4567c	CAM64636.1	Putative Mce family protein
gene-MAB_3680	62.3333	13.6667	31.62	6.76667	2.08605	1.60704e-07	4.60051e-06	MAB_3680	CAM63754.1	Strictosidine synthase family protein
gene-MAB_1629c	180.667	39	62.6433	13.5933	2.08472	2.77601e-09	1.33277e-07	MAB_1629c	CAM61714.1	Conserved hypothetical protein
gene-MAB_4030	109.667	23.6667	50.35	10.95	2.08133	9.95535e-09	4.0968e-07	MAB_4030	CAM64104.1	Putative Mce family protein
gene-MAB_4879c	31	6.66667	35.6133	7.79	2.07465	4.5482e-06	8.12505e-05	MAB_4879c	CAM64947.1	Putative phosphatase
gene-MAB_4211c	34.3333	7.66667	231.657	48.5	2.06191	4.36083e-06	7.8512e-05	MAB_4211c	CAM64284.1	Hypothetical protein
gene-MAB_0362c	315.333	69.3333	205.557	45.26	2.0597	5.34644e-10	3.20022e-08	MAB_0362c	CAM60461.1	N-acetylglucosamine-6-phosphate deacetylase NagA
gene-MAB_0899c	109.333	430.333	3287.28	12445.7	-2.03988	0.00230584	0.0125326	MAB_0899c	CAM60993.1	Possible ethyl tert-butyl ether degradation protein EthD
gene-MAB_0264	102.667	23.3333	89.8	20.1533	2.02957	7.04029e-08	2.23784e-06	MAB_0264	CAM60364.1	Possible osmoprotectant (glycine betaine/ carnitine/choline/l-proline) ABC transporter ProZ
gene-MAB_4043c	10.6667	2.33333	7.16667	1.52	2.02783	0.00811916	0.0326253	MAB_4043c	CAM64117.1	Probable short-chain dehydrogenase/reductase
gene-MAB_1525c	55.6667	12.6667	71.3267	15.9733	2.01004	1.23645e-05	0.000182071	MAB_1525c	CAM61611.1	Putative transcriptional regulator%2C TetR family
gene-MAB_1362	323.667	1234.67	272.007	1009.12	-2.00985	4.11924e-17	1.35611e-14	MAB_1362	CAM61448.1	Probable alternative RNA polymerase sigma factor
gene-MAB_0340	190.667	44.3333	116.41	26.4433	2.00968	6.64588e-08	2.14202e-06	MAB_0340	CAM60439.1	Hypothetical protein
gene-MAB_3725c	114.333	26	82.57	18.6867	2.00965	4.46891e-06	8.01448e-05	MAB_3725c	CAM63799.1	Conserved hypothetical protein
gene-MAB_4031	100	23	51.31	11.61	2.00668	1.86531e-08	7.16103e-07	MAB_4031	CAM64105.1	Putative Mce family protein
gene-MAB_2225c	380	87	123.633	28.2133	2.00668	1.75282e-12	2.01969e-10	MAB_2225c	CAM62306.1	Probable peptidase
gene-MAB_0428	563	131	341.2	77.8633	2.00385	1.78908e-10	1.26859e-08	MAB_0428	CAM60527.1	Probable peptide ABC transporter DppC
gene-MAB_0871c	430.333	99.6667	229.52	52.78	1.99452	2.17358e-14	3.45449e-12	MAB_0871c	CAM60965.1	Putative molybdenum cofactor biosynthesis protein A2
gene-MAB_0364c	200.333	47.3333	124.573	28.84	1.98409	1.14036e-06	2.5391e-05	MAB_0364c	CAM60463.1	ATPase%2C BadF/BadG/BcrA/BcrD type
gene-MAB_2226c	350.667	82.6667	114.24	26.8567	1.96533	1.25006e-08	5.05395e-07	MAB_2226c	CAM62307.1	Conserved hypothetical transmembrane protein
gene-MAB_4037	104	24.6667	79.19	18.8367	1.95331	1.83877e-07	5.19932e-06	MAB_4037	CAM64111.1	Hypothetical protein
gene-MAB_0848c	11.3333	2.66667	65.78	15.1667	1.94472	0.00625387	0.0268882	MAB_0848c	CAM60942.1	Hypothetical protein
gene-MAB_4340c	486.667	116.667	124.343	29.8567	1.93506	2.60817e-11	2.35707e-09	MAB_4340c	CAM64412.1	Probable fatty-acid-CoA synthetase FadD
gene-MAB_4308c	2	7.33333	180.6	581.413	-1.93245	0.00903094	0.0354081	MAB_4308c	CAM64380.1	Hypothetical protein
gene-MAB_2324	237.333	58	207.21	49.76	1.93039	2.43123e-12	2.73306e-10	MAB_2324	CAM62405.1	Possible tRNA/rRNA methyltransferase
gene-MAB_0906	1736.33	6257.67	967.01	3399.44	-1.92463	0.00532059	0.0236249	MAB_0906	CAM61000.1	Putative phenylacetic acid degradation protein PaaA/phenylacetate-CoA oxygenase%2C PaaG subunit
gene-MAB_1242c	3.66667	13.6667	6.72667	23.4433	-1.92319	0.00271923	0.0141296	MAB_1242c	CAM61330.1	Hypothetical protein
gene-MAB_2088	15	3.66667	11.0833	2.58667	1.91189	0.00120173	0.00757699	MAB_2088	CAM62169.1	Transposase-like protein
gene-MAB_4212c	1681.33	415.333	490.877	120.267	1.90571	3.24382e-11	2.87515e-09	MAB_4212c	CAM64285.1	Probable lipoprotein aminopeptidase LpqL
gene-MAB_0904	849	3008.67	580.403	1995.94	-1.8917	0.00691472	0.0290712	MAB_0904	CAM60998.1	Putative 3-hydroxyacyl-CoA dehydrogenase
gene-MAB_2367	679.667	171	442.897	109.68	1.8897	1.96578e-15	4.53013e-13	MAB_2367	CAM62448.1	Conserved hypothetical protein
gene-MAB_3052	147	37.6667	156.643	38.5333	1.88697	1.13755e-06	2.5391e-05	MAB_3052	CAM63130.1	Putative glutamate ABC transporter%2C permease
gene-MAB_4029	96.3333	24	62.3133	15.52	1.87876	1.78581e-06	3.75836e-05	MAB_4029	CAM64103.1	Putative YrbE family protein
gene-MAB_0686	548.333	138.667	535.987	132.957	1.87865	6.3166e-09	2.72086e-07	MAB_0686	CAM60783.1	Putative transcription regulator%2C TetR family
gene-MAB_2486c	559.667	142.667	38.2567	9.64667	1.86938	5.48032e-13	7.01633e-11	MAB_2486c	CAM62567.1	Glutamate synthase%2C large subunit
gene-MAB_4034	132	33.6667	65.6467	16.5633	1.86047	1.4658e-05	0.00020916	MAB_4034	CAM64108.1	Putative Mce family protein
gene-MAB_4703c	754.333	196.667	101.677	25.9367	1.85001	2.19802e-10	1.51204e-08	MAB_4703c	CAM64771.1	Probable membrane protein%2C MmpL
gene-MAB_4020c	47.6667	12.3333	21.0467	5.44667	1.83418	1.58291e-07	4.55976e-06	MAB_4020c	CAM64094.1	Probable oxidoreductase
gene-MAB_1297c	492	125	174.143	44.64	1.83263	0.00147969	0.00878854	MAB_1297c	CAM61385.1	Conserved hypothetical protein
gene-MAB_1300c	389.333	102.667	197.427	50.9933	1.82907	4.43979e-12	4.54733e-10	MAB_1300c	CAM61388.1	Hypothetical protein
gene-MAB_4033	190	49.6667	70.51	18.19	1.82818	2.02741e-06	4.17158e-05	MAB_4033	CAM64107.1	Putative Mce family protein
gene-MAB_0911	968	3270.67	346.6	1139.04	-1.82781	0.0116104	0.0425376	MAB_0911	CAM61005.1	Putative phenylacetate-CoA ligase
gene-MAB_2233c	259.667	67.3333	72.0467	18.6767	1.82692	2.154e-14	3.45449e-12	MAB_2233c	CAM62314.1	Conserved hypothetical membrane protein
gene-MAB_0395c	107	28	78.3567	20.36	1.81491	1.27762e-06	2.81605e-05	MAB_0395c	CAM60494.1	Conserved hypothetical protein
gene-MAB_4022c	54.3333	14.3333	31.0567	8.08333	1.81285	1.18295e-07	3.56353e-06	MAB_4022c	CAM64096.1	Probable oxidoreductase
gene-MAB_4241c	70.3333	232	209.38	677.733	-1.81017	1.43854e-07	4.18431e-06	MAB_4241c	CAM64314.1	Hypothetical protein
gene-MAB_2623c	677.667	179.667	391.747	102.713	1.80799	3.04446e-12	3.26323e-10	MAB_2623c	CAM62703.1	Branched-chain amino acid ABC transporter (LivG)
gene-MAB_0852	283.333	75	91.9933	24.1	1.80753	1.28312e-08	5.12724e-07	MAB_0852	CAM60946.1	Possible conserved polyketide synthase associated protein PapA2
gene-MAB_4704c	873.333	233	115.033	30.3167	1.80474	3.986e-12	4.17533e-10	MAB_4704c	CAM64772.1	Probable membrane protein%2C MmpL
gene-MAB_0907	69	227.333	1135.81	3699.61	-1.79888	0.0125383	0.045042	MAB_0907	CAM61001.1	Putative phenylacetic acid degradation protein PaaB/phenylacetate-CoA oxygenase%2C PaaH subunit
gene-MAB_2485c	133	36	32.5233	8.59667	1.79303	6.97294e-10	3.96769e-08	MAB_2485c	CAM62566.1	Probable sulfite reductase
gene-MAB_4509c	173.667	45	38.48	10.1867	1.79218	0.00125196	0.00782942	MAB_4509c	CAM64578.1	Conserved hypothetical protein
gene-MAB_0316	39	10.3333	28.56	7.57	1.78518	0.000700477	0.004914	MAB_0316	CAM60415.1	Probable enoyl-CoA hydratase
gene-MAB_0902	3349.67	11058.3	1353.87	4320.49	-1.78478	0.0112037	0.0414761	MAB_0902	CAM60996.1	Probable beta-ketoadipyl-CoA thiolase
gene-MAB_0900c	5651	18497.7	1167.47	3704.69	-1.77767	0.0110109	0.0409599	MAB_0900c	CAM60994.1	Putative phenylacetic acid degradation protein PaaN
gene-MAB_0908	916	2989.67	572.973	1819.34	-1.77708	0.00764227	0.0313744	MAB_0908	CAM61002.1	Putative phenylacetic acid degradation protein PaaC/phenylacetate-CoA oxygenase%2C PaaI subunit
gene-MAB_4063c	7.33333	24	29.33	91.4167	-1.77366	0.000828841	0.00565107	MAB_4063c	CAM64137.1	Transcriptional regulator%2C HxlR family
gene-MAB_0843	6.33333	1.66667	5.09667	1.27	1.76481	0.0132729	0.0469133	MAB_0843	CAM60937.1	Hypothetical protein
gene-MAB_3915	1099.33	302.333	562.88	152.333	1.76351	1.41112e-14	2.40883e-12	MAB_3915	CAM63989.1	Probable glycerol-3-phosphate dehydrogenase 2
gene-MAB_4696c	417.667	116.667	256.6	70.03	1.7482	5.92063e-07	1.4515e-05	MAB_4696c	CAM64764.1	Possible methyltransferase
gene-MAB_3905	14.6667	45.3333	453.927	1405.44	-1.74707	0.00232021	0.0125639	MAB_3905	CAM63979.1	Hypothetical protein
gene-MAB_2622c	504.667	141.333	470.15	128.67	1.74159	4.86248e-12	4.87199e-10	MAB_2622c	CAM62702.1	Branched-chain amino acid ABC transporter (LivF)
gene-MAB_3377	4	12.6667	11.8167	36.99	-1.7367	0.0014896	0.00883176	MAB_3377	CAM63453.1	Conserved hypothetical protein
gene-MAB_0429	1403.33	396.333	365.96	101.003	1.73615	3.73356e-09	1.70376e-07	MAB_0429	CAM60528.1	Putative oligopeptide ABC transporter%2CATP-binding protein
gene-MAB_1041	1431.67	4528.67	6074.94	18685.7	-1.7199	0.000432884	0.00335872	MAB_1041	CAM61131.1	Conserved hypothetical protein
gene-MAB_4693	545.333	153.667	175.513	49.1467	1.71471	1.31726e-09	7.03081e-08	MAB_4693	CAM64761.1	Probable cytochrome P450
gene-MAB_1549c	626	176.667	104.297	29.29	1.7124	2.3501e-09	1.14017e-07	MAB_1549c	CAM61634.1	Putative RNA binding protein%2C contains S1 domain
gene-MAB_4028	55.3333	15.6667	31.2067	8.71	1.71153	0.00056806	0.00416909	MAB_4028	CAM64102.1	Putative YrbE family protein
gene-MAB_0734	13.3333	3.66667	15.2133	4.2	1.70889	0.00736469	0.0304702	MAB_0734	CAM60830.1	Conserved hypothetical protein
gene-MAB_3464	8.66667	27	103.773	313.063	-1.70201	0.0049061	0.0221038	MAB_3464	CAM63540.1	Hypothetical protein
gene-MAB_2607	6.66667	20.6667	2.31667	7.00667	-1.69797	0.00143476	0.00862167	MAB_2607	CAM62688.1	Putative flavin-containing monooxygenase
gene-MAB_2625c	501.667	142.333	237.83	67.4433	1.69547	3.51414e-08	1.21779e-06	MAB_2625c	CAM62705.1	Branched-chain amino acid ABC transporter (LivH)
gene-MAB_2224c	163.667	46.6667	93.19	26.4	1.69265	2.0895e-06	4.26128e-05	MAB_2224c	CAM62305.1	Conserved hypothetical membrane protein
gene-MAB_4783	55.6667	16	16.7433	4.76333	1.68909	1.14951e-05	0.000170906	MAB_4783	CAM64851.1	PPE family protein
gene-MAB_1168	589	170.667	341.63	97.3367	1.68724	7.33813e-11	5.83129e-09	MAB_1168	CAM61256.1	Conserved hypothetical protein (phosphatase?)
gene-MAB_0909	229.667	696.667	486.163	1456.71	-1.68485	0.0120724	0.0438434	MAB_0909	CAM61003.1	Putative phenylacetic acid degradation protein PaaD/phenylacetate-CoA oxygenase%2C PaaJ subunit
gene-MAB_4450	23.3333	6.66667	14.8733	4.15	1.68459	0.00718089	0.0298519	MAB_4450	CAM64519.1	Integral membrane protein TerC
gene-MAB_1217c	6.33333	19.3333	9.63667	28.7933	-1.6808	0.00144	0.00863066	MAB_1217c	CAM61305.1	Putative transcriptional regulator%2C TetR family
gene-MAB_0409	137	39	2359.27	634.11	1.68007	7.11339e-09	3.00785e-07	MAB_0409	CAM60508.1	Putative transcriptional regulator WhiB
gene-MAB_4802	38	10.6667	41.5767	11.9667	1.67555	0.00154652	0.00905706	MAB_4802	CAM64870.1	Conserved hypothetical protein
gene-MAB_3836c	72.3333	217.667	2532.06	7264.95	-1.67094	5.03954e-05	0.000591024	MAB_3836c	CAM63910.1	Conserved hypothetical protein
gene-MAB_3312	80	236.333	102.69	301.48	-1.66876	1.19001e-09	6.52949e-08	MAB_3312	CAM63388.1	Putative transcriptional regulator%2C TetR family
gene-MAB_2936	6	18	1.69667	5.08667	-1.66808	0.00218964	0.0120287	MAB_2936	CAM63014.1	Putative cytosine/purine/uracil/thiamine/ allantoin permease
gene-MAB_2178	10.3333	3	7.90667	2.18667	1.65213	0.0035523	0.0172343	MAB_2178	CAM62259.1	Probable ABC transporter%2C ATP-binding protein
gene-MAB_1132c	236.333	68.6667	69.8367	20.41	1.6519	7.9737e-06	0.000126291	MAB_1132c	CAM61220.1	Probable L-asparagine permease 1 (transport protein)
gene-MAB_0903	568.333	1709.67	524.937	1524.56	-1.64697	0.0131525	0.0466665	MAB_0903	CAM60997.1	Putative enoyl-CoA hydratase/isomerase
gene-MAB_3115	48.3333	14.3333	45.1867	13.2367	1.64318	0.000260691	0.00229737	MAB_3115	CAM63192.1	Conserved hypothetical protein
gene-MAB_3145	117.667	35	95.7367	28.23	1.63414	1.29043e-08	5.12724e-07	MAB_3145	CAM63222.1	Conserved hypothetical protein (cobalt transport?)
gene-MAB_4023c	89.6667	27.3333	54.22	15.9433	1.63062	5.29681e-05	0.000618051	MAB_4023c	CAM64097.1	Probable oxidoreductase
gene-MAB_1935	273.667	82.6667	89.7033	26.6833	1.628	9.4213e-13	1.1427e-10	MAB_1935	CAM62018.1	Putative drug resistance transporter
gene-MAB_1115	60.6667	18.3333	76.38	22.6367	1.62308	3.63517e-07	9.5196e-06	MAB_1115	CAM61203.1	Hypothetical protein
gene-MAB_0897c	1899.33	5509	849.083	2416.12	-1.62136	3.41784e-05	0.000429233	MAB_0897c	CAM60991.1	Probable pyruvate dehydrogenase E1 component%2Calpha subunit
gene-MAB_3128c	297.667	89.3333	102.68	30.6567	1.62053	5.62155e-09	2.44431e-07	MAB_3128c	CAM63205.1	Possible DNA-damage-inducible protein F
gene-MAB_3468	100.667	296.333	954.11	2682.81	-1.61936	2.14836e-05	0.000285354	MAB_3468	CAM63544.1	Putative transcriptional regulator%2C MerR family
gene-MAB_4574c	1418.67	428.667	1502.57	448.427	1.61904	6.67385e-09	2.84813e-07	MAB_4574c	CAM64643.1	Probable transcriptional regulator%2C TetR family
gene-MAB_2467	35	101.333	9.70333	27.3967	-1.61774	1.73788e-05	0.000239817	MAB_2467	CAM62548.1	Ubiquinol-cytochrome c reductase cytochrome b subunit
gene-MAB_2325	292.667	87.6667	165.417	49.56	1.61565	5.12791e-08	1.68818e-06	MAB_2325	CAM62406.1	Putative short-chain dehydrogenase/reductase
gene-MAB_4325c	297	847	137.75	389.443	-1.61455	1.61505e-05	0.00022421	MAB_4325c	CAM64397.1	Hypothetical protein
gene-MAB_0690	1284	387.333	242.343	72.8367	1.61425	4.69667e-11	3.99198e-09	MAB_0690	CAM60787.1	Probable protease II PrtB
gene-MAB_3354	11883.3	34633.7	6535.31	18470.6	-1.61175	2.44437e-06	4.85609e-05	MAB_3354	CAM63430.1	Probable acyl-[acyl-carrier protein] desaturase DesA1
gene-MAB_2791c	36.6667	11	11.5267	3.46333	1.61167	0.000350463	0.00287929	MAB_2791c	CAM62870.1	Putative ethanolamine permease
gene-MAB_4258c	111.667	33.6667	121.327	36.3867	1.60905	2.5366e-06	4.96453e-05	MAB_4258c	CAM64331.1	Putative RNA methyltransferase
gene-MAB_2624c	1302.67	398.333	539.14	162.683	1.60691	4.7637e-11	3.99198e-09	MAB_2624c	CAM62704.1	High-affinity branched-chain amino acid ABC transporter (LivM)
gene-MAB_3902c	43933	124707	12395.1	34707	-1.6017	5.42969e-07	1.35273e-05	MAB_3902c	CAM63976.1	Conserved hypothetical protein
gene-MAB_0765	1395	4001.33	4699.28	13305.1	-1.60039	0.00267173	0.0139457	MAB_0765	CAM60861.1	Hypothetical conserved integral membrane protein
gene-MAB_4195c	354	107.667	86.61	26.2767	1.59717	7.38834e-05	0.000826526	MAB_4195c	CAM64268.1	Putative major facilitator superfamily
gene-MAB_2068c	199.333	574.667	312.85	874.333	-1.59349	7.92613e-06	0.000125971	MAB_2068c	CAM62149.1	Putative transcriptional regulator
gene-MAB_3636c	381	116.333	141.84	43.24	1.59345	1.71005e-10	1.2315e-08	MAB_3636c	CAM63710.1	Probable acyl-CoA dehydrogenase
gene-MAB_1448	120.333	340	19673.3	49760.5	-1.58797	7.69497e-08	2.38028e-06	MAB_1448	CAM61534.1	ATP synthase C chain AtpE
gene-MAB_2277	5.66667	16	1.47667	4.21333	-1.58448	0.00344594	0.0168602	MAB_2277	CAM62358.1	Probable aldehyde dehydrogenase
gene-MAB_0802	7.33333	20	4.64333	13.2967	-1.58374	0.0100985	0.0381349	MAB_0802	CAM60897.1	Hypothetical protein
gene-MAB_0399c	515	160.333	59.5967	18.2933	1.58084	2.0148e-09	9.98516e-08	MAB_0399c	CAM60498.1	Exodeoxyribonuclease V%2C beta subunit (RecB)
gene-MAB_3903	4255	11880.7	2268.49	6250.21	-1.57968	3.50342e-08	1.21779e-06	MAB_3903	CAM63977.1	Conserved hypothetical protein
gene-MAB_3835c	6478.67	18167.3	2517.05	6894.94	-1.5663	0.000189713	0.00179178	MAB_3835c	CAM63909.1	Probable coenzyme PQQ synthesis protein E PqqE
gene-MAB_2475c	128.667	358.667	485.157	1320.71	-1.56366	2.0659e-08	7.62912e-07	MAB_2475c	CAM62556.1	Conserved hypothetical protein (Activator of Hsp90 ATPase 1-like?)
gene-MAB_0477	110.333	34.3333	373.51	113.997	1.56347	0.00119951	0.00757699	MAB_0477	CAM60576.1	Probable membrane protein%2C MmpS
gene-MAB_4634c	1708.67	530.667	2543.46	785.44	1.56311	1.19254e-11	1.12172e-09	MAB_4634c	CAM64703.1	Putative TetR-family transcriptional regulator
gene-MAB_2803c	37	11.6667	18.69	5.75667	1.55851	1.48212e-05	0.000210836	MAB_2803c	CAM62882.1	Methionine import ATP-binding protein metN
gene-MAB_4566c	2592.33	822	1251.96	390.67	1.55802	3.1175e-09	1.48129e-07	MAB_4566c	CAM64635.1	Putative Mce family protein
gene-MAB_0427	472.667	148.667	259.303	80.9533	1.55345	3.63361e-08	1.24485e-06	MAB_0427	CAM60526.1	Probable dipeptide-transport integral membrane protein ABC transporter DppB
gene-MAB_2383	151.667	418	174.907	473.373	-1.55143	2.16631e-08	7.86182e-07	MAB_2383	CAM62464.1	Conserved hypothetical protein
gene-MAB_4565c	1903.67	605.333	828.243	260.25	1.54778	3.64624e-08	1.24485e-06	MAB_4565c	CAM64634.1	Putative Mce family protein
gene-MAB_4924	438	1186.67	244.923	654.993	-1.53799	8.74551e-07	2.03576e-05	MAB_4924	CAM64992.1	Conserved hypothetical protein
gene-MAB_0103	7228	19853.7	2176.03	5839.28	-1.53683	0.000120027	0.00122662	MAB_0103	CAM60203.1	Probable monooxygenase EthA
gene-MAB_4825c	37	100	42.6633	114.947	-1.53609	0.00440804	0.0203876	MAB_4825c	CAM64893.1	Conserved hypothetical protein
gene-MAB_0769c	6	17	11.14	29.08	-1.53563	0.00650445	0.0276815	MAB_0769c	CAM60865.1	Hypothetical transcriptional regulator
gene-MAB_0766	122	335	77.6767	207.47	-1.52975	6.81957e-05	0.000770377	MAB_0766	CAM60862.1	Hypothetical conserved integral membrane protein
gene-MAB_4032	109	35	56.7033	17.9733	1.52888	6.60784e-06	0.00010798	MAB_4032	CAM64106.1	Putative Mce family protein
gene-MAB_2817c	182.667	59.6667	58.07	18.4967	1.52606	4.67927e-07	1.19153e-05	MAB_2817c	CAM62896.1	Putative dihydropyrimidinase
gene-MAB_1644	104.667	34	80.6733	25.5833	1.52495	0.000122793	0.00124935	MAB_1644	CAM61729.1	Conserved hypothetical protein
gene-MAB_4295c	173	56.6667	59.93	19.1167	1.52168	1.90203e-09	9.63344e-08	MAB_4295c	CAM64368.1	Probable UDP-glucose 6-dehydrogenase (UdgA)
gene-MAB_2792c	78.3333	25.3333	22.69	7.29667	1.51471	0.00016299	0.00158819	MAB_2792c	CAM62871.1	Probable aldehyde dehydrogenase
gene-MAB_4682c	16	43.3333	578.937	1431.91	-1.51397	4.5681e-05	0.000547381	MAB_4682c	CAM64750.1	Hypothetical protein
gene-MAB_4326c	4528.33	12218.3	24665.3	65515.4	-1.50754	0.00142482	0.00859552	MAB_4326c	CAM64398.1	Conserved hypothetical protein
gene-MAB_2158c	749	248.333	267.063	87.14	1.49476	2.48168e-05	0.000324025	MAB_2158c	CAM62239.1	Probable ATP-dependent RNA helicase
gene-MAB_0281	764.333	251.667	286.653	93.54	1.49424	3.32865e-09	1.56549e-07	MAB_0281	CAM60381.1	Conserved hypothetical protein
gene-MAB_4700c	83	28	70.0033	22.8467	1.48056	0.000201744	0.00187467	MAB_4700c	CAM64768.1	Conserved hypothetical protein
gene-MAB_4173	676.667	1790.67	274.517	707.343	-1.47862	0.000392303	0.00313366	MAB_4173	CAM64246.1	Possible oxidoreductase
gene-MAB_1572	201.333	524	271.723	694.21	-1.47398	2.24386e-09	1.10021e-07	MAB_1572	CAM61657.1	Conserved hypothetical protein
gene-MAB_2232c	1511	503	137.283	45.4867	1.473	3.5125e-10	2.26141e-08	MAB_2232c	CAM62313.1	Putative FtsK/SpoIIIE family protein
gene-MAB_0929	5730	14997.3	2816.14	7229.49	-1.47205	0.000952697	0.00631051	MAB_0929	CAM61021.1	Conserved hypothetical protein
gene-MAB_1376	119	39.3333	165.933	54.66	1.47187	5.52528e-06	9.43186e-05	MAB_1376	CAM61462.1	Conserved hypothetical protein
gene-MAB_0363c	378.667	127	189.293	62.5167	1.47131	1.363e-07	4.02698e-06	MAB_0363c	CAM60462.1	Glutamine-fructose-6-phosphate transaminase
gene-MAB_0722	355.667	119	92.87	30.9033	1.46821	6.49135e-07	1.55019e-05	MAB_0722	CAM60818.1	Putative oligopeptide ABC transporter%2CATP-binding protein
gene-MAB_0156c	6255.67	16230.7	1773.66	4519.89	-1.46425	3.49929e-05	0.000437513	MAB_0156c	CAM60256.1	Iron-sulfur cluster-binding protein%2C RIESKE family
gene-MAB_2816c	79	26.6667	40.6933	13.4833	1.46369	0.000416467	0.00326445	MAB_2816c	CAM62895.1	Putative luciferase-like protein
gene-MAB_1634c	13	33.6667	1584.12	3739.36	-1.46243	0.00058553	0.00428367	rpsT	CAM61719.1	30s ribosomal protein S20
gene-MAB_4655	6	15.6667	3.57333	9.12	-1.45971	0.00324231	0.0160859	MAB_4655	CAM64724.1	Conserved hypothetical protein (metallophosphoesterase-like)
gene-MAB_4723c	62.6667	159.667	52.4367	133.323	-1.45938	2.36582e-08	8.51881e-07	MAB_4723c	CAM64791.1	Transcriptional regulator%2C MerR family
gene-MAB_0262	212.333	72	96.27	32.1833	1.45712	3.1911e-08	1.12273e-06	MAB_0262	CAM60362.1	Probable amino acid ABC transporter%2C ATP-binding
gene-MAB_4679	31.6667	82.6667	23.93	60.7467	-1.45645	0.00317416	0.0158502	MAB_4679	CAM64747.1	Putative dioxygenase
gene-MAB_2427	56	18.6667	57.6733	19.3467	1.45593	0.000108667	0.00113571	MAB_2427	CAM62508.1	Urease accessory protein (UreG)
gene-MAB_3758	1116.33	378	348.283	116.953	1.45535	1.27695e-11	1.17709e-09	MAB_3758	CAM63832.1	Putative protease
gene-MAB_3904	3066.67	7824.33	2087.64	5273.83	-1.45526	1.32714e-09	7.03081e-08	MAB_3904	CAM63978.1	Conserved hypothetical protein
gene-MAB_2425	582.667	197.667	142.253	47.7733	1.45436	2.60286e-08	9.29968e-07	MAB_2425	CAM62506.1	Urease%2C alpha subunit (UreC)
gene-MAB_2802c	15.3333	5	17.19	5.85333	1.45378	0.0123712	0.0445113	MAB_2802c	CAM62881.1	Putative ABC-type transporter%2C permease component
gene-MAB_3467c	3718.67	9615.67	13302.2	33578.4	-1.45345	6.83854e-06	0.000110982	MAB_3467c	CAM63543.1	18 kDa antigen (HSP 16.7)
gene-MAB_4564c	1321.33	448.333	523.33	175.83	1.45183	4.76312e-09	2.11089e-07	MAB_4564c	CAM64633.1	Putative Mce family protein
gene-MAB_3552	20.3333	51.6667	62.2167	156.607	-1.44793	0.00143785	0.00862895	MAB_3552	CAM63628.1	Conserved hypothetical protein
gene-MAB_1517c	76	197.667	56.32	141.223	-1.44632	5.03781e-07	1.26881e-05	MAB_1517c	CAM61603.1	Probable O-methyltransferase Omt
gene-MAB_2916	3429.67	1168	874.697	295.69	1.44444	8.23101e-06	0.00012992	MAB_2916	CAM62994.1	Conserved hypothetical protein
gene-MAB_4153c	258	88	103.413	34.9067	1.44379	5.85849e-10	3.37523e-08	MAB_4153c	CAM64226.1	Hypothetical MCE-family protein
gene-MAB_0365c	397.333	136	128.97	43.6433	1.44045	1.5755e-08	6.15379e-07	MAB_0365c	CAM60464.1	Probable sugar-transport integral membrane protein
gene-MAB_3310c	8.66667	22	10.3667	25.9433	-1.43344	0.0117142	0.0428497	MAB_3310c	CAM63386.1	Oxygen-insensitive NAD(P)H nitroreductase
gene-MAB_4312	21.6667	55.6667	24.41	60.4367	-1.43145	9.13891e-05	0.000992074	MAB_4312	CAM64384.1	Putative TetR-family transcriptional regulator
gene-MAB_1146	1260	439	19343.3	6303.27	1.43036	3.18379e-10	2.0963e-08	MAB_1146	CAM61234.1	Hypothetical protein
gene-MAB_0538	22.3333	7.66667	70.45	23.0933	1.43023	0.00585742	0.0255907	MAB_0538	CAM60637.1	Conserved hypothetical protein
gene-MAB_3246c	3160.67	1092.33	339.07	116.07	1.42786	3.53269e-10	2.26141e-08	MAB_3246c	CAM63322.1	Probable chromosome partition protein Smc
gene-MAB_2706c	382.333	976.333	146.17	362.66	-1.427	0.000163333	0.00158819	MAB_2706c	CAM62785.1	Putative transporter
gene-MAB_1088	420.667	144	489.05	167.073	1.4205	6.51842e-06	0.000107682	MAB_1088	CAM61178.1	Possible ribosomal-protein-alanine acetyltransferase RimJ
gene-MAB_4292	1189	412.333	191.013	65.6833	1.41899	7.56125e-09	3.16816e-07	MAB_4292	CAM64365.1	Putative transcriptional regulator%2C LuxR family
gene-MAB_3808c	756	262.667	259.957	89.48	1.41883	1.59081e-06	3.41025e-05	MAB_3808c	CAM63883.1	Probable dicarboxylic acid transport integral membrane protein KgtP
gene-MAB_2848c	264.667	91.6667	198.37	68.33	1.41704	1.83939e-08	7.12415e-07	MAB_2848c	CAM62927.1	Probable shikimate-5-dehydrogenase (AroE)
gene-MAB_1029c	44	109	111.173	274.55	-1.41635	5.50252e-07	1.3635e-05	MAB_1029c	CAM61119.1	Putative transcriptional regulator%2C MarR family
gene-MAB_4172c	151.667	53.3333	329.343	112.117	1.41598	2.81969e-06	5.39251e-05	MAB_4172c	CAM64245.1	Possible siderophore-binding protein
gene-MAB_1723	181.333	454	68.9	169.117	-1.41399	6.02e-08	1.96401e-06	MAB_1723	CAM61808.1	Putative phage integrase
gene-MAB_2219	48	16.6667	21.9167	7.53667	1.4135	1.23364e-05	0.000182071	MAB_2219	CAM62300.1	Putative alkanesulfonate monooxygenase
gene-MAB_3583c	1054.67	2627	3820.95	9412.99	-1.40931	0.00025718	0.0022795	MAB_3583c	CAM63658.1	Conserved hypothetical protein
gene-MAB_0248c	174.667	64	264.017	92.3067	1.40608	0.00308796	0.0155206	MAB_0248c	CAM60348.1	Putative regulatory protein%2C TetR family
gene-MAB_0157	165	412	683.513	1660.91	-1.40435	6.6048e-07	1.5611e-05	MAB_0157	CAM60257.1	Hypothetical transcriptional regulator%2C MarR
gene-MAB_3834c	4977.33	12492.7	2102.61	5153.47	-1.40431	0.00167652	0.00969522	MAB_3834c	CAM63908.1	Possible L-lactate dehydrogenase (cytochrome) LldD1
gene-MAB_4140	23.3333	57.3333	51.0433	125.917	-1.40408	0.00197579	0.0109716	MAB_4140	CAM64213.1	Conserved hypothetical protein
gene-MAB_2812	12.6667	31.3333	16.94	41.6167	-1.4034	0.000216159	0.00199256	MAB_2812	CAM62891.1	Putative transcriptional regulator%2C TetR family
gene-MAB_1303c	47.6667	116.667	57.0333	139.407	-1.4025	0.00154409	0.00905706	MAB_1303c	CAM61391.1	Hypothetical protein
gene-MAB_3438	25.6667	64.3333	16.5733	40.45	-1.40235	0.000360358	0.00293963	MAB_3438	CAM63514.1	Putative short-chain dehydrogenase/reductase
gene-MAB_1548c	71.3333	25	28.5333	9.86333	1.40116	0.00170681	0.00982111	MAB_1548c	CAM61633.1	Conserved hypothetical protein
gene-MAB_4697	219	78.3333	175.747	61.1467	1.40057	9.57652e-07	2.18578e-05	MAB_4697	CAM64765.1	Conserved hypothetical protein
gene-MAB_0894c	2754.67	6896.33	927.483	2264.56	-1.40017	0.000663582	0.00472712	MAB_0894c	CAM60988.1	Putative dihydrolipoamide dehydrogenase (LpdA)
gene-MAB_0093	146.667	362	118.033	286.123	-1.39745	4.06213e-11	3.53252e-09	MAB_0093	CAM60193.1	Conserved hypothetical protein
gene-MAB_3308	22.3333	55.6667	13.9233	33.8433	-1.39619	0.000706413	0.00493312	MAB_3308	CAM63384.1	Putative transcriptional regulator%2C LysR family
gene-MAB_2864c	292.667	103.333	181.59	63.38	1.39469	8.4571e-09	3.5116e-07	MAB_2864c	CAM62943.1	Conserved hypothetical protein
gene-MAB_0716c	513.667	183.667	1667.04	573.607	1.39401	8.12621e-11	6.24589e-09	MAB_0716c	CAM60812.1	Putative transcriptional regulator%2C MarR
gene-MAB_4662c	1256.33	445.667	1691.45	591.15	1.39007	4.10664e-10	2.59281e-08	MAB_4662c	CAM64731.1	Conserved hypothetical protein
gene-MAB_0741c	155.667	384.333	468.54	1129.3	-1.38973	3.12746e-06	5.85954e-05	MAB_0741c	CAM60837.1	Conserved hypothetical protein
gene-MAB_3637c	306.333	108	159.113	55.9633	1.38768	5.24514e-09	2.30237e-07	MAB_3637c	CAM63711.1	Putative aminoglycoside phosphotransferase
gene-MAB_2741	298	105	245.58	86.13	1.38483	2.30184e-06	4.59272e-05	MAB_2741	CAM62820.1	Conserved hypothetical protein
gene-MAB_3449c	258.667	92.3333	95.02	33.3733	1.38435	1.93412e-08	7.30687e-07	MAB_3449c	CAM63525.1	Putative transporter
gene-MAB_2047c	1686.33	4166	690.707	1663.72	-1.38219	1.55087e-05	0.000216697	MAB_2047c	CAM62129.1	Probable ferredoxin reductase
gene-MAB_2959	13.3333	32.3333	21.9067	52.8833	-1.38161	0.00167099	0.00967598	MAB_2959	CAM63037.1	Putative acetyltransferase
gene-MAB_4115c	10468.7	3767.67	1347.95	476.717	1.38107	1.08846e-06	2.46955e-05	MAB_4115c	CAM64188.1	Putative membrane protein%2C MmpL
gene-MAB_3269c	1651.67	4085	1382.9	3330.58	-1.381	3.23185e-05	0.000411481	MAB_3269c	CAM63345.1	Conserved hypothetical protein
gene-MAB_1092	16.6667	41.3333	452.78	1044.59	-1.38027	0.00123906	0.0077593	MAB_1092	CAM61181.1	Hypothetical protein
gene-MAB_3843	412.333	146	267.42	94.51	1.37967	3.5423e-09	1.64914e-07	MAB_3843	CAM63917.1	Conserved hypothetical protein
gene-MAB_1043c	30.3333	72	19.8133	47.9267	-1.37879	0.000241744	0.00216349	MAB_1043c	CAM61133.1	Putative oxidoreductase
gene-MAB_0965	622	220	269.483	95.25	1.37862	2.18985e-10	1.51204e-08	MAB_0965	CAM61057.1	Putative lipase
gene-MAB_1911c	118.333	42.3333	72.64	25.8067	1.37481	8.66614e-06	0.000135397	MAB_1911c	CAM61994.1	Conserved hypothetical protein
gene-MAB_0691	180.667	65.3333	132.963	46.93	1.37371	1.83421e-07	5.19932e-06	MAB_0691	CAM60788.1	Short-chain dehydrogenase/reductas
gene-MAB_3253c	30	10.6667	5.92333	2.10333	1.37358	0.000355436	0.00291495	MAB_3253c	CAM63329.1	Potassium-transporting ATPase B chain
gene-MAB_2477c	16061	39482.7	4880.86	11681.3	-1.3722	0.000286839	0.00246869	MAB_2477c	CAM62558.1	Probable monooxygenase
gene-MAB_2283	66	159	20.9933	50.15	-1.3703	7.10778e-06	0.00011441	MAB_2283	CAM62364.1	Putative oxidoreductase
gene-MAB_2673c	1203.33	2909	336.58	799.41	-1.36623	3.16771e-10	2.0963e-08	MAB_2673c	CAM62753.1	Probable L-aspartate oxidase NadB
gene-MAB_4768c	442.667	159	59.7533	21.3333	1.36459	1.80519e-09	9.24457e-08	MAB_4768c	CAM64836.1	Putative membrane protein%2C MmpL
gene-MAB_4035	193	69.6667	90.3533	32.1667	1.36383	0.000706075	0.00493312	MAB_4035	CAM64109.1	Putative Mce family protein
gene-MAB_0522c	58	141	17.2367	40.8567	-1.36108	0.00050717	0.00381329	MAB_0522c	CAM60621.1	Probable monooxygenase
gene-MAB_4290c	130.667	314.667	190.81	450.59	-1.36049	1.47929e-09	7.74778e-08	MAB_4290c	CAM64363.1	Conserved hypothetical protein
gene-MAB_4633	54.6667	19.6667	25.6033	9.17667	1.35553	0.00298705	0.0151338	MAB_4633	CAM64702.1	Conserved hypothetical protein
gene-MAB_1042c	5268	12818.3	1502.17	3554.79	-1.35548	0.00110116	0.00706857	MAB_1042c	CAM61132.1	Probable cytochrome c oxidase polypeptide I
gene-MAB_2934	5.66667	13.6667	5.17667	12.2533	-1.35388	0.00691393	0.0290712	MAB_2934	CAM63012.1	Probable Asp/Glu racemase
gene-MAB_4689c	238.667	86.6667	243.727	87.4133	1.35018	1.02694e-05	0.000155004	MAB_4689c	CAM64757.1	Conserved hypothetical protein
gene-MAB_2167	208.667	77.3333	108.23	39.2133	1.34161	4.12826e-06	7.491e-05	MAB_2167	CAM62248.1	Putative 3-oxoacyl-ACP synthase III
gene-MAB_4150c	425	157.333	138.61	50.34	1.33949	2.16549e-08	7.86182e-07	MAB_4150c	CAM64223.1	Hypothetical MCE-family protein
gene-MAB_4559	580.667	214	164.02	59.8067	1.33447	4.28158e-08	1.45102e-06	MAB_4559	CAM64628.1	Putative long-chain-fatty-acid CoA ligase
gene-MAB_4459c	24.3333	58	9.61333	22.2267	-1.33121	0.000163731	0.00158871	MAB_4459c	CAM64528.1	RNA polymerase sigma-70 factor%2C ECF subfamily
gene-MAB_2175	46	17	18.4267	6.67333	1.33065	0.000502186	0.00378199	MAB_2175	CAM62256.1	Conserved hypothetical protein
gene-MAB_1812c	158.333	373	3876.85	8759.21	-1.32659	0.000472987	0.00358552	MAB_1812c	CAM61896.1	Hypothetical protein
gene-MAB_3104c	232.333	86.6667	219.313	79.8133	1.3265	4.36451e-05	0.00052899	MAB_3104c	CAM63181.1	Conserved hypothetical protein
gene-MAB_1133c	96.6667	35.3333	73.6533	26.9967	1.32335	0.000134903	0.00134873	MAB_1133c	CAM61221.1	Putative serine/threonine protein kinase
gene-MAB_3947	351.333	130.333	227.073	83.2467	1.3225	5.60056e-06	9.52509e-05	MAB_3947	CAM64021.1	Possible oxidoreductase
gene-MAB_0404c	27	10.3333	26.1833	9.38667	1.32116	0.00951546	0.0367825	MAB_0404c	CAM60503.1	Putative acetyltransferase
gene-MAB_1161c	609	225.333	227.06	83.5267	1.32082	9.23879e-10	5.13031e-08	MAB_1161c	CAM61249.1	Conserved hypothetical protein (Tat-translocated enzyme Dyp-type peroxidase precursor?)
gene-MAB_2426	14.3333	5.33333	17.5333	6.23667	1.3202	0.0117018	0.0428384	MAB_2426	CAM62507.1	Urease accessory protein (UreF)
gene-MAB_0277c	89.3333	33.6667	27.6	10.1067	1.31749	0.000167937	0.00162268	MAB_0277c	CAM60377.1	Probable amino acid ABC transporter%2C permease
gene-MAB_2168	191.667	72	92.64	34.1133	1.31502	1.5037e-05	0.000212843	MAB_2168	CAM62249.1	Putative aminotransferase
gene-MAB_0323c	103.667	38.6667	100.777	37.1767	1.31488	6.29931e-06	0.000104648	MAB_0323c	CAM60422.1	Putative cobyric acid synthase CobQ2
gene-MAB_2545c	20.6667	48.6667	11.3967	26.1867	-1.31443	0.00290778	0.0148416	MAB_2545c	CAM62626.1	Hypothetical nitrilase/cyanide hydratase and apolipoprotein N-acyltransferase
gene-MAB_4625	16.3333	38	23.0367	52.95	-1.31266	0.000517937	0.00386274	MAB_4625	CAM64694.1	Putative transcriptional regulator%2C TetR family
gene-MAB_0355	491.333	184.667	170.397	63.1167	1.31031	1.84257e-06	3.84272e-05	MAB_0355	CAM60454.1	Probable ammonium transporter
gene-MAB_0360	29.6667	11	33.0567	12.1667	1.30859	0.00489355	0.0220905	MAB_0360	CAM60459.1	Conserved hypothetical protein
gene-MAB_1018c	12.3333	28.6667	5.11333	11.6567	-1.30501	0.000923271	0.00618511	MAB_1018c	CAM61108.1	Probable glycosyl transferase
gene-MAB_1247c	66.6667	154	209.593	476.66	-1.3045	1.31095e-05	0.000191815	MAB_1247c	CAM61335.1	Conserved hypothetical protein
gene-MAB_3755c	672.333	252	224.133	83.5333	1.30422	4.6483e-09	2.08e-07	MAB_3755c	CAM63829.1	Conserved hypothetical protein
gene-MAB_2373	1985	747.667	3304.33	1226.29	1.3022	3.68267e-09	1.69734e-07	MAB_2373	CAM62454.1	Putative mannose-specific lectin precursor
gene-MAB_2249	178	66.3333	64.0367	23.91	1.29981	2.47593e-06	4.89767e-05	MAB_2249	CAM62330.1	Probable lysine-N-oxygenase MbtG
gene-MAB_0810c	41	94	13.0133	29.54	-1.29789	2.18566e-07	6.0685e-06	MAB_0810c	CAM60905.1	Putative transcriptional regulator%2C GntR family
gene-MAB_0005	134.667	51	244.657	90.9167	1.29667	4.88918e-06	8.57466e-05	MAB_0005	CAM60108.1	Conserved hypothetical protein
gene-MAB_0492	719	274.333	1611.95	599.81	1.29099	5.43126e-10	3.20932e-08	MAB_0492	CAM60591.1	Conserved hypothetical protein
gene-MAB_2048c	3240.33	7544.33	1085.44	2455.08	-1.2898	0.000426201	0.00331258	MAB_2048c	CAM62130.1	Probable cytochrome P450
gene-MAB_2535	47.3333	18	15.99	5.96667	1.28869	4.86071e-05	0.000574437	MAB_2535	CAM62616.1	Probable amino acid transporter
gene-MAB_4045c	312	118.333	106.69	40.2833	1.28563	3.7589e-07	9.78801e-06	MAB_4045c	CAM64119.1	Probable ATP-binding protein ABC transporter
gene-MAB_3782c	1348.67	516.333	1060.85	400.927	1.28163	5.09169e-10	3.12902e-08	MAB_3782c	CAM63857.1	Methionine aminopeptidase Map
gene-MAB_4725	65.3333	148.667	14.5233	32.48	-1.28031	3.96783e-06	7.25704e-05	MAB_4725	CAM64793.1	Probable peptidase
gene-MAB_1891	29.3333	68.3333	27.0767	60.8333	-1.27997	0.0120896	0.0438434	MAB_1891	CAM61974.1	Conserved hypothetical protein
gene-MAB_1118c	37.3333	85.3333	868.673	1875.69	-1.27845	4.56586e-05	0.000547381	MAB_1118c	CAM61206.1	Hypothetical protein
gene-MAB_4089c	32.3333	72.6667	37.0133	82.9933	-1.27562	0.000184928	0.00175739	MAB_4089c	CAM64162.1	Putative transcriptional regulator%2C TetR family
gene-MAB_1068c	510	196.333	729.227	275.223	1.27472	9.5797e-07	2.18578e-05	MAB_1068c	CAM61158.1	Conserved hypothetical protein
gene-MAB_4398c	127.667	49.6667	142.647	54.0833	1.27165	0.0015036	0.00887338	MAB_4398c	CAM64468.1	Conserved hypothetical protein
gene-MAB_2879c	3598.67	1386.33	1325.69	505.263	1.27039	7.37452e-08	2.29657e-06	MAB_2879c	CAM62958.1	Probable protein-export membrane protein SecF
gene-MAB_0430	226	86.3333	199.887	76.0833	1.26996	2.36873e-07	6.4985e-06	MAB_0430	CAM60529.1	Conserved hypothetical protein
gene-MAB_3367	587	227.667	62.6467	23.98	1.26379	6.89169e-08	2.20582e-06	MAB_3367	CAM63443.1	Putative fatty-acid-CoA ligase
gene-MAB_1567	296.667	113.333	532.557	201.49	1.26362	4.5724e-05	0.000547381	MAB_1567	CAM61652.1	Probable HNH endonuclease precursor
gene-MAB_0263	47.3333	18.3333	55.3933	20.95	1.26279	0.000632757	0.00457112	MAB_0263	CAM60363.1	Possible osmoprotectant (glycine betaine/ carnitine/choline/l-proline) ABC transporter ProW
gene-MAB_4354	10.3333	23.3333	13.3767	29.71	-1.26238	0.00270549	0.0140837	MAB_4354	CAM64426.1	Putative NADH dehydrogenase/NAD(P)H nitroreductase
gene-MAB_4913c	129.667	292	117.097	259.337	-1.26184	0.000348396	0.00287256	MAB_4913c	CAM64981.1	Putative short chain dehydrogenase/reductase
gene-MAB_4137c	135.333	302	268.74	593.35	-1.26156	1.2781e-06	2.81605e-05	MAB_4137c	CAM64210.1	Conserved hypothetical protein
gene-MAB_0927	15.3333	35	3.5	7.65333	-1.26003	0.00117896	0.00750456	MAB_0927	CAM61019.1	Probable glycosyltransferase
gene-MAB_3469	42	95.3333	197.053	432.353	-1.25945	0.000935674	0.00625003	MAB_3469	CAM63545.1	MutT/NUDIX family protein
gene-MAB_3870c	1371.67	529.667	261.183	100.67	1.25552	4.56616e-08	1.52137e-06	MAB_3870c	CAM63944.1	Probable molybdopterin oxidoreductase
gene-MAB_4472	444.667	173	38.4833	14.9233	1.24957	1.87999e-08	7.16103e-07	MAB_4472	CAM64541.1	Conserved hypothetical protein
gene-MAB_1063	83	32.6667	102.857	39.4367	1.24945	0.000146296	0.00144076	MAB_1063	CAM61153.1	Probable 5'-phosphoribosylglycinamide formyltransferase PurN
gene-MAB_1497c	12	26.6667	19.5133	42.56	-1.24844	0.00303085	0.0153171	MAB_1497c	CAM61583.1	Putative regulatory protein%2C TetR family
gene-MAB_3413c	4188.33	1656.33	793.25	307.957	1.24694	2.06908e-08	7.62912e-07	MAB_3413c	CAM63489.1	Ribonucleoside-diphosphate reductase alpha subunit
gene-MAB_1291	1148	450	1390.23	537.513	1.24584	1.3223e-10	9.67375e-09	MAB_1291	CAM61379.1	Conserved hypothetical protein
gene-MAB_0470c	37	82.6667	24.87	54.2833	-1.24534	0.00130795	0.0080701	MAB_0470c	CAM60569.1	Putative hydrolase (alpha/beta hydrolase fold)
gene-MAB_0312c	384.667	149.667	141.083	54.7633	1.24418	2.69542e-07	7.35099e-06	MAB_0312c	CAM60411.1	Enolase (Eno)
gene-MAB_2932c	385.333	868	81.04	177.477	-1.24194	0.00417594	0.0195202	MAB_2932c	CAM63010.1	Probable xanthine/uracil permease
gene-MAB_3521c	21.3333	47	400.753	866.893	-1.24142	0.00574473	0.0252889	MAB_3521c	CAM63597.1	Probable nitrite reductase
gene-MAB_0612c	33.6667	75	14.3867	31.1167	-1.23788	4.80355e-06	8.48259e-05	MAB_0612c	CAM60710.1	Probable acetyl-CoA acetyltransferase FadA
gene-MAB_3355	3389.67	7484	2314.65	5029.16	-1.23507	9.4593e-05	0.00101193	MAB_3355	CAM63431.1	Putative secreted hydrolase
gene-MAB_3385	70.3333	156.667	62.4	135.613	-1.23505	0.000227675	0.00206806	MAB_3385	CAM63461.1	Conserved hypothetical protein
gene-MAB_1542c	91.6667	36.3333	20.71	8.05667	1.23495	0.00381568	0.0181819	MAB_1542c	CAM61627.1	Probable amino acid permease
gene-MAB_3116c	222	88.6667	141.04	54.9833	1.23331	2.90096e-07	7.81902e-06	MAB_3116c	CAM63193.1	tRNA pseudouridine synthase B (TruB)
gene-MAB_0159	49.6667	110.333	28.0867	60.7567	-1.23276	2.60904e-05	0.000338735	MAB_0159	CAM60259.1	Hypothetical 2-nitropropane dioxygenase
gene-MAB_0004	959	379	382.087	149.777	1.23092	3.09879e-10	2.0963e-08	recF	CAM60107.1	DNA replication and repair protein RecF
gene-MAB_3099c	30	66.6667	66.88	143.703	-1.23075	0.000199466	0.00186101	MAB_3099c	CAM63176.1	Putative transcriptional regulator%2C AsnC family
gene-MAB_2953	36	80	50.5133	109.587	-1.22919	0.000749878	0.00518169	MAB_2953	CAM63031.1	Hypothetical protein
gene-MAB_2401	221	88	163.01	63.7633	1.228	2.18361e-06	4.39488e-05	MAB_2401	CAM62482.1	Conserved hypothetical protein
gene-MAB_2119c	245	97	30.72	12.06	1.2277	1.54577e-06	3.34481e-05	MAB_2119c	CAM62200.1	Putative polyketide synthase MbtD
gene-MAB_2136	257.667	566.333	269.42	582.193	-1.22764	4.71139e-06	8.35184e-05	MAB_2136	CAM62217.1	NADH-quinone oxidoreductase%2C C subunit NuoC
gene-MAB_2929c	298.333	657	186.08	401.153	-1.22287	2.09296e-05	0.000279608	MAB_2929c	CAM63007.1	Putative urate oxidase
gene-MAB_2857c	185	73.6667	113.31	44.57	1.22235	1.5358e-06	3.33893e-05	MAB_2857c	CAM62936.1	Conserved hypothetical protein (transglutaminase-like domain protein)
gene-MAB_4402	30.6667	68.6667	142.177	301.81	-1.22193	0.000588222	0.00429654	MAB_4402	CAM64472.1	Heat shock protein Hsp20
gene-MAB_0341	65	26	90.6433	35.1333	1.2219	0.00370756	0.0178107	MAB_0341	CAM60440.1	Putative transcriptional regulator%2C TetR family
gene-MAB_0356c	99.3333	217.333	134.147	288.35	-1.22136	9.81564e-06	0.000149308	MAB_0356c	CAM60455.1	Conserved hypothetical protein
gene-MAB_1556	101.333	222	188.69	404.837	-1.21858	1.55153e-05	0.000216697	MAB_1556	CAM61641.1	Conserved hypothetical protein
gene-MAB_2716c	60.3333	24	14.7067	5.80667	1.21832	0.00022794	0.00206806	MAB_2716c	CAM62795.1	Probable manganese transport transmembrane protein
gene-MAB_4568c	1342.67	532	381.85	150.997	1.2178	6.31203e-06	0.000104648	MAB_4568c	CAM64637.1	Putative Mce family protein
gene-MAB_4273c	6712.33	14614.7	1505.69	3226.33	-1.21703	2.72418e-08	9.65825e-07	MAB_4273c	CAM64346.1	Chaperone protein DnaK (Hsp 70)
gene-MAB_0447c	81.6667	33	91.3967	35.7433	1.21607	5.34558e-05	0.000622166	MAB_0447c	CAM60546.1	Hypothetical protein
gene-MAB_0337c	2298	5023.33	527.367	1126.09	-1.21344	8.82472e-07	2.04388e-05	MAB_0337c	CAM60436.1	Probable 2-isopropylmalate synthase (LeuA)
gene-MAB_2369	471.333	189	399.403	157.997	1.21069	5.98095e-07	1.45853e-05	MAB_2369	CAM62450.1	Hypothetical segregation and condensation protein B
gene-MAB_3544	25.6667	10.3333	60.72	23.71	1.20953	0.00334784	0.0165383	MAB_3544	CAM63620.1	Conserved hypothetical protein
gene-MAB_2583c	267.667	583	256.07	546.113	-1.20911	3.11324e-05	0.000398581	MAB_2583c	CAM62664.1	Putative transcription regulator%2C AraC family
gene-MAB_0400c	380	153.333	44.3167	17.66	1.20697	5.47951e-06	9.3885e-05	MAB_0400c	CAM60499.1	Exodeoxyribonuclease V%2C gamma subunit (RecC)
gene-MAB_4712	912.667	366.667	570.367	226.843	1.20645	4.58821e-08	1.52137e-06	MAB_4712	CAM64780.1	Putative transcriptional regulator%2C AraC
gene-MAB_1580	2045.33	832.333	623.547	249.027	1.20614	2.02309e-08	7.58082e-07	MAB_1580	CAM61665.1	Trigger factor (TF)
gene-MAB_0037c	2387.67	958.333	700.913	279.663	1.20496	3.11906e-07	8.35799e-06	MAB_0037c	CAM60139.1	Possible serine/threonine phosphatase Ppp
gene-MAB_1908c	101	40.3333	38.89	15.4933	1.20409	0.000519957	0.00387154	MAB_1908c	CAM61991.1	Conserved hypothetical protein
gene-MAB_1288	52.3333	21	65.11	26.0767	1.2038	0.00032431	0.00273262	MAB_1288	CAM61376.1	Putative transcriptional regulator%2C TetR family
gene-MAB_4897c	18.3333	7.33333	2769.61	977.183	1.20363	0.0105657	0.0394311	rpsR.1	CAM64965.1	30S ribosomal protein S18
gene-MAB_1058	11	24	15.9367	33.4967	-1.20361	0.00292163	0.0148793	MAB_1058	CAM61148.1	Conserved hypothetical protein
gene-MAB_2071	22	47	15.1033	32.1167	-1.20246	0.000296112	0.00252737	MAB_2071	CAM62152.1	Probable short-chain dehydrogenase/reductase
gene-MAB_2922c	163	351	118.42	251.933	-1.20236	0.000590052	0.00430308	MAB_2922c	CAM63000.1	Carbon-nitrogen hydrolase family protein/ nitrilase/cyanide hydratase
gene-MAB_2050	362	781.333	190.42	404.107	-1.20229	6.05097e-08	1.96401e-06	MAB_2050	CAM62132.1	Putative HTH-type transcriptional regulator AraC
gene-MAB_0324c	466.667	187.667	172.103	68.7233	1.20216	1.09841e-06	2.46955e-05	MAB_0324c	CAM60423.1	Putative Mur ligase family protein
gene-MAB_3465	43.3333	93.6667	151.047	318.527	-1.20197	1.88872e-05	0.000258311	MAB_3465	CAM63541.1	Putative sulfate transporter/antisigma-factor
gene-MAB_0438c	48.3333	103.333	38.7167	82.3433	-1.20161	0.00171626	0.00986312	MAB_0438c	CAM60537.1	Conserved hypothetical protein
gene-MAB_2370	618.667	251.667	489.623	195.18	1.20117	3.29822e-07	8.787e-06	MAB_2370	CAM62451.1	Probablel RNA pseudouridine synthase
gene-MAB_1103	52.6667	114	48.6233	102.85	-1.20066	1.86119e-05	0.000255304	MAB_1103	CAM61192.1	Hypothetical protein
gene-MAB_1138c	96.6667	207	62.74	132.337	-1.1959	1.75965e-06	3.7203e-05	MAB_1138c	CAM61226.1	Putative transcriptional regulator%2C MarR family
gene-MAB_0253	63.6667	25.6667	142.917	57.1467	1.19459	0.000423232	0.00330064	MAB_0253	CAM60353.1	Hypothetical protein
gene-MAB_0896c	4415	9554.67	2362.04	5002.62	-1.19394	0.00157275	0.00918732	MAB_0896c	CAM60990.1	Putative pyruvate dehydrogenase E1 component%2Cbeta subunit
gene-MAB_0358	58.3333	24	66.32	26.2933	1.1926	0.00041894	0.00327826	MAB_0358	CAM60457.1	Hypothetical conserved membrane protein PknM or conserved lipoprotein LppH
gene-MAB_2309c	27.6667	59.3333	100.35	207.44	-1.19177	5.22237e-05	0.000610912	MAB_2309c	CAM62390.1	Putative transcriptional regulator
gene-MAB_3486	2764	1140.33	887.52	357.847	1.18957	4.34426e-08	1.46151e-06	MAB_3486	CAM63562.1	Probable acyl-CoA dehydrogenase
gene-MAB_2230c	218.333	87.6667	60.18	24.3	1.18945	2.78174e-06	5.37492e-05	MAB_2230c	CAM62311.1	Hypothetical PPE family protein
gene-MAB_1396	236.667	97.3333	72.2333	29.1633	1.18867	3.58842e-07	9.45088e-06	MAB_1396	CAM61482.1	Probable drug resistance transporter%2C EmrB/QacA subfamily
gene-MAB_2591c	38.3333	81.3333	95.7933	201.177	-1.18497	0.000238934	0.00214668	MAB_2591c	CAM62672.1	Conserved hypothetical protein
gene-MAB_3369	16	34	14.7167	31.0133	-1.18477	0.00178098	0.010134	MAB_3369	CAM63445.1	Putative integral membrane amino acid transport protein
gene-MAB_4422	7091	2887.33	1518.04	615.583	1.18405	2.0345e-05	0.000274182	MAB_4422	CAM64492.1	Putative succinate dehydrogenase%2C flavoprotein subunit
gene-MAB_3957	9.33333	20	7.99667	16.8633	-1.18347	0.0130157	0.0463953	MAB_3957	CAM64031.1	Superoxide dismutase SodM
gene-MAB_2923c	54.3333	113.667	48.4833	101.98	-1.18322	0.00268595	0.014004	MAB_2923c	CAM63001.1	Conserved hypothetical protein
gene-MAB_4307	4674.33	1923	728.207	295.283	1.18181	1.57162e-06	3.38486e-05	MAB_4307	CAM64379.1	Possible arylsulfatase AtsA
gene-MAB_1134c	940	394	124.08	50.5333	1.18059	7.29989e-08	2.28879e-06	MAB_1134c	CAM61222.1	Probable membrane protein%2C MmpL
gene-MAB_0895c	3098.33	6588	1210.07	2533.31	-1.17892	0.00336017	0.016546	MAB_0895c	CAM60989.1	Putative dihydrolipoamide s-acetyltransferase component of pyruvate dehydrogenase complex E2
gene-MAB_0198	212	87	273.193	110.387	1.17733	3.1976e-05	0.000408248	MAB_0198	CAM60298.1	Conserved hypothetical protein
gene-MAB_4323	69	28.3333	19.2633	7.83	1.17682	5.36017e-05	0.000622293	MAB_4323	CAM64395.1	Putative amino acid transporter
gene-MAB_0885c	1283.67	529.667	3736.81	1502.12	1.17482	6.59958e-07	1.5611e-05	MAB_0885c	CAM60979.1	Hypothetical lipoprotein lpqH precursor
gene-MAB_3239c	31.3333	13	536.103	208.93	1.17277	0.0019592	0.0109189	MAB_3239c	CAM63315.1	Probable nitrogen regulatory protein P-II
gene-MAB_2187	55.3333	118	4436.32	8598.36	-1.17266	0.000486248	0.00367999	MAB_2187	CAM62268.1	Sec-independent protein translocase protein TatA/E
gene-MAB_4563c	1886.33	774.667	707.183	288.367	1.17173	1.0291e-05	0.000155004	MAB_4563c	CAM64632.1	Putative Mce family protein
gene-MAB_1367c	882	361.333	320.383	130.677	1.17171	5.46859e-06	9.3885e-05	MAB_1367c	CAM61453.1	Conserved hypothetical protein
gene-MAB_0493	136.333	56.6667	58.7367	23.9467	1.17046	0.000284914	0.00245911	MAB_0493	CAM60592.1	Hypothetical protein
gene-MAB_2800	45	18.3333	40.3267	16.6	1.17022	0.000904539	0.00608616	MAB_2800	CAM62879.1	Conserved hypothetical protein
gene-MAB_4691c	16659	6936	231.37	94.7333	1.16967	2.81275e-05	0.000364157	MAB_4691c	CAM64759.1	Probable non-ribosomal peptide synthetase PstA
gene-MAB_1062	1490.33	613	516.267	211.173	1.16951	1.86481e-07	5.24079e-06	MAB_1062	CAM61152.1	Conserved hypothetical protein
gene-MAB_3078	116	245	196.49	405.68	-1.16907	6.17758e-07	1.49855e-05	MAB_3078	CAM63156.1	Putative transcriptional regulator%2C TetR family
gene-MAB_0213c	91.3333	190.333	55.9367	115.97	-1.16796	4.252e-07	1.09483e-05	MAB_0213c	CAM60313.1	Conserved hypothetical protein
gene-MAB_0807	115.667	245.333	56.61	117.16	-1.16716	0.000131669	0.00132371	MAB_0807	CAM60902.1	Conserved hypothetical protein
gene-MAB_4711	140.333	291	78.1633	161.797	-1.16593	0.00137822	0.00838021	MAB_4711	CAM64779.1	Conserved hypothetical protein
gene-MAB_1921	1676.67	693	214.517	88.18	1.16308	3.50822e-07	9.29275e-06	MAB_1921	CAM62004.1	Glutamate-ammonia-ligase adenylyltransferase GlnE
gene-MAB_1477	839.667	348	449.667	184.647	1.1626	1.21312e-09	6.57797e-08	MAB_1477	CAM61563.1	Conserved hypothetical protein (peptidase?)
gene-MAB_1387	226.667	94	83.0933	34.3267	1.15842	1.28308e-06	2.81605e-05	MAB_1387	CAM61473.1	Putative esterase/lipase/beta-lactamase
gene-MAB_0508c	399.333	164.667	149.007	61.42	1.15808	3.86073e-05	0.000474509	MAB_0508c	CAM60607.1	Conserved hypothetical protein
gene-MAB_3105c	1457.33	610	563.787	232.173	1.15805	6.24694e-07	1.50744e-05	MAB_3105c	CAM63182.1	Hypothetical protease
gene-MAB_4011c	414.667	173.333	290.6	119.727	1.15782	1.70253e-06	3.61612e-05	MAB_4011c	CAM64085.1	Conserved hypothetical protein (xylose isomerase-like)
gene-MAB_4907	1689.67	709	781.293	321.997	1.15663	3.41335e-05	0.000429233	MAB_4907	CAM64975.1	Myo-inositol-1-phosphate synthase
gene-MAB_3866c	613.667	255.333	196.917	81.2333	1.15514	5.29973e-06	9.19864e-05	MAB_3866c	CAM63940.1	Putative amino acid permease
gene-MAB_2177	139.667	291	71.0933	145.84	-1.1535	9.60646e-05	0.00102254	MAB_2177	CAM62258.1	Probable ABC transporter%2C periplasmic
gene-MAB_4562	276.333	117.333	123.04	50.7	1.15325	0.00194135	0.0108588	MAB_4562	CAM64631.1	Putative lipoprotein LprO
gene-MAB_0594c	70.3333	29	38.9133	16.21	1.15087	0.000104148	0.00109096	MAB_0594c	CAM60692.1	Probable acyl-CoA dehydrogenase FadE
gene-MAB_1391	256.333	107	108.247	44.9367	1.14699	9.20161e-06	0.000141367	MAB_1391	CAM61477.1	Putative transcriptional regulator
gene-MAB_0695	604.667	1252.33	158.147	322.97	-1.14487	0.000172592	0.0016607	MAB_0695	CAM60792.1	Putative fumarate reductase/succinate dehydrogenase
gene-MAB_1961	7955	16589.3	3934.82	8031.71	-1.14465	3.63938e-05	0.000449999	MAB_1961	CAM62043.1	Probable cytochrome c oxidase subunit 2 precursor
gene-MAB_0330	353.333	149.333	142.32	59.15	1.14309	0.00114547	0.00731231	MAB_0330	CAM60429.1	Beta-lactamase
gene-MAB_0371	128.667	54.3333	138.077	57.2867	1.14237	6.88979e-05	0.000776407	MAB_0371	CAM60470.1	Conserved hypothetical protein
gene-MAB_3244	259.667	109	217.63	90.16	1.14205	5.82725e-05	0.000668105	MAB_3244	CAM63320.1	Mercury resistance transport protein/cytochrome c biogenesis protein
gene-MAB_1385	622.667	263.333	448.68	186.527	1.14203	1.26288e-07	3.75524e-06	MAB_1385	CAM61471.1	Probable lipoprotein LpqZ
gene-MAB_1527	246.667	103.667	75.9267	31.6367	1.14175	1.02464e-05	0.000155004	MAB_1527	CAM61613.1	Probable monooxygenase
gene-MAB_4095c	7000.67	2947.33	2560.32	1068.11	1.14118	0.000391505	0.00313272	MAB_4095c	CAM64168.1	Isocitrate lyase (AceA)
gene-MAB_2493c	49.3333	101.667	36.4033	73.9833	-1.14044	1.27587e-05	0.000187276	MAB_2493c	CAM62574.1	Similar to streptomycin adenyltransferase
gene-MAB_3366	530.667	224	202.773	84.6433	1.13987	1.55813e-08	6.13797e-07	MAB_3366	CAM63442.1	Possible glycosyl transferase
gene-MAB_3221c	303.333	637.333	10729.5	21118.9	-1.13969	0.000719716	0.00500327	MAB_3221c	CAM63297.1	Conserved hypothetical protein
gene-MAB_0901c	106.333	221	141.953	288.393	-1.13792	0.0036174	0.0174582	MAB_0901c	CAM60995.1	Putative transcriptional regulator%2C TetR family
gene-MAB_3174	149	308.333	2487.74	4991.62	-1.1376	0.0018902	0.0106503	MAB_3174	CAM63251.1	Conserved hypothetical protein
gene-MAB_1373	454	193.333	283.62	118.423	1.13588	1.24869e-08	5.05395e-07	MAB_1373	CAM61459.1	Probable sugar ABC transporter%2C permease protein SugA
gene-MAB_2182c	323.333	137.333	123.003	51.4167	1.13557	5.0361e-07	1.26881e-05	MAB_2182c	CAM62263.1	Hypothetical glycosyl transferase
gene-MAB_2982c	270	560.667	69.49	141.073	-1.13536	0.000979141	0.00643775	MAB_2982c	CAM63060.1	Hypothetical protein
gene-MAB_0532	36	73	166.947	331.8	-1.13227	4.347e-05	0.000528636	MAB_0532	CAM60631.1	Hypothetical protein
gene-MAB_1492	1487	632	166.893	70.0967	1.13227	2.06796e-07	5.77649e-06	MAB_1492	CAM61578.1	Conserved hypothetical protein
gene-MAB_3161c	195	82	249.593	104.25	1.1311	0.000322815	0.00272501	MAB_3161c	CAM63238.1	Conserved hypothetical protein
gene-MAB_0993c	348	146	219.487	91.8367	1.1296	5.54429e-05	0.000640442	MAB_0993c	CAM61084.1	Putative transcriptional regulator%2C LysR family
gene-MAB_3817c	2569.33	1093.67	1836.92	771.883	1.128	1.4095e-07	4.13784e-06	rplB	CAM63892.1	50S ribosomal protein L2
gene-MAB_3483	687.333	299.667	205.28	86.3233	1.12783	0.00483842	0.0219275	MAB_3483	CAM63559.1	Putative oxygenase
gene-MAB_2724c	1021.67	432.667	531.827	223.973	1.12603	1.07519e-07	3.26023e-06	MAB_2724c	CAM62803.1	Conserved hypothetical protein
gene-MAB_4394	769.667	327.333	506.623	213.35	1.12502	3.76095e-06	6.96153e-05	MAB_4394	CAM64465.1	Conserved hypothetical protein (allophanate hydrolase?)
gene-MAB_0930	5952	12294	1616.98	3259.06	-1.12383	0.00240248	0.0128458	MAB_0930	CAM61022.1	Putative ferredoxin/ferredoxin--NADP reductase
gene-MAB_2786	90.3333	183.333	114.11	227.963	-1.1171	0.00038145	0.00308439	MAB_2786	CAM62865.1	Hypothetical protein
gene-MAB_4327	53.6667	109.667	22.03	43.95	-1.11631	3.79882e-05	0.000468149	MAB_4327	CAM64399.1	Conserved hypothetical protein
gene-MAB_1064	1867.33	800	514.287	218.197	1.11625	6.36481e-07	1.52789e-05	MAB_1064	CAM61154.1	Probable bifunctional purine biosynthesis protein PurH
gene-MAB_0809c	91.3333	39	27.35	11.5867	1.1162	0.00036419	0.0029552	MAB_0809c	CAM60904.1	Conserved hypothetical PPE family protein
gene-MAB_1003c	1247.67	540	923.02	390.723	1.11606	1.51008e-05	0.000212843	MAB_1003c	CAM61093.1	Conserved hypothetical protein
gene-MAB_0937c	3047	1307.33	385.523	163.753	1.11548	2.08578e-06	4.26128e-05	MAB_0937c	CAM61029.1	Putative membrane protein%2C MmpL family
gene-MAB_0407c	3831.67	1649.33	2159.83	916.427	1.11541	8.90037e-08	2.71667e-06	MAB_0407c	CAM60506.1	Conserved hypothetical protein (metallophospho esterase?)
gene-MAB_3117c	109.333	47	124.95	52.73	1.11397	0.00231337	0.0125587	MAB_3117c	CAM63194.1	Possible 4'-phosphopantetheinyl transferase
gene-MAB_1588c	1061.67	458.667	499.27	212.367	1.11388	0.00179207	0.0101845	MAB_1588c	CAM61673.1	Putative oxidoreductase
gene-MAB_4638	60	26	27.4533	11.5767	1.11228	0.0132662	0.0469133	MAB_4638	CAM64707.1	Galactokinase (GalK)
gene-MAB_4911c	357.667	721.667	128.643	256.09	-1.11031	2.44294e-05	0.000319872	MAB_4911c	CAM64979.1	Probable acyl-CoA dehydrogenase FadE
gene-MAB_0036c	1769.67	755	538.123	229.207	1.10952	3.85065e-06	7.09905e-05	MAB_0036c	CAM60138.1	Probable cell division protein RodA
gene-MAB_0880	732.333	318.667	260.427	111.183	1.10613	5.68894e-07	1.40216e-05	MAB_0880	CAM60974.1	Conserved hypothetical protein
gene-MAB_3671c	381.333	162	136.79	58.3867	1.10595	1.11048e-05	0.000165638	MAB_3671c	CAM63745.1	Probable thymidine phosphorylase DeoA
gene-MAB_1462c	343.667	695.333	1034.24	2037.6	-1.10182	4.07246e-06	7.41896e-05	MAB_1462c	CAM61548.1	Conserved hypothetical protein (Glyoxalase/ Bleomycin resistance protein?)
gene-MAB_2917	58.3333	25.6667	29.3033	12.5	1.10116	0.00154464	0.00905706	MAB_2917	CAM62995.1	Putative hydrolase
gene-MAB_0398c	204	88.3333	52.5633	22.52	1.1008	0.000266447	0.00233471	MAB_0398c	CAM60497.1	Exodeoxyribonuclease V%2C alpha subunit (RecD)
gene-MAB_4900c	943.333	408	249.28	106.833	1.10028	8.93849e-06	0.000138712	MAB_4900c	CAM64968.1	Conserved hypothetical protein
gene-MAB_4881c	56	24.3333	20.5367	8.75667	1.09989	0.0122906	0.0442557	MAB_4881c	CAM64949.1	Major facilitator superfamily MFS
gene-MAB_3051	422.333	185.333	214.98	92.1933	1.09855	0.00026064	0.00229737	MAB_3051	CAM63129.1	Putative glutamate ABC transporter%2C periplasmic protein
gene-MAB_0692c	253.667	109.333	81.75	35.2133	1.0967	9.5206e-05	0.00101575	MAB_0692c	CAM60789.1	Probable sugar transporter
gene-MAB_4570c	623.333	266.667	475.833	204.527	1.09466	0.000148299	0.00145204	MAB_4570c	CAM64639.1	Probable enoyl-CoA hydratase/isomerase
gene-MAB_3281	795	343.667	664.58	285.413	1.09278	2.94773e-06	5.59098e-05	MAB_3281	CAM63357.1	Putative enoyl-CoA hydratase/isomerase
gene-MAB_1491	183	79.6667	159.07	68.4267	1.09137	1.17934e-05	0.000174777	MAB_1491	CAM61577.1	Conserved hypothetical protein
gene-MAB_2449	83.3333	165	54.88	107.97	-1.09108	0.000828218	0.00565107	MAB_2449	CAM62530.1	Conserved hypothetical protein
gene-MAB_2291	98	43.6667	254.613	107.697	1.09059	0.00759884	0.0312985	MAB_2291	CAM62372.1	Conserved hypothetical protein
gene-MAB_2927c	399	797.333	134.84	265.093	-1.09024	8.56514e-05	0.000939923	MAB_2927c	CAM63005.1	Putative hydrolase
gene-MAB_3847	213.667	427	73.4567	144.16	-1.08921	1.50943e-05	0.000212843	MAB_3847	CAM63921.1	Conserved hypothetical protein
gene-MAB_4886	21.6667	43.3333	53.6	104.947	-1.08894	0.0099478	0.0377672	MAB_4886	CAM64954.1	Conserved hypothetical protein
gene-MAB_3677	33	65.3333	47.4467	93.12	-1.08838	0.00131615	0.00808239	MAB_3677	CAM63751.1	Possible transposase fusion protein
gene-MAB_1040	3757.33	7560	2351.48	4615.42	-1.08792	3.5535e-05	0.000442651	MAB_1040	CAM61130.1	Conserved hypothetical protein
gene-MAB_4611c	25.6667	51.3333	25.0533	49.2733	-1.08726	0.00320455	0.0159481	MAB_4611c	CAM64680.1	Putative transcriptional regulator
gene-MAB_0584	293	586.333	118.543	232.28	-1.08685	0.000217134	0.00199754	MAB_0584	CAM60682.1	Conserved hypothetical protein
gene-MAB_4036	127.667	55.3333	92.7433	40.2867	1.08522	0.000882837	0.00595754	MAB_4036	CAM64110.1	Conserved hypothetical protein
gene-MAB_1374	354.667	155.667	253.137	109.477	1.08471	1.76619e-05	0.000242996	MAB_1374	CAM61460.1	Probable sugar ABC transporter%2C permease protein SugB
gene-MAB_0370	499.667	220	182.643	79.1433	1.08446	7.93277e-07	1.85595e-05	MAB_0370	CAM60469.1	Conserved hypothetical protein
gene-MAB_2096c	43	85.3333	134.207	261.94	-1.08387	0.000500382	0.00377457	MAB_2096c	CAM62177.1	Putative MutT/NUDIX-like protein
gene-MAB_1004c	2134.33	951.667	2225.72	966.06	1.08041	5.84123e-06	9.86162e-05	MAB_1004c	CAM61094.1	Conserved hypothetical protein
gene-MAB_2382	96.3333	191.333	97.7667	190.34	-1.08023	1.58161e-05	0.000220231	MAB_2382	CAM62463.1	Conserved hypothetical protein (pyridoxamine 5'-phosphate oxidase-related)
gene-MAB_4109c	642	281.333	659.573	286.11	1.07833	3.06917e-06	5.7738e-05	MAB_4109c	CAM64182.1	Putative methyltransferase
gene-MAB_1967c	3900.33	7768.67	1634.56	3180.58	-1.07645	6.16011e-05	0.000702771	MAB_1967c	CAM62049.1	Probable ubiquinol-cytochrome c reductase iron-sulfur subunit (Rieske iron-sulfur protein)
gene-MAB_0349c	83	36.6667	59.3067	25.6633	1.07577	0.00132871	0.00813283	MAB_0349c	CAM60448.1	Putative hydrolase%2C alpha/beta fold
gene-MAB_p05c	120	237.333	940.55	1807.23	-1.0755	0.00110276	0.00706903	MAB_p05c	CAM59632.1	Mercury resistance operon repressor MerR
gene-MAB_2227c	149	65.3333	100.053	43.6933	1.07495	8.28305e-05	0.000913315	MAB_2227c	CAM62308.1	Conserved hypothetical protein
gene-MAB_0290	54	106.333	17.92	34.7833	-1.07484	0.000221258	0.00202337	MAB_0290	CAM60390.1	Probable 3-carboxymuconate cycloisomerase (PcaB)
gene-MAB_1966c	11533.3	22990.3	3077.58	5984.53	-1.07401	0.000402135	0.00318149	MAB_1966c	CAM62048.1	Probable ubiquinol-cytochrome c reductase cytochrome b subunit
gene-MAB_0947c	149.667	65.3333	87.6167	38.25	1.07381	0.000171453	0.0016532	MAB_0947c	CAM61039.1	Putative luciferase
gene-MAB_2801	40	17.6667	34.38	15.0133	1.07199	0.00174729	0.00999163	MAB_2801	CAM62880.1	Conserved hypothetical protein
gene-MAB_1271c	43	84	12.52	24.2633	-1.07097	0.00150214	0.00887338	MAB_1271c	CAM61359.1	Probable oxidase (copper-binding protein)
gene-MAB_0317	317	629.667	1267.27	2452.01	-1.07025	0.000119455	0.00122348	MAB_0317	CAM60416.1	Conserved hypothetical protein
gene-MAB_3825	175.667	77.6667	66.4233	29.1633	1.06977	8.50283e-06	0.000133298	MAB_3825	CAM63900.1	Cytochrome P450
gene-MAB_0775	302	596.667	124.913	242.047	-1.06854	0.000869654	0.00587718	MAB_0775	CAM60871.1	Hypothetical protein
gene-MAB_0445	151.333	295.333	64.93	125.64	-1.06802	4.97843e-06	8.69151e-05	MAB_0445	CAM60544.1	Conserved hypothetical protein
gene-MAB_0710	331.333	145	467.107	203.027	1.06785	9.148e-05	0.000992074	MAB_0710	CAM60806.1	Conserved hypothetical protein
gene-MAB_3841	36.6667	72.6667	14.3267	27.6633	-1.06773	0.00169812	0.00979553	MAB_3841	CAM63915.1	Ornithine aminotransferase RocD1
gene-MAB_1196	3377	6591	5445.37	10528.4	-1.06722	6.46058e-05	0.000733419	MAB_1196	CAM61284.1	Proline-rich antigen (36 kDa antigen)
gene-MAB_4462c	55.3333	108.333	201.093	387.893	-1.06664	0.000226422	0.00206241	MAB_4462c	CAM64531.1	Conserved hypothetical protein
gene-MAB_0423c	106	208	227.51	436.193	-1.06559	8.38164e-06	0.000131846	MAB_0423c	CAM60522.1	Conserved hypothetical membrane protein
gene-MAB_0373	306.333	134.667	142.58	62.7833	1.06513	4.27939e-06	7.73478e-05	MAB_0373	CAM60472.1	Probable aminotransferase
gene-MAB_1518	281.667	548.667	365.597	701.95	-1.0642	3.15127e-06	5.88025e-05	MAB_1518	CAM61604.1	Conserved hypothetical protein
gene-MAB_2754	1124.33	2229	618.317	1193.22	-1.06325	0.000230731	0.00208927	MAB_2754	CAM62833.1	Conserved hypothetical protein
gene-MAB_2488c	271	123.667	5469.51	2257.26	1.05988	0.000363752	0.0029552	MAB_2488c	CAM62569.1	Conserved hypothetical protein (9 kDa antigen)
gene-MAB_4739	340.667	671.333	276.883	531.067	-1.05689	5.53906e-05	0.000640442	MAB_4739	CAM64807.1	Probable FAD dependent oxidoreductase
gene-MAB_3266c	57.3333	25.6667	224.88	96.83	1.05575	0.00170182	0.00980463	MAB_3266c	CAM63342.1	Conserved hypothetical protein
gene-MAB_1170	61.6667	27.6667	42.5133	18.78	1.05548	0.000327563	0.00275499	MAB_1170	CAM61258.1	Conserved hypothetical protein
gene-MAB_4285	18.3333	36	19.0833	36.4133	-1.05458	0.0050584	0.0226351	MAB_4285	CAM64358.1	Conserved hypothetical protein
gene-MAB_2303	2834.33	1277	360.483	159.837	1.05434	3.5742e-05	0.00044403	MAB_2303	CAM62384.1	Putative membrane protein%2C MmpL
gene-MAB_2372	1204.67	540	390.8	173.22	1.05308	4.48666e-07	1.14883e-05	MAB_2372	CAM62453.1	Probable GTP-binding protein EngA
gene-MAB_2861	522.333	235.667	283.367	125.657	1.05297	7.77837e-06	0.00012405	MAB_2861	CAM62940.1	Conserved hypothetical protein
gene-MAB_3628c	204.667	91	51.6633	22.9033	1.05256	7.99462e-05	0.000887148	MAB_3628c	CAM63702.1	Possible fatty-acid-CoA ligase FadD
gene-MAB_0687	2367.33	1059.33	755.293	335.03	1.05167	2.78717e-06	5.37492e-05	MAB_0687	CAM60784.1	Probable adenylosuccinate lyase (PurB)
gene-MAB_0968c	112	217.333	68.3667	130.36	-1.0514	4.89289e-06	8.57466e-05	MAB_0968c	CAM61060.1	Luciferase-like hypothetical protein
gene-MAB_4244c	130.667	58.3333	450.91	196.337	1.04898	0.000267029	0.00233536	MAB_4244c	CAM64317.1	Conserved hypothetical protein
gene-MAB_3750c	714.667	322	252.343	112.367	1.04599	7.18167e-08	2.26714e-06	MAB_3750c	CAM63824.1	Phosphoglucosamine mutase MrsA
gene-MAB_2933c	24	45	22.9233	44.2067	-1.04458	0.00484442	0.0219332	MAB_2933c	CAM63011.1	Putative transcriptional regulator%2C GntR family
gene-MAB_3565	13.6667	26.6667	19.3633	36.4667	-1.04454	0.00805055	0.0324909	MAB_3565	CAM63640.1	Putative transcriptional regulator%2C TetR family
gene-MAB_4318	33	64.6667	1612.94	2901.19	-1.04438	0.00346007	0.0168935	MAB_4318	CAM64390.1	Hypothetical protein
gene-MAB_3621c	75.6667	145	49.2533	93.5967	-1.0435	1.39438e-05	0.000200835	MAB_3621c	CAM63695.1	Probable taurine dioxygenase
gene-MAB_4546c	47.3333	91.6667	45.7067	86.4567	-1.04238	0.000390477	0.00313272	MAB_4546c	CAM64615.1	Putative TetR-family transcriptional regulator
gene-MAB_2269c	41.6667	80	54.5233	103.133	-1.04105	3.26347e-05	0.000414362	MAB_2269c	CAM62350.1	Putative transcriptional regulator%2C MerR family
gene-MAB_2514c	22	42.6667	18.6167	35.27	-1.03987	0.00897788	0.0352763	MAB_2514c	CAM62595.1	Conserved hypothetical protein (metallophosphoesterase?)
gene-MAB_0507	456	205.667	149.023	66.7267	1.03838	7.12425e-06	0.00011441	MAB_0507	CAM60606.1	Conserved hypothetical protein
gene-MAB_3694	33.6667	65	14.0933	26.5733	-1.0381	0.000143711	0.00142138	MAB_3694	CAM63768.1	Possible oxidoreductase
gene-MAB_2951c	72	138	28.9633	54.78	-1.03768	4.75888e-05	0.000566762	MAB_2951c	CAM63029.1	Probable lipid-transfer protein Ltp1
gene-MAB_4413c	35.3333	67.6667	30.14	56.9767	-1.03719	0.00381864	0.0181819	MAB_4413c	CAM64483.1	Putative decarboxylase
gene-MAB_3223c	3189	1457.67	1222.8	548.22	1.03681	0.000669394	0.00475383	MAB_3223c	CAM63299.1	Probable signal peptidase I LepB
gene-MAB_4706c	95.6667	43	31.0467	13.94	1.03654	0.00019328	0.00181801	MAB_4706c	CAM64774.1	Conserved hypothetical protein
gene-MAB_1539c	39.6667	76	35.6967	67.2867	-1.03552	0.000109484	0.00114166	MAB_1539c	CAM61624.1	Conserved hypothetical protein
gene-MAB_0945	409.333	185	131.807	59.23	1.03436	1.90226e-05	0.000259394	MAB_0945	CAM61037.1	Putative drug resistance transporter%2C EmrB/QacA family
gene-MAB_2209c	509.667	230	282.227	126.7	1.03376	0.00121464	0.0076479	MAB_2209c	CAM62290.1	Conserved hypothetical protein
gene-MAB_4360c	79	149.667	125.923	237.33	-1.0337	6.56551e-06	0.00010798	MAB_4360c	CAM64431.1	Possible transcriptional TetR regulatory protein
gene-MAB_0098	34	65	49.8067	93.8967	-1.0336	0.00034594	0.00286254	MAB_0098	CAM60198.1	Putative TetR-family transcriptional regulator
gene-MAB_2675	108.333	203.333	108.85	205.66	-1.03259	0.000195652	0.00183658	MAB_2675	CAM62755.1	Conserved hypothetical protein (NUDIX hydrolase?)
gene-MAB_1407c	542.333	246.333	180.98	81.61	1.02908	3.92035e-06	7.19876e-05	MAB_1407c	CAM61493.1	Probable oxidoreductase
gene-MAB_3829c	860.667	390.333	260.743	117.573	1.02807	0.000176139	0.00168779	MAB_3829c	CAM63904.1	Ethanolamine permease
gene-MAB_3180	113	52.6667	65.3233	29.3067	1.02799	0.000665081	0.00473049	MAB_3180	CAM63257.1	Conserved hypothetical protein
gene-MAB_1065	619.667	281.667	137.987	62.3	1.02668	5.31724e-06	9.19864e-05	MAB_1065	CAM61155.1	Putative ABC transporter%2C ATP-binding protein
gene-MAB_2551	167	76.6667	790.487	348.69	1.02614	2.08396e-05	0.000279214	MAB_2551	CAM62632.1	Hypothetical protein
gene-MAB_4485	386.667	177	131.817	59.4633	1.02613	4.8177e-05	0.000570817	MAB_4485	CAM64554.1	Putative transporter
gene-MAB_4266c	366	168.667	222.643	100.427	1.02578	5.80755e-05	0.000667506	MAB_4266c	CAM64339.1	Conserved hypothetical protein
gene-MAB_3937	424.333	812.667	8052.26	14818.8	-1.02451	0.00232548	0.0125652	MAB_3937	CAM64011.1	Hypothetical protein
gene-MAB_3997c	21	39.3333	10.8267	20.47	-1.02356	0.00934831	0.036268	MAB_3997c	CAM64071.1	Probable transcriptional regulatory protein
gene-MAB_2301	2435.67	1138.33	319.08	145.177	1.02071	7.43102e-06	0.000118922	MAB_2301	CAM62382.1	Putative membrane protein%2C mmpL
gene-MAB_4039c	38.6667	17.6667	10.8333	4.88667	1.02017	0.0139172	0.0486309	MAB_4039c	CAM64113.1	Probable monooxygenase
gene-MAB_0948c	570.333	260.333	172.79	78.4033	1.01986	1.64221e-06	3.50415e-05	MAB_0948c	CAM61040.1	Conserved hypothetical protein (phytoene dehydrogenase?)
gene-MAB_4730	1995.67	3782.67	1294.21	2422.96	-1.0191	0.00118047	0.00750456	MAB_4730	CAM64798.1	Putative LysR-family transcriptional regulator
gene-MAB_0104	1821	3467.33	1479.32	2776.52	-1.0189	0.0093227	0.0362395	MAB_0104	CAM60204.1	Probable enoyl-CoA hydratase/isomerase
gene-MAB_1645	121	55.6667	95.49	43.1267	1.01863	0.00695894	0.0292111	MAB_1645	CAM61730.1	Hypothetical protein
gene-MAB_0426	552.667	255.333	146.717	66.6567	1.01781	0.000593481	0.00432126	MAB_0426	CAM60525.1	Probable peptide ABC transporter DppA
gene-MAB_3144	657	302.333	138.293	62.8467	1.01732	1.95729e-06	4.06358e-05	MAB_3144	CAM63221.1	Putative ABC transporter%2C ATP-binding protein
gene-MAB_2008	769.333	353.333	456.043	206.903	1.01714	2.18071e-06	4.39488e-05	MAB_2008	CAM62090.1	Putative cell division protein FtsQ
gene-MAB_1084c	34.6667	66.6667	783.35	1373.32	-1.01632	0.00108406	0.00698801	MAB_1084c	CAM61174.1	Conserved hypothetical protein
gene-MAB_2009	2209	1025	926.983	421.48	1.01585	0.000524685	0.00390044	MAB_2009	CAM62091.1	Putative cell division protein FtsZ
gene-MAB_3076	59.3333	113	20.2267	37.6667	-1.0153	0.00030199	0.00257277	MAB_3076	CAM63154.1	Conserved hypothetical protein
gene-MAB_3771c	1698.33	776.667	2381.67	1079.47	1.01337	1.09798e-06	2.46955e-05	rpsD	CAM63845.1	30S ribosomal protein S4
gene-MAB_3018	632.333	292.667	591.743	269.803	1.01332	2.20239e-07	6.07833e-06	MAB_3018	CAM63096.1	Putative transcriptional regulator%2C GntR family
gene-MAB_2631	166.667	317	84.1333	156.307	-1.01305	9.12515e-06	0.000140807	MAB_2631	CAM62711.1	Probable cytochrome D ubiquinol oxydase CydB
gene-MAB_1131	958	441.667	595.503	271.973	1.01012	5.20586e-07	1.30401e-05	MAB_1131	CAM61219.1	Probable dimethyladenosine transferase (16S rRNA dimethylase)
gene-MAB_4690c	4979	2318.67	213.197	97.5233	1.01005	0.00029076	0.00249092	MAB_4690c	CAM64758.1	Probable non-ribosomal peptide synthetase PstA
gene-MAB_3323c	1116	2124	255.92	474.173	-1.00836	2.26734e-05	0.000298577	MAB_3323c	CAM63399.1	Acetolactate synthase%2C large subunit (IlvB)
gene-MAB_4376c	236.667	109	52.3667	24.0467	1.00694	2.18359e-05	0.0002892	MAB_4376c	CAM64447.1	Putative acetoacetyl-CoA synthetase
gene-MAB_0892c	19	35.3333	40.8067	75.43	-1.00451	0.00368102	0.0177281	MAB_0892c	CAM60986.1	Putative transcriptional regulator%2C AsnC family
gene-MAB_2189	1499.67	696.333	209.87	96.5267	1.00261	2.94326e-06	5.59098e-05	MAB_2189	CAM62270.1	Probable ATP-dependent DNA helicase HelY
gene-MAB_2630	599.667	1130.67	185.01	341.207	-1.00186	2.49919e-06	4.92254e-05	MAB_2630	CAM62710.1	Probable integral membrane cytochrome D ubiquinol oxidase (Subunit I) CydA
gene-MAB_1917	973	456	324.357	148.99	1.00159	9.13459e-06	0.000140807	MAB_1917	CAM62000.1	Conserved hypothetical protein
gene-MAB_2329c	37.3333	17.6667	48.1067	21.7933	1.00054	0.00982905	0.0375017	MAB_2329c	CAM62410.1	Conserved hypothetical protein
gene-MAB_3388c	2033.67	1188.33	782.633	450.817	0.674703	0.00273825	0.0141786	MAB_3388c	CAM63464.1	Probable phosphoserine phosphatase (SerB2)
