# Supplementary material for: The stress response factor SigH mediates intrinsic resistance to multiple antibiotics in Mycobacterium abscessus
Source: Microbiol Spectr. 2026 Jun 15;14(7):e03965-25. doi: 10.1128/spectrum.03965-25 (PMC13340314; doi:10.1128/spectrum.03965-25)
Supplement: Data S4 — Functional KEGG DEGs analysis. [file spectrum.03965-25-s0004.xlsx]

## Sheet: KO vs WT  KEGG DEGs
XLS 4: Kyoto Encyclopedia of Genes and Genomes (KEGG) DEGs
level1	Up/Down(45/62)	Gene_Number	Gene_ID
Metabolism	Up	35	gene-MAB_0972; gene-MAB_0952; gene-MAB_0908; gene-MAB_4423; gene-MAB_0897c; gene-MAB_0905; gene-MAB_2137; gene-MAB_0900c; gene-MAB_2136; gene-MAB_0587; gene-MAB_0906; gene-MAB_2141; gene-MAB_4422; gene-MAB_0907; gene-MAB_2545c; gene-MAB_0894c; gene-MAB_2470c; gene-MAB_0896c; gene-MAB_1878c; gene-MAB_0507; gene-MAB_4637; gene-MAB_1898; gene-MAB_4113; gene-MAB_2142; gene-MAB_0895c; gene-MAB_4544c; …
Metabolism	Down	52	gene-MAB_3192c; gene-MAB_2467; gene-MAB_2891c; gene-MAB_3523c; gene-MAB_2674c; gene-MAB_0570; gene-MAB_2216; gene-MAB_1652; gene-MAB_3673; gene-MAB_4183c; gene-MAB_3676; gene-MAB_2450; gene-MAB_2550c; gene-MAB_3520c; gene-MAB_3655c; gene-MAB_1654; gene-MAB_2176; gene-MAB_1544c; gene-MAB_4879c; gene-MAB_4218c; gene-MAB_2245; gene-MAB_2085; gene-MAB_0761c; gene-MAB_2631; gene-MAB_3294c; gene-MAB_21…
Genetic Information Processing	Up	0
Genetic Information Processing	Down	3	gene-MAB_4135c; gene-MAB_2188; gene-MAB_3223c
Environmental Information Processing	Up	10	gene-MAB_1011c; gene-MAB_3871c; gene-MAB_1009c; gene-MAB_1540; gene-MAB_0261; gene-MAB_2149; gene-MAB_0060; gene-MAB_4032; gene-MAB_0001; gene-MAB_1012c
Environmental Information Processing	Down	21	gene-MAB_2803c; gene-MAB_2804c; gene-MAB_2216; gene-MAB_2632; gene-MAB_1652; gene-MAB_2188; gene-MAB_0746; gene-MAB_1655; gene-MAB_1653; gene-MAB_2217; gene-MAB_2218; gene-MAB_1933c; gene-MAB_2802c; gene-MAB_2178; gene-MAB_1654; gene-MAB_2176; gene-MAB_1076; gene-MAB_2631; gene-MAB_2633; gene-MAB_2630; gene-MAB_4517c

## Sheet: WT vs CP KEGG DEGs
XLS 4: Kyoto Encyclopedia of Genes and Genomes (KEGG) DEGs
level1	Up/Down(45/62)	Gene_Number	Gene_ID
Metabolism	Up	35	gene-MAB_0972; gene-MAB_0952; gene-MAB_0908; gene-MAB_4423; gene-MAB_0897c; gene-MAB_0905; gene-MAB_2137; gene-MAB_0900c; gene-MAB_2136; gene-MAB_0587; gene-MAB_0906; gene-MAB_2141; gene-MAB_4422; gene-MAB_0907; gene-MAB_2545c; gene-MAB_0894c; gene-MAB_2470c; gene-MAB_0896c; gene-MAB_1878c; gene-MAB_0507; gene-MAB_4637; gene-MAB_1898; gene-MAB_4113; gene-MAB_2142; gene-MAB_0895c; gene-MAB_4544c; …
Metabolism	Down	52	gene-MAB_3192c; gene-MAB_2467; gene-MAB_2891c; gene-MAB_3523c; gene-MAB_2674c; gene-MAB_0570; gene-MAB_2216; gene-MAB_1652; gene-MAB_3673; gene-MAB_4183c; gene-MAB_3676; gene-MAB_2450; gene-MAB_2550c; gene-MAB_3520c; gene-MAB_3655c; gene-MAB_1654; gene-MAB_2176; gene-MAB_1544c; gene-MAB_4879c; gene-MAB_4218c; gene-MAB_2245; gene-MAB_2085; gene-MAB_0761c; gene-MAB_2631; gene-MAB_3294c; gene-MAB_21…
Genetic Information Processing	Up	0
Genetic Information Processing	Down	3	gene-MAB_4135c; gene-MAB_2188; gene-MAB_3223c
Environmental Information Processing	Up	10	gene-MAB_1011c; gene-MAB_3871c; gene-MAB_1009c; gene-MAB_1540; gene-MAB_0261; gene-MAB_2149; gene-MAB_0060; gene-MAB_4032; gene-MAB_0001; gene-MAB_1012c
Environmental Information Processing	Down	21	gene-MAB_2803c; gene-MAB_2804c; gene-MAB_2216; gene-MAB_2632; gene-MAB_1652; gene-MAB_2188; gene-MAB_0746; gene-MAB_1655; gene-MAB_1653; gene-MAB_2217; gene-MAB_2218; gene-MAB_1933c; gene-MAB_2802c; gene-MAB_2178; gene-MAB_1654; gene-MAB_2176; gene-MAB_1076; gene-MAB_2631; gene-MAB_2633; gene-MAB_2630; gene-MAB_4517c

## Sheet: KO vs CP KEGG 
XLS 4: Kyoto Encyclopedia of Genes and Genomes (KEGG) DEGs
level1	Up/Down(89/49)	Gene_Number	Gene_ID
Metabolism	Up	47	gene-MAB_0425c; gene-MAB_4376c; gene-MAB_2848c; gene-MAB_0362c; gene-MAB_1168; gene-MAB_0373; gene-MAB_0570; gene-MAB_3915; gene-MAB_3750c; gene-MAB_1407c; gene-MAB_1064; gene-MAB_4422; gene-MAB_1917; gene-MAB_2119c; gene-MAB_3366; gene-MAB_0687; gene-MAB_2550c; gene-MAB_0323c; gene-MAB_3671c; gene-MAB_3413c; gene-MAB_4879c; gene-MAB_2485c; gene-MAB_1063; gene-MAB_0507; gene-MAB_2178; gene-MAB_21…
Metabolism	Down	46	gene-MAB_2673c; gene-MAB_0908; gene-MAB_1040; gene-MAB_2929c; gene-MAB_0897c; gene-MAB_2467; gene-MAB_1271c; gene-MAB_3310c; gene-MAB_1966c; gene-MAB_0103; gene-MAB_1448; gene-MAB_4911c; gene-MAB_2934; gene-MAB_2136; gene-MAB_0900c; gene-MAB_4173; gene-MAB_1967c; gene-MAB_2047c; gene-MAB_1961; gene-MAB_0896c; gene-MAB_3354; gene-MAB_0159; gene-MAB_3841; gene-MAB_0612c; gene-MAB_0895c; gene-MAB_36…
Genetic Information Processing	Up	11	gene-MAB_0400c; gene-MAB_2879c; gene-MAB_4897c; gene-MAB_0871c; gene-MAB_0398c; gene-MAB_0312c; gene-MAB_3223c; gene-MAB_0004; gene-MAB_0399c; gene-MAB_3817c; gene-MAB_3771c
Genetic Information Processing	Down	4	gene-MAB_4273c; gene-MAB_2187; gene-MAB_1634c; gene-MAB_1040
Environmental Information Processing	Up	31	gene-MAB_2623c; gene-MAB_2879c; gene-MAB_1009c; gene-MAB_0426; gene-MAB_3239c; gene-MAB_4032; gene-MAB_0263; gene-MAB_0428; gene-MAB_2624c; gene-MAB_2622c; gene-MAB_3051; gene-MAB_4031; gene-MAB_0427; gene-MAB_3253c; gene-MAB_2178; gene-MAB_4150c; gene-MAB_0277c; gene-MAB_4035; gene-MAB_2803c; gene-MAB_0264; gene-MAB_0262; gene-MAB_3052; gene-MAB_4029; gene-MAB_2625c; gene-MAB_1012c; gene-MAB_456…
Environmental Information Processing	Down	6	gene-MAB_2177; gene-MAB_2631; gene-MAB_2754; gene-MAB_2187; gene-MAB_2630; gene-MAB_0612c
Cellular Processes	Up	12	gene-MAB_0428; gene-MAB_2624c; gene-MAB_2622c; gene-MAB_2623c; gene-MAB_0721; gene-MAB_0426; gene-MAB_0720; gene-MAB_0427; gene-MAB_2625c; gene-MAB_0429; gene-MAB_0277c; gene-MAB_0722
Cellular Processes	Down	0
Human Diseases	Up	3	gene-MAB_0428; gene-MAB_0426; gene-MAB_0427
Human Diseases	Down	0
