# Supplementary material for: The stress response factor SigH mediates intrinsic resistance to multiple antibiotics in Mycobacterium abscessus
Source: Microbiol Spectr. 2026 Jun 15;14(7):e03965-25. doi: 10.1128/spectrum.03965-25 (PMC13340314; doi:10.1128/spectrum.03965-25)
Supplement: Data S5 — Functional GO DEGs analysis. [file spectrum.03965-25-s0005.xlsx]

## Sheet: KO vs WT  GO DEGs
XLS 5: Gene ontology (GO) DEGs
GO_ID	GO_Annotation	Ontology	Level	Up/Down(188/169)	Gene_Number	Gene_ID
GO:0008152	metabolic process	BP	2	Up	52	gene-MAB_0916c; gene-MAB_3684c; gene-MAB_3575c; gene-MAB_3915; gene-MAB_2366; gene-MAB_3680; gene-MAB_0004; gene-MAB_4104; gene-MAB_4523; gene-MAB_0687; gene-MAB_1840c; gene-MAB_1506c; gene-MAB_0320; gene-MAB_4954c; gene-MAB_4105c; gene-MAB_1120c; gene-MAB_1917; gene-MAB_0329; gene-MAB_4423; gene-MAB_3086; gene-MAB_4113; gene-MAB_0395c; gene-MAB_2425; gene-MAB_4107c; gene-MAB_0001; gene-MAB_4553;…
GO:0008152	metabolic process	BP	2	Down	43	gene-MAB_4434c; gene-MAB_1353c; gene-MAB_2438; gene-MAB_4799c; gene-MAB_3028; gene-MAB_1545c; gene-MAB_2450; gene-MAB_0067; gene-MAB_3676; gene-MAB_2674c; gene-MAB_1611; gene-MAB_0213c; gene-MAB_2561c; gene-MAB_4183c; gene-MAB_2336; gene-MAB_1489; gene-MAB_2999c; gene-MAB_1634c; gene-MAB_0516c; gene-MAB_2739c; gene-MAB_1966c; gene-MAB_3543c; gene-MAB_3354; gene-MAB_1933c; gene-MAB_0668c; gene-MAB…
GO:0009987	cellular process	BP	2	Up	45	gene-MAB_0673; gene-MAB_3684c; gene-MAB_3575c; gene-MAB_3915; gene-MAB_0060; gene-MAB_2366; gene-MAB_0004; gene-MAB_4104; gene-MAB_4523; gene-MAB_0687; gene-MAB_1506c; gene-MAB_0320; gene-MAB_2368; gene-MAB_1622; gene-MAB_4954c; gene-MAB_1120c; gene-MAB_1917; gene-MAB_0329; gene-MAB_4113; gene-MAB_0395c; gene-MAB_2425; gene-MAB_4107c; gene-MAB_0001; gene-MAB_4553; gene-MAB_1063; gene-MAB_3246c; g…
GO:0009987	cellular process	BP	2	Down	34	gene-MAB_4434c; gene-MAB_3663; gene-MAB_2438; gene-MAB_3028; gene-MAB_0029c; gene-MAB_1545c; gene-MAB_2450; gene-MAB_2674c; gene-MAB_1611; gene-MAB_2336; gene-MAB_2999c; gene-MAB_1634c; gene-MAB_0516c; gene-MAB_1966c; gene-MAB_3543c; gene-MAB_3354; gene-MAB_1933c; gene-MAB_4095c; gene-MAB_3675; gene-MAB_1441; gene-MAB_1916c; gene-MAB_2633; gene-MAB_3521c; gene-MAB_2673c; gene-MAB_3724c; gene-MAB_…
GO:0065007	biological regulation	BP	2	Up	12	gene-MAB_3239c; gene-MAB_1622; gene-MAB_0673; gene-MAB_2133; gene-MAB_0077; gene-MAB_0060; gene-MAB_3014; gene-MAB_0001; gene-MAB_0323c; gene-MAB_4523; gene-MAB_0409; gene-MAB_4771
GO:0065007	biological regulation	BP	2	Down	5	gene-MAB_3726; gene-MAB_2633; gene-MAB_3468; gene-MAB_4687; gene-MAB_2450
GO:0005488	binding	MF	2	Up	66	gene-MAB_0703c; gene-MAB_0673; gene-MAB_4712; gene-MAB_3830c; gene-MAB_4634c; gene-MAB_3915; gene-MAB_0077; gene-MAB_0060; gene-MAB_1628c; gene-MAB_2366; gene-MAB_4691c; gene-MAB_2373; gene-MAB_2142; gene-MAB_3647c; gene-MAB_0004; gene-MAB_4093; gene-MAB_0320; gene-MAB_0262; gene-MAB_2586; gene-MAB_0248c; gene-MAB_4954c; gene-MAB_1478; gene-MAB_0715c; gene-MAB_0329; gene-MAB_0075; gene-MAB_4423; …
GO:0005488	binding	MF	2	Down	69	gene-MAB_4434c; gene-MAB_2178; gene-MAB_1353c; gene-MAB_3726; gene-MAB_1810; gene-MAB_2438; gene-MAB_1182; gene-MAB_4714c; gene-MAB_3900c; gene-MAB_2243; gene-MAB_2957c; gene-MAB_1497c; gene-MAB_3028; gene-MAB_0067; gene-MAB_4089c; gene-MAB_3674; gene-MAB_3676; gene-MAB_1442; gene-MAB_2674c; gene-MAB_4766; gene-MAB_2803c; gene-MAB_1451; gene-MAB_2523c; gene-MAB_0156c; gene-MAB_2284; gene-MAB_2561…
GO:0110165	cellular anatomical entity	CC	2	Up	60	gene-MAB_2223; gene-MAB_2226c; gene-MAB_4116c; gene-MAB_0720; gene-MAB_4278; gene-MAB_2366; gene-MAB_2142; gene-MAB_0004; gene-MAB_2817c; gene-MAB_3758; gene-MAB_4909; gene-MAB_4523; gene-MAB_0381; gene-MAB_0502c; gene-MAB_0884c; gene-MAB_0385; gene-MAB_1622; gene-MAB_4566c; gene-MAB_3561c; gene-MAB_3873c; gene-MAB_1845c; gene-MAB_2425; gene-MAB_0001; gene-MAB_2134; gene-MAB_0319; gene-MAB_3246c;…
GO:0110165	cellular anatomical entity	CC	2	Down	58	gene-MAB_2275; gene-MAB_3726; gene-MAB_1015c; gene-MAB_0875c; gene-MAB_0841; gene-MAB_2886c; gene-MAB_0029c; gene-MAB_2204; gene-MAB_1447; gene-MAB_4729c; gene-MAB_2450; gene-MAB_1654; gene-MAB_0828; gene-MAB_0067; gene-MAB_3763; gene-MAB_3210c; gene-MAB_3674; gene-MAB_0806; gene-MAB_1442; gene-MAB_2674c; gene-MAB_1611; gene-MAB_2803c; gene-MAB_3240c; gene-MAB_2273; gene-MAB_3025; gene-MAB_1451; …
GO:0003824	catalytic activity	MF	2	Up	101	gene-MAB_1623; gene-MAB_3830c; gene-MAB_2366; gene-MAB_2142; gene-MAB_3758; gene-MAB_4104; gene-MAB_4105c; gene-MAB_0329; gene-MAB_0395c; gene-MAB_3948; gene-MAB_2425; gene-MAB_4107c; gene-MAB_4020c; gene-MAB_1567; gene-MAB_3750c; gene-MAB_4422; gene-MAB_4695c; gene-MAB_0259c; gene-MAB_4098c; gene-MAB_0076; gene-MAB_1527; gene-MAB_3645; gene-MAB_3636c; gene-MAB_0316; gene-MAB_2835; gene-MAB_3980;…
GO:0003824	catalytic activity	MF	2	Down	104	gene-MAB_1810; gene-MAB_2438; gene-MAB_1182; gene-MAB_3900c; gene-MAB_1447; gene-MAB_3676; gene-MAB_1019c; gene-MAB_2803c; gene-MAB_2737c; gene-MAB_3840; gene-MAB_0156c; gene-MAB_4183c; gene-MAB_2847c; gene-MAB_3354; gene-MAB_4124; gene-MAB_1014c; gene-MAB_1655; gene-MAB_4739; gene-MAB_4059c; gene-MAB_3902c; gene-MAB_1595; gene-MAB_3355; gene-MAB_3294c; gene-MAB_1422c; gene-MAB_1040; gene-MAB_443…
GO:0032991	protein-containing complex	CC	2	Up	7	gene-MAB_0871c; gene-MAB_3915; gene-MAB_3052; gene-MAB_4895c; gene-MAB_4029; gene-MAB_1012c; gene-MAB_1011c
GO:0032991	protein-containing complex	CC	2	Down	4	gene-MAB_1447; gene-MAB_4517c; gene-MAB_1655; gene-MAB_1451
GO:0050896	response to stimulus	BP	2	Up	6	gene-MAB_0320; gene-MAB_0004; gene-MAB_3684c; gene-MAB_2989; gene-MAB_0395c; gene-MAB_3518
GO:0050896	response to stimulus	BP	2	Down	4	gene-MAB_4408c; gene-MAB_1497c; gene-MAB_2450; gene-MAB_4407c
GO:0071840	cellular component organization or biogenesis	BP	2	Up	4	gene-MAB_3246c; gene-MAB_2009; gene-MAB_0323c; gene-MAB_1622
GO:0071840	cellular component organization or biogenesis	BP	2	Down	1	gene-MAB_2450
GO:0005215	transporter activity	MF	2	Up	10	gene-MAB_0262; gene-MAB_3052; gene-MAB_0385; gene-MAB_0355; gene-MAB_3599c; gene-MAB_4590; gene-MAB_2993c; gene-MAB_3871c; gene-MAB_0381; gene-MAB_4485
GO:0005215	transporter activity	MF	2	Down	18	gene-MAB_0589; gene-MAB_2178; gene-MAB_1655; gene-MAB_2633; gene-MAB_0875c; gene-MAB_2243; gene-MAB_2803c; gene-MAB_3240c; gene-MAB_2273; gene-MAB_2218; gene-MAB_2635c; gene-MAB_2632; gene-MAB_1447; gene-MAB_1653; gene-MAB_1451; gene-MAB_4122; gene-MAB_1654; gene-MAB_4090
GO:0140110	transcription regulator activity	MF	2	Up	4	gene-MAB_3375; gene-MAB_0715c; gene-MAB_4553; gene-MAB_4712
GO:0140110	transcription regulator activity	MF	2	Down	9	gene-MAB_2239; gene-MAB_2999c; gene-MAB_1353c; gene-MAB_3724c; gene-MAB_0157; gene-MAB_3028; gene-MAB_0161; gene-MAB_1362; gene-MAB_3543c
GO:0098772	molecular function regulator	MF	2	Up	1	gene-MAB_3239c
GO:0098772	molecular function regulator	MF	2	Down	0	--
GO:0051179	localization	BP	2	Up	4	gene-MAB_0720; gene-MAB_3052; gene-MAB_4909; gene-MAB_1132c
GO:0051179	localization	BP	2	Down	4	gene-MAB_2632; gene-MAB_3663; gene-MAB_2633; gene-MAB_3747c
GO:0016209	antioxidant activity	MF	2	Up	1	gene-MAB_3943
GO:0016209	antioxidant activity	MF	2	Down	2	gene-MAB_4408c; gene-MAB_4407c
GO:0005198	structural molecule activity	MF	2	Up	0	--
GO:0005198	structural molecule activity	MF	2	Down	3	gene-MAB_1634c; gene-MAB_1441; gene-MAB_1611
GO:0045182	translation regulator activity	MF	2	Up	0	--
GO:0045182	translation regulator activity	MF	2	Down	1	gene-MAB_1442
GO:0022414	reproductive process	BP	2	Up	1	gene-MAB_2009
GO:0022414	reproductive process	BP	2	Down	0	--

## Sheet: WT vs CP GO DEGs
XLS 5: Gene ontology (GO) DEGs
GO_ID	GO_Annotation	Ontology	Level	Up/Down(102/117)	Gene_Number	Gene_ID
GO:0008152	metabolic process	BP	2	Up	18	gene-MAB_1898; gene-MAB_2545c; gene-MAB_1506c; gene-MAB_4423; gene-MAB_4113; gene-MAB_0900c; gene-MAB_0001; gene-MAB_4553; gene-MAB_4700c; gene-MAB_2470c; gene-MAB_4695c; gene-MAB_0076; gene-MAB_0910; gene-MAB_3583c; gene-MAB_0908; gene-MAB_4637; gene-MAB_4544c; gene-MAB_0193c
GO:0008152	metabolic process	BP	2	Down	29	gene-MAB_4434c; gene-MAB_2438; gene-MAB_1545c; gene-MAB_2450; gene-MAB_4295c; gene-MAB_2486c; gene-MAB_3673; gene-MAB_2749c; gene-MAB_3676; gene-MAB_2674c; gene-MAB_1443; gene-MAB_4218c; gene-MAB_0694; gene-MAB_2398; gene-MAB_4183c; gene-MAB_0027c; gene-MAB_4751; gene-MAB_0516c; gene-MAB_3543c; gene-MAB_1933c; gene-MAB_4095c; gene-MAB_3675; gene-MAB_2324; gene-MAB_0570; gene-MAB_1362; gene-MAB_43…
GO:0009987	cellular process	BP	2	Up	18	gene-MAB_0060; gene-MAB_0127c; gene-MAB_1898; gene-MAB_1506c; gene-MAB_4113; gene-MAB_0900c; gene-MAB_0001; gene-MAB_4553; gene-MAB_3714c; gene-MAB_2470c; gene-MAB_0894c; gene-MAB_4695c; gene-MAB_0076; gene-MAB_0910; gene-MAB_0908; gene-MAB_2133; gene-MAB_3014; gene-MAB_4544c
GO:0009987	cellular process	BP	2	Down	26	gene-MAB_4434c; gene-MAB_2438; gene-MAB_1545c; gene-MAB_2450; gene-MAB_4295c; gene-MAB_2486c; gene-MAB_2749c; gene-MAB_2674c; gene-MAB_1443; gene-MAB_4218c; gene-MAB_2398; gene-MAB_4275c; gene-MAB_0516c; gene-MAB_3543c; gene-MAB_1933c; gene-MAB_4095c; gene-MAB_3675; gene-MAB_2324; gene-MAB_0570; gene-MAB_2633; gene-MAB_1362; gene-MAB_4379c; gene-MAB_3294c; gene-MAB_2891c; gene-MAB_1580; gene-MAB_…
GO:0065007	biological regulation	BP	2	Up	12	gene-MAB_0908; gene-MAB_0894c; gene-MAB_2133; gene-MAB_0077; gene-MAB_0060; gene-MAB_3014; gene-MAB_2309c; gene-MAB_0127c; gene-MAB_0001; gene-MAB_0910; gene-MAB_3583c; gene-MAB_3714c
GO:0065007	biological regulation	BP	2	Down	2	gene-MAB_2633; gene-MAB_2450
GO:0005488	binding	MF	2	Up	39	gene-MAB_0901c; gene-MAB_2139; gene-MAB_1878c; gene-MAB_4611c; gene-MAB_0077; gene-MAB_0060; gene-MAB_1628c; gene-MAB_4691c; gene-MAB_2142; gene-MAB_3647c; gene-MAB_0127c; gene-MAB_1217c; gene-MAB_2586; gene-MAB_0098; gene-MAB_0075; gene-MAB_4423; gene-MAB_1578c; gene-MAB_4113; gene-MAB_2141; gene-MAB_2135; gene-MAB_0001; gene-MAB_2134; gene-MAB_4553; gene-MAB_3714c; gene-MAB_1922; gene-MAB_1742;…
GO:0005488	binding	MF	2	Down	45	gene-MAB_4434c; gene-MAB_2178; gene-MAB_2438; gene-MAB_4644c; gene-MAB_1182; gene-MAB_2736c; gene-MAB_4714c; gene-MAB_2243; gene-MAB_2957c; gene-MAB_0746; gene-MAB_0857; gene-MAB_4295c; gene-MAB_2486c; gene-MAB_3673; gene-MAB_1589; gene-MAB_3676; gene-MAB_1442; gene-MAB_2674c; gene-MAB_1443; gene-MAB_4766; gene-MAB_4218c; gene-MAB_2803c; gene-MAB_4183c; gene-MAB_2158c; gene-MAB_2239; gene-MAB_160…
GO:0110165	cellular anatomical entity	CC	2	Up	37	gene-MAB_2223; gene-MAB_1878c; gene-MAB_4129c; gene-MAB_3174; gene-MAB_2142; gene-MAB_0127c; gene-MAB_1898; gene-MAB_4909; gene-MAB_4255; gene-MAB_0884c; gene-MAB_0385; gene-MAB_4566c; gene-MAB_3561c; gene-MAB_3873c; gene-MAB_1845c; gene-MAB_2141; gene-MAB_2135; gene-MAB_0001; gene-MAB_2134; gene-MAB_2274c; gene-MAB_2719c; gene-MAB_1007c; gene-MAB_4421; gene-MAB_1196; gene-MAB_3759c; gene-MAB_213…
GO:0110165	cellular anatomical entity	CC	2	Down	44	gene-MAB_2275; gene-MAB_3808c; gene-MAB_1015c; gene-MAB_0841; gene-MAB_2886c; gene-MAB_2204; gene-MAB_4729c; gene-MAB_2450; gene-MAB_3673; gene-MAB_1654; gene-MAB_3763; gene-MAB_3210c; gene-MAB_1442; gene-MAB_2674c; gene-MAB_2803c; gene-MAB_3240c; gene-MAB_2273; gene-MAB_2263c; gene-MAB_4122; gene-MAB_2398; gene-MAB_4090; gene-MAB_2127c; gene-MAB_4275c; gene-MAB_0477; gene-MAB_3449c; gene-MAB_084…
GO:0003824	catalytic activity	MF	2	Up	49	gene-MAB_4679; gene-MAB_2139; gene-MAB_2142; gene-MAB_4422; gene-MAB_4695c; gene-MAB_0259c; gene-MAB_0076; gene-MAB_3946c; gene-MAB_2835; gene-MAB_3980; gene-MAB_2545c; gene-MAB_4423; gene-MAB_0900c; gene-MAB_1936; gene-MAB_3979c; gene-MAB_2470c; gene-MAB_2591c; gene-MAB_0894c; gene-MAB_4559; gene-MAB_2629; gene-MAB_0910; gene-MAB_2136; gene-MAB_4637; gene-MAB_4699c; gene-MAB_0897c; gene-MAB_3014…
GO:0003824	catalytic activity	MF	2	Down	63	gene-MAB_2438; gene-MAB_1182; gene-MAB_3920c; gene-MAB_3673; gene-MAB_3676; gene-MAB_1443; gene-MAB_1019c; gene-MAB_0694; gene-MAB_2803c; gene-MAB_4750; gene-MAB_3748; gene-MAB_4183c; gene-MAB_4437; gene-MAB_4124; gene-MAB_1014c; gene-MAB_1655; gene-MAB_4059c; gene-MAB_2325; gene-MAB_3294c; gene-MAB_1422c; gene-MAB_4434c; gene-MAB_1183; gene-MAB_2074; gene-MAB_2450; gene-MAB_2674c; gene-MAB_4234c…
GO:0032991	protein-containing complex	CC	2	Up	2	gene-MAB_1012c; gene-MAB_1011c
GO:0032991	protein-containing complex	CC	2	Down	6	gene-MAB_2159; gene-MAB_4517c; gene-MAB_1655; gene-MAB_0746; gene-MAB_2188; gene-MAB_3673
GO:0050896	response to stimulus	BP	2	Up	2	gene-MAB_2470c; gene-MAB_2309c
GO:0050896	response to stimulus	BP	2	Down	3	gene-MAB_4408c; gene-MAB_2450; gene-MAB_4407c
GO:0071840	cellular component organization or biogenesis	BP	2	Up	0	--
GO:0071840	cellular component organization or biogenesis	BP	2	Down	3	gene-MAB_2749c; gene-MAB_4275c; gene-MAB_2450
GO:0005215	transporter activity	MF	2	Up	4	gene-MAB_0385; gene-MAB_3871c; gene-MAB_1898; gene-MAB_4485
GO:0005215	transporter activity	MF	2	Down	20	gene-MAB_2178; gene-MAB_1655; gene-MAB_3808c; gene-MAB_2633; gene-MAB_2736c; gene-MAB_2188; gene-MAB_2243; gene-MAB_1429; gene-MAB_2803c; gene-MAB_3240c; gene-MAB_2273; gene-MAB_3449c; gene-MAB_2218; gene-MAB_2635c; gene-MAB_2263c; gene-MAB_2632; gene-MAB_1653; gene-MAB_4122; gene-MAB_1654; gene-MAB_4090
GO:0140110	transcription regulator activity	MF	2	Up	2	gene-MAB_3862; gene-MAB_4553
GO:0140110	transcription regulator activity	MF	2	Down	5	gene-MAB_2239; gene-MAB_4644c; gene-MAB_2272c; gene-MAB_1362; gene-MAB_3543c
GO:0051179	localization	BP	2	Up	2	gene-MAB_4909; gene-MAB_0127c
GO:0051179	localization	BP	2	Down	8	gene-MAB_0732c; gene-MAB_2632; gene-MAB_2802c; gene-MAB_0746; gene-MAB_2188; gene-MAB_1580; gene-MAB_2633; gene-MAB_3747c
GO:0016209	antioxidant activity	MF	2	Up	1	gene-MAB_2470c
GO:0016209	antioxidant activity	MF	2	Down	2	gene-MAB_4408c; gene-MAB_4407c
GO:0098754	detoxification	BP	2	Up	2	gene-MAB_0910; gene-MAB_0908
GO:0098754	detoxification	BP	2	Down	0	--
GO:0045182	translation regulator activity	MF	2	Up	0	--
GO:0045182	translation regulator activity	MF	2	Down	1	gene-MAB_1442
GO:0140104	molecular carrier activity	MF	2	Up	1	gene-MAB_1878c
GO:0140104	molecular carrier activity	MF	2	Down	0	--

## Sheet: KO vs CP GO
XLS 5: Gene ontology (GO) DEGs
level1	Up/Down(89/49)	Gene_Number	Gene_ID
Metabolism	Up	47	gene-MAB_0425c; gene-MAB_4376c; gene-MAB_2848c; gene-MAB_0362c; gene-MAB_1168; gene-MAB_0373; gene-MAB_0570; gene-MAB_3915; gene-MAB_3750c; gene-MAB_1407c; gene-MAB_1064; gene-MAB_4422; gene-MAB_1917; gene-MAB_2119c; gene-MAB_3366; gene-MAB_0687; gene-MAB_2550c; gene-MAB_0323c; gene-MAB_3671c; gene-MAB_3413c; gene-MAB_4879c; gene-MAB_2485c; gene-MAB_1063; gene-MAB_0507; gene-MAB_2178; gene-MAB_21…
Metabolism	Down	46	gene-MAB_2673c; gene-MAB_0908; gene-MAB_1040; gene-MAB_2929c; gene-MAB_0897c; gene-MAB_2467; gene-MAB_1271c; gene-MAB_3310c; gene-MAB_1966c; gene-MAB_0103; gene-MAB_1448; gene-MAB_4911c; gene-MAB_2934; gene-MAB_2136; gene-MAB_0900c; gene-MAB_4173; gene-MAB_1967c; gene-MAB_2047c; gene-MAB_1961; gene-MAB_0896c; gene-MAB_3354; gene-MAB_0159; gene-MAB_3841; gene-MAB_0612c; gene-MAB_0895c; gene-MAB_36…
GO_ID	GO_Annotation	Ontology	Level	Up/Down(133/95)	Gene_Number	Gene_ID
GO:0008152	metabolic process	BP	2	Up	31	gene-MAB_3915; gene-MAB_3680; gene-MAB_0004; gene-MAB_3117c; gene-MAB_4295c; gene-MAB_2486c; gene-MAB_0687; gene-MAB_2370; gene-MAB_1917; gene-MAB_0395c; gene-MAB_2425; gene-MAB_3817c; gene-MAB_4897c; gene-MAB_1063; gene-MAB_3750c; gene-MAB_3246c; gene-MAB_2168; gene-MAB_4700c; gene-MAB_2992c; gene-MAB_2427; gene-MAB_4109c; gene-MAB_4695c; gene-MAB_3116c; gene-MAB_3771c; gene-MAB_4095c; gene-MAB_…
GO:0008152	metabolic process	BP	2	Down	21	gene-MAB_0356c; gene-MAB_2545c; gene-MAB_2923c; gene-MAB_0213c; gene-MAB_0900c; gene-MAB_1042c; gene-MAB_0337c; gene-MAB_1634c; gene-MAB_2739c; gene-MAB_2934; gene-MAB_1966c; gene-MAB_3543c; gene-MAB_3354; gene-MAB_3583c; gene-MAB_0908; gene-MAB_3521c; gene-MAB_2673c; gene-MAB_1517c; gene-MAB_1362; gene-MAB_1723; gene-MAB_3323c
GO:0009987	cellular process	BP	2	Up	31	gene-MAB_3915; gene-MAB_0004; gene-MAB_3117c; gene-MAB_4295c; gene-MAB_2486c; gene-MAB_0687; gene-MAB_2370; gene-MAB_2368; gene-MAB_2008; gene-MAB_2369; gene-MAB_1917; gene-MAB_0395c; gene-MAB_2425; gene-MAB_3817c; gene-MAB_4897c; gene-MAB_1063; gene-MAB_3246c; gene-MAB_0036c; gene-MAB_2992c; gene-MAB_4695c; gene-MAB_3116c; gene-MAB_3771c; gene-MAB_4095c; gene-MAB_1549c; gene-MAB_2324; gene-MAB_2…
GO:0009987	cellular process	BP	2	Down	16	gene-MAB_2923c; gene-MAB_4273c; gene-MAB_0900c; gene-MAB_1042c; gene-MAB_0337c; gene-MAB_0894c; gene-MAB_1634c; gene-MAB_1966c; gene-MAB_3543c; gene-MAB_3354; gene-MAB_0908; gene-MAB_3521c; gene-MAB_2673c; gene-MAB_1362; gene-MAB_1723; gene-MAB_3323c
GO:0065007	biological regulation	BP	2	Up	5	gene-MAB_4292; gene-MAB_3239c; gene-MAB_0324c; gene-MAB_0323c; gene-MAB_0409
GO:0065007	biological regulation	BP	2	Down	6	gene-MAB_0908; gene-MAB_0894c; gene-MAB_3468; gene-MAB_2269c; gene-MAB_2309c; gene-MAB_3583c
GO:0005488	binding	MF	2	Up	49	gene-MAB_2178; gene-MAB_2372; gene-MAB_4292; gene-MAB_3367; gene-MAB_4712; gene-MAB_3830c; gene-MAB_4634c; gene-MAB_1131; gene-MAB_3915; gene-MAB_4691c; gene-MAB_2373; gene-MAB_0004; gene-MAB_3117c; gene-MAB_4295c; gene-MAB_2486c; gene-MAB_2232c; gene-MAB_0262; gene-MAB_2370; gene-MAB_0248c; gene-MAB_4574c; gene-MAB_2803c; gene-MAB_2425; gene-MAB_3817c; gene-MAB_4897c; gene-MAB_4020c; gene-MAB_30…
GO:0005488	binding	MF	2	Down	38	gene-MAB_0901c; gene-MAB_1448; gene-MAB_1810; gene-MAB_3900c; gene-MAB_4611c; gene-MAB_2933c; gene-MAB_1497c; gene-MAB_1217c; gene-MAB_4089c; gene-MAB_0098; gene-MAB_4273c; gene-MAB_2269c; gene-MAB_3099c; gene-MAB_0156c; gene-MAB_1042c; gene-MAB_2812; gene-MAB_0769c; gene-MAB_1967c; gene-MAB_3565; gene-MAB_0894c; gene-MAB_1634c; gene-MAB_2309c; gene-MAB_3543c; gene-MAB_3354; gene-MAB_2136; gene-M…
GO:0110165	cellular anatomical entity	CC	2	Up	52	gene-MAB_2226c; gene-MAB_3808c; gene-MAB_0720; gene-MAB_1131; gene-MAB_2848c; gene-MAB_2864c; gene-MAB_0004; gene-MAB_2817c; gene-MAB_3758; gene-MAB_2232c; gene-MAB_4566c; gene-MAB_2008; gene-MAB_4153c; gene-MAB_2803c; gene-MAB_4398c; gene-MAB_2425; gene-MAB_4897c; gene-MAB_3246c; gene-MAB_0036c; gene-MAB_2427; gene-MAB_1007c; gene-MAB_0477; gene-MAB_1170; gene-MAB_0355; gene-MAB_4703c; gene-MAB_…
GO:0110165	cellular anatomical entity	CC	2	Down	20	gene-MAB_0356c; gene-MAB_1448; gene-MAB_2936; gene-MAB_2187; gene-MAB_3174; gene-MAB_1042c; gene-MAB_1967c; gene-MAB_4074c; gene-MAB_1634c; gene-MAB_1196; gene-MAB_1966c; gene-MAB_0929; gene-MAB_0741c; gene-MAB_3583c; gene-MAB_2136; gene-MAB_0423c; gene-MAB_0765; gene-MAB_2673c; gene-MAB_4285; gene-MAB_1961
GO:0003824	catalytic activity	MF	2	Up	69	gene-MAB_3830c; gene-MAB_1131; gene-MAB_3758; gene-MAB_2803c; gene-MAB_0395c; gene-MAB_2425; gene-MAB_3817c; gene-MAB_3366; gene-MAB_4020c; gene-MAB_1567; gene-MAB_3750c; gene-MAB_4422; gene-MAB_4695c; gene-MAB_1527; gene-MAB_4394; gene-MAB_3636c; gene-MAB_0316; gene-MAB_2325; gene-MAB_0324c; gene-MAB_4011c; gene-MAB_1088; gene-MAB_2848c; gene-MAB_3915; gene-MAB_3039c; gene-MAB_0687; gene-MAB_237…
GO:0003824	catalytic activity	MF	2	Down	59	gene-MAB_4679; gene-MAB_1448; gene-MAB_1810; gene-MAB_3900c; gene-MAB_3621c; gene-MAB_0470c; gene-MAB_1462c; gene-MAB_0156c; gene-MAB_1042c; gene-MAB_3354; gene-MAB_0159; gene-MAB_4739; gene-MAB_3902c; gene-MAB_3355; gene-MAB_1040; gene-MAB_3438; gene-MAB_3461c; gene-MAB_2283; gene-MAB_2545c; gene-MAB_2959; gene-MAB_0213c; gene-MAB_0900c; gene-MAB_0290; gene-MAB_3377; gene-MAB_2591c; gene-MAB_089…
GO:0032991	protein-containing complex	CC	2	Up	9	gene-MAB_0871c; gene-MAB_3817c; gene-MAB_3915; gene-MAB_3052; gene-MAB_3771c; gene-MAB_3117c; gene-MAB_4029; gene-MAB_1012c; gene-MAB_1011c
GO:0032991	protein-containing complex	CC	2	Down	2	gene-MAB_2187; gene-MAB_1448
GO:0050896	response to stimulus	BP	2	Up	2	gene-MAB_0004; gene-MAB_0395c
GO:0050896	response to stimulus	BP	2	Down	2	gene-MAB_1497c; gene-MAB_2309c
GO:0071840	cellular component organization or biogenesis	BP	2	Up	6	gene-MAB_0324c; gene-MAB_2372; gene-MAB_3246c; gene-MAB_2009; gene-MAB_0323c; gene-MAB_2008
GO:0071840	cellular component organization or biogenesis	BP	2	Down	0	--
GO:0005215	transporter activity	MF	2	Up	10	gene-MAB_2178; gene-MAB_0262; gene-MAB_3052; gene-MAB_3808c; gene-MAB_0355; gene-MAB_2803c; gene-MAB_3449c; gene-MAB_4323; gene-MAB_1396; gene-MAB_4485
GO:0005215	transporter activity	MF	2	Down	5	gene-MAB_1448; gene-MAB_2936; gene-MAB_2187; gene-MAB_1961; gene-MAB_1042c
GO:0140110	transcription regulator activity	MF	2	Up	2	gene-MAB_3018; gene-MAB_4712
GO:0140110	transcription regulator activity	MF	2	Down	5	gene-MAB_2933c; gene-MAB_0157; gene-MAB_p05c; gene-MAB_1362; gene-MAB_3543c
GO:0098772	molecular function regulator	MF	2	Up	1	gene-MAB_3239c
GO:0098772	molecular function regulator	MF	2	Down	0	--
GO:0051179	localization	BP	2	Up	6	gene-MAB_1374; gene-MAB_0720; gene-MAB_3052; gene-MAB_2802c; gene-MAB_1132c; gene-MAB_1580
GO:0051179	localization	BP	2	Down	2	gene-MAB_2187; gene-MAB_1042c
GO:0016209	antioxidant activity	MF	2	Up	0	--
GO:0016209	antioxidant activity	MF	2	Down	1	gene-MAB_3957
GO:0005198	structural molecule activity	MF	2	Up	3	gene-MAB_4897c; gene-MAB_3771c; gene-MAB_3817c
GO:0005198	structural molecule activity	MF	2	Down	1	gene-MAB_1634c
GO:0098754	detoxification	BP	2	Up	0	--
GO:0098754	detoxification	BP	2	Down	1	gene-MAB_0908
GO:0022414	reproductive process	BP	2	Up	2	gene-MAB_2008; gene-MAB_2009
GO:0022414	reproductive process	BP	2	Down	0	--
