# Supplementary material for: The stress response factor SigH mediates intrinsic resistance to multiple antibiotics in Mycobacterium abscessus
Source: Microbiol Spectr. 2026 Jun 15;14(7):e03965-25. doi: 10.1128/spectrum.03965-25 (PMC13340314; doi:10.1128/spectrum.03965-25)
Supplement: Data S6 — DEGs KEGG enrichment analysis. [file spectrum.03965-25-s0006.xlsx]

## Sheet: KO vs WT
XLS 6: Differentially expressed genes KEGG enrichment analysis statistics table
ID	Description	GeneRatio	BgRatio	pvalue	p.adjust	geneID	Count
mab02010	ABC transporters	43/195	92/1094	1.57255e-11	1.32094e-09	gene-MAB_1011c/gene-MAB_1012c/gene-MAB_1009c/gene-MAB_4032/gene-MAB_4567c/gene-MAB_4031/gene-MAB_3052/gene-MAB_4029/gene-MAB_4035/gene-MAB_3053/gene-MAB_4028/gene-MAB_0264/gene-MAB_0262/gene-MAB_3051/gene-MAB_2625c/gene-MAB_2149/gene-MAB_2624c/gene-MAB_3871c/gene-MAB_2622c/gene-MAB_2623c/gene-MAB_0261/gene-MAB_0428/gene-MAB_0426/gene-MAB_0263/gene-MAB_0427/gene-MAB_4151c/gene-MAB_1375/gene-MAB_02…	43
mab00920	Sulfur metabolism	18/195	34/1094	2.46005e-06	0.000103322	gene-MAB_2485c/gene-MAB_1662c/gene-MAB_4743c/gene-MAB_0740c/gene-MAB_1545c/gene-MAB_1544c/gene-MAB_2177/gene-MAB_1655/gene-MAB_1654/gene-MAB_1653/gene-MAB_1652/gene-MAB_2216/gene-MAB_2176/gene-MAB_2217/gene-MAB_2219/gene-MAB_2178/gene-MAB_2218/gene-MAB_1060	18
mab00190	Oxidative phosphorylation	18/195	47/1094	0.000556889	0.0155929	gene-MAB_4422/gene-MAB_4423/gene-MAB_2142/gene-MAB_2134/gene-MAB_1451/gene-MAB_2617c/gene-MAB_1967c/gene-MAB_1966c/gene-MAB_3674/gene-MAB_4135c/gene-MAB_1447/gene-MAB_1040/gene-MAB_2754/gene-MAB_3675/gene-MAB_3676/gene-MAB_2631/gene-MAB_2467/gene-MAB_2630	18
mab01057	Biosynthesis of type II polyketide products	2/195	2/1094	0.0316373	0.646631	gene-MAB_2284/gene-MAB_0761c	2
mab02024	Quorum sensing	11/195	36/1094	0.0414698	0.646631	gene-MAB_0721/gene-MAB_0429/gene-MAB_2625c/gene-MAB_0720/gene-MAB_2624c/gene-MAB_2622c/gene-MAB_2623c/gene-MAB_0428/gene-MAB_0426/gene-MAB_0722/gene-MAB_0427	11
mab01040	Biosynthesis of unsaturated fatty acids	5/195	12/1094	0.046188	0.646631	gene-MAB_2148/gene-MAB_3548c/gene-MAB_2891c/gene-MAB_1237/gene-MAB_3354	5
mab00261	Monobactam biosynthesis	5/195	13/1094	0.0644986	0.677236	gene-MAB_4692c/gene-MAB_0727/gene-MAB_1047c/gene-MAB_1545c/gene-MAB_1544c	5
mab00984	Steroid degradation	5/195	13/1094	0.0644986	0.677236	gene-MAB_0584/gene-MAB_0623/gene-MAB_0622c/gene-MAB_3719c/gene-MAB_4173	5
mab01501	beta-Lactam resistance	3/195	6/1094	0.0734565	0.685594	gene-MAB_0428/gene-MAB_0426/gene-MAB_0427	3
mab00020	Citrate cycle (TCA cycle)	9/195	33/1094	0.116096	0.975207	gene-MAB_4422/gene-MAB_4423/gene-MAB_0897c/gene-MAB_2561c/gene-MAB_1595/gene-MAB_3674/gene-MAB_3675/gene-MAB_0932c/gene-MAB_3676	9
mab00520	Amino sugar and nucleotide sugar metabolism	7/195	25/1094	0.14066	0.99861	gene-MAB_4637/gene-MAB_0362c/gene-MAB_0363c/gene-MAB_4638/gene-MAB_3750c/gene-MAB_3008/gene-MAB_0503	7
mab00720	Other carbon fixation pathways	8/195	30/1094	0.148853	0.99861	gene-MAB_4422/gene-MAB_4423/gene-MAB_0425c/gene-MAB_0612c/gene-MAB_1595/gene-MAB_3674/gene-MAB_3675/gene-MAB_3676	8
mab00401	Novobiocin biosynthesis	2/195	5/1094	0.218612	0.99861	gene-MAB_2168/gene-MAB_2669c	2
mab00220	Arginine biosynthesis	5/195	19/1094	0.239555	0.99861	gene-MAB_2425/gene-MAB_1933c/gene-MAB_2338/gene-MAB_2336/gene-MAB_2337	5
mab00061	Fatty acid biosynthesis	6/195	24/1094	0.24497	0.99861	gene-MAB_3574c/gene-MAB_2030/gene-MAB_0952/gene-MAB_2167/gene-MAB_1237/gene-MAB_3354	6
mab00052	Galactose metabolism	3/195	10/1094	0.257181	0.99861	gene-MAB_4637/gene-MAB_4638/gene-MAB_0503	3
mab00660	C5-Branched dibasic acid metabolism	3/195	10/1094	0.257181	0.99861	gene-MAB_2166/gene-MAB_2165/gene-MAB_3294c	3
mab00650	Butanoate metabolism	12/195	55/1094	0.262761	0.99861	gene-MAB_4422/gene-MAB_4423/gene-MAB_2166/gene-MAB_2165/gene-MAB_0612c/gene-MAB_2737c/gene-MAB_1595/gene-MAB_3674/gene-MAB_4413c/gene-MAB_3675/gene-MAB_2917/gene-MAB_3676	12
mab02020	Two-component system	10/195	45/1094	0.269742	0.99861	gene-MAB_0060/gene-MAB_1540/gene-MAB_0001/gene-MAB_3251c/gene-MAB_3239c/gene-MAB_0612c/gene-MAB_1933c/gene-MAB_2754/gene-MAB_2631/gene-MAB_2630	10
mab04122	Sulfur relay system	4/195	15/1094	0.271081	0.99861	gene-MAB_1478/gene-MAB_0871c/gene-MAB_0866/gene-MAB_0740c	4
mab00525	Acarbose and validamycin biosynthesis	1/195	2/1094	0.324853	0.99861	gene-MAB_4113	1
mab00600	Sphingolipid metabolism	1/195	2/1094	0.324853	0.99861	gene-MAB_4307	1
mab02040	Flagellar assembly	1/195	2/1094	0.324853	0.99861	gene-MAB_0277c	1
mab03440	Homologous recombination	5/195	22/1094	0.353017	0.99861	gene-MAB_0320/gene-MAB_0329/gene-MAB_0399c/gene-MAB_0004/gene-MAB_0400c	5
mab00290	Valine, leucine and isoleucine biosynthesis	4/195	17/1094	0.35922	0.99861	gene-MAB_2166/gene-MAB_2165/gene-MAB_3294c/gene-MAB_3553	4
mab00010	Glycolysis / Gluconeogenesis	8/195	38/1094	0.362397	0.99861	gene-MAB_0425c/gene-MAB_0312c/gene-MAB_0897c/gene-MAB_3008/gene-MAB_0972/gene-MAB_2561c/gene-MAB_1595/gene-MAB_2084	8
mab00620	Pyruvate metabolism	11/195	56/1094	0.413292	0.99861	gene-MAB_0425c/gene-MAB_0897c/gene-MAB_1932c/gene-MAB_0972/gene-MAB_2561c/gene-MAB_0612c/gene-MAB_1595/gene-MAB_3834c/gene-MAB_2409c/gene-MAB_3553/gene-MAB_2084	11
mab00592	alpha-Linolenic acid metabolism	1/195	3/1094	0.445415	0.99861	gene-MAB_3455c	1
mab03018	RNA degradation	3/195	14/1094	0.46796	0.99861	gene-MAB_0312c/gene-MAB_4135c/gene-MAB_1040	3
mab00330	Arginine and proline metabolism	4/195	20/1094	0.489942	0.99861	gene-MAB_4633/gene-MAB_4321/gene-MAB_1330/gene-MAB_3841	4
mab00450	Selenocompound metabolism	3/195	15/1094	0.51718	0.99861	gene-MAB_1545c/gene-MAB_1544c/gene-MAB_2739c	3
mab00250	Alanine, aspartate and glutamate metabolism	6/195	32/1094	0.518736	0.99861	gene-MAB_0363c/gene-MAB_0687/gene-MAB_1330/gene-MAB_1933c/gene-MAB_2673c/gene-MAB_3100	6
mab00910	Nitrogen metabolism	4/195	21/1094	0.531241	0.99861	gene-MAB_1933c/gene-MAB_3521c/gene-MAB_3523c/gene-MAB_4126c	4
mab00630	Glyoxylate and dicarboxylate metabolism	8/195	44/1094	0.538909	0.99861	gene-MAB_0425c/gene-MAB_1407c/gene-MAB_0612c/gene-MAB_4766/gene-MAB_1933c/gene-MAB_2409c/gene-MAB_4095c/gene-MAB_0932c	8
mab00791	Atrazine degradation	1/195	4/1094	0.544539	0.99861	gene-MAB_2425	1
mab00999	Biosynthesis of various plant secondary metabolites	1/195	4/1094	0.544539	0.99861	gene-MAB_3192c	1
mab00300	Lysine biosynthesis	3/195	16/1094	0.563866	0.99861	gene-MAB_0847c/gene-MAB_0727/gene-MAB_1047c	3
mab00040	Pentose and glucuronate interconversions	1/195	5/1094	0.62602	0.99861	gene-MAB_1048c	1
mab00523	Polyketide sugar unit biosynthesis	1/195	5/1094	0.62602	0.99861	gene-MAB_4113	1
mab00552	Teichoic acid biosynthesis	1/195	5/1094	0.62602	0.99861	gene-MAB_2450	1
mab00626	Naphthalene degradation	1/195	5/1094	0.62602	0.99861	gene-MAB_2084	1
mab00230	Purine metabolism	10/195	61/1094	0.672163	0.99861	gene-MAB_2010/gene-MAB_2425/gene-MAB_4523/gene-MAB_0687/gene-MAB_1064/gene-MAB_1063/gene-MAB_4771/gene-MAB_2929c/gene-MAB_1545c/gene-MAB_1544c	10
mab00350	Tyrosine metabolism	3/195	19/1094	0.686304	0.99861	gene-MAB_2168/gene-MAB_2669c/gene-MAB_2084	3
mab00564	Glycerophospholipid metabolism	3/195	19/1094	0.686304	0.99861	gene-MAB_3915/gene-MAB_3828c/gene-MAB_3655c	3
mab00460	Cyanoamino acid metabolism	1/195	6/1094	0.692986	0.99861	gene-MAB_3192c	1
mab00480	Glutathione metabolism	2/195	13/1094	0.70404	0.99861	gene-MAB_0003/gene-MAB_4183c	2
mab00541	O-Antigen nucleotide sugar biosynthesis	2/195	13/1094	0.70404	0.99861	gene-MAB_4113/gene-MAB_0503	2
mab00670	One carbon pool by folate	2/195	13/1094	0.70404	0.99861	gene-MAB_1064/gene-MAB_1063	2
mab00780	Biotin metabolism	2/195	13/1094	0.70404	0.99861	gene-MAB_2030/gene-MAB_0952	2
mab00770	Pantothenate and CoA biosynthesis	4/195	26/1094	0.708785	0.99861	gene-MAB_2166/gene-MAB_2165/gene-MAB_2817c/gene-MAB_1916c	4
mab00561	Glycerolipid metabolism	3/195	20/1094	0.720957	0.99861	gene-MAB_0507/gene-MAB_4544c/gene-MAB_1917	3
mab00680	Methane metabolism	3/195	21/1094	0.752576	0.99861	gene-MAB_0425c/gene-MAB_0312c/gene-MAB_2084	3
mab00760	Nicotinate and nicotinamide metabolism	3/195	21/1094	0.752576	0.99861	gene-MAB_4413c/gene-MAB_2674c/gene-MAB_2673c	3
mab00071	Fatty acid degradation	7/195	47/1094	0.761947	0.99861	gene-MAB_4609c/gene-MAB_0612c/gene-MAB_2737c/gene-MAB_2047c/gene-MAB_3455c/gene-MAB_2085/gene-MAB_2084	7
mab03030	DNA replication	2/195	15/1094	0.778187	0.99861	gene-MAB_4895c/gene-MAB_0329	2
mab00521	Streptomycin biosynthesis	1/195	8/1094	0.793217	0.99861	gene-MAB_4113	1
mab00625	Chloroalkane and chloroalkene degradation	1/195	8/1094	0.793217	0.99861	gene-MAB_2084	1
mab00430	Taurine and hypotaurine metabolism	1/195	9/1094	0.830346	0.99861	gene-MAB_3100	1
mab00470	D-Amino acid metabolism	1/195	9/1094	0.830346	0.99861	gene-MAB_4633	1
mab00860	Porphyrin metabolism	5/195	38/1094	0.836681	0.99861	gene-MAB_1906/gene-MAB_2197/gene-MAB_1271c/gene-MAB_2754/gene-MAB_3520c	5
mab00362	Benzoate degradation	5/195	39/1094	0.853479	0.99861	gene-MAB_4609c/gene-MAB_0612c/gene-MAB_2737c/gene-MAB_0290/gene-MAB_3455c	5
mab00030	Pentose phosphate pathway	2/195	18/1094	0.858998	0.99861	gene-MAB_3635c/gene-MAB_0003	2
mab01053	Biosynthesis of siderophore group nonribosomal peptides	1/195	10/1094	0.860837	0.99861	gene-MAB_2245	1
mab00400	Phenylalanine, tyrosine and tryptophan biosynthesis	2/195	20/1094	0.896911	0.99861	gene-MAB_2168/gene-MAB_2669c	2
mab00550	Peptidoglycan biosynthesis	2/195	20/1094	0.896911	0.99861	gene-MAB_0323c/gene-MAB_2450	2
mab00790	Folate biosynthesis	2/195	20/1094	0.896911	0.99861	gene-MAB_0871c/gene-MAB_0866	2
mab00051	Fructose and mannose metabolism	1/195	12/1094	0.90642	0.99861	gene-MAB_1048c	1
mab00340	Histidine metabolism	2/195	21/1094	0.912104	0.99861	gene-MAB_2168/gene-MAB_2669c	2
mab03410	Base excision repair	1/195	14/1094	0.937124	0.99861	gene-MAB_3684c	1
mab00930	Caprolactam degradation	1/195	15/1094	0.948477	0.99861	gene-MAB_2737c	1
mab03430	Mismatch repair	1/195	15/1094	0.948477	0.99861	gene-MAB_0329	1
mab00280	Valine, leucine and isoleucine degradation	6/195	56/1094	0.953505	0.99861	gene-MAB_4486/gene-MAB_0612c/gene-MAB_2737c/gene-MAB_4540c/gene-MAB_3455c/gene-MAB_2085	6
mab00270	Cysteine and methionine metabolism	2/195	26/1094	0.961328	0.99861	gene-MAB_2010/gene-MAB_0740c	2
mab00310	Lysine degradation	4/195	43/1094	0.964136	0.99861	gene-MAB_4633/gene-MAB_4609c/gene-MAB_0612c/gene-MAB_2737c	4
mab00360	Phenylalanine metabolism	5/195	52/1094	0.96982	0.99861	gene-MAB_2168/gene-MAB_2669c/gene-MAB_2737c/gene-MAB_2047c/gene-MAB_4370c	5
mab00627	Aminobenzoate degradation	1/195	18/1094	0.971684	0.99861	gene-MAB_2737c	1
mab00903	Limonene degradation	1/195	19/1094	0.976816	0.99861	gene-MAB_2737c	1
mab00500	Starch and sucrose metabolism	1/195	20/1094	0.981021	0.99861	gene-MAB_3192c	1
mab00380	Tryptophan metabolism	3/195	40/1094	0.983444	0.99861	gene-MAB_4609c/gene-MAB_0612c/gene-MAB_2737c	3
mab00410	beta-Alanine metabolism	2/195	31/1094	0.983525	0.99861	gene-MAB_2817c/gene-MAB_2737c	2
mab00900	Terpenoid backbone biosynthesis	1/195	22/1094	0.98729	0.99861	gene-MAB_0612c	1
mab00640	Propanoate metabolism	2/195	37/1094	0.994273	0.99861	gene-MAB_0425c/gene-MAB_2737c	2
mab00240	Pyrimidine metabolism	1/195	28/1094	0.996201	0.99861	gene-MAB_2817c	1
mab03010	Ribosome	3/195	55/1094	0.99861	0.99861	gene-MAB_1441/gene-MAB_1634c/gene-MAB_1611	3

## Sheet: WT vs CP
XLS 6: Differentially expressed genes KEGG enrichment analysis statistics table
ID	Description	GeneRatio	BgRatio	pvalue	p.adjust	geneID	Count
mab00920	Sulfur metabolism	15/107	34/1094	1.0675e-07	6.72526e-06	gene-MAB_4743c/gene-MAB_0406c/gene-MAB_1545c/gene-MAB_2176/gene-MAB_1544c/gene-MAB_1655/gene-MAB_1652/gene-MAB_1654/gene-MAB_1653/gene-MAB_2216/gene-MAB_2217/gene-MAB_2218/gene-MAB_1060/gene-MAB_2219/gene-MAB_2178	15
mab00190	Oxidative phosphorylation	16/107	47/1094	2.71838e-06	8.56288e-05	gene-MAB_2134/gene-MAB_4423/gene-MAB_4422/gene-MAB_2137/gene-MAB_2136/gene-MAB_2135/gene-MAB_2142/gene-MAB_2139/gene-MAB_2141/gene-MAB_3673/gene-MAB_2467/gene-MAB_3675/gene-MAB_4135c/gene-MAB_3676/gene-MAB_2631/gene-MAB_2630	16
mab02010	ABC transporters	23/107	92/1094	6.57203e-06	0.000138013	gene-MAB_4032/gene-MAB_1012c/gene-MAB_1011c/gene-MAB_1009c/gene-MAB_2149/gene-MAB_3871c/gene-MAB_0261/gene-MAB_0746/gene-MAB_2633/gene-MAB_2804c/gene-MAB_4517c/gene-MAB_2802c/gene-MAB_2632/gene-MAB_2803c/gene-MAB_2176/gene-MAB_1655/gene-MAB_1652/gene-MAB_1654/gene-MAB_1653/gene-MAB_2216/gene-MAB_2217/gene-MAB_2218/gene-MAB_2178	23
mab00020	Citrate cycle (TCA cycle)	10/107	33/1094	0.000711267	0.0112025	gene-MAB_0897c/gene-MAB_0894c/gene-MAB_0896c/gene-MAB_0895c/gene-MAB_4423/gene-MAB_4422/gene-MAB_4619/gene-MAB_3673/gene-MAB_3675/gene-MAB_3676	10
mab00360	Phenylalanine metabolism	10/107	52/1094	0.0244074	0.307533	gene-MAB_0900c/gene-MAB_0909/gene-MAB_0904/gene-MAB_0906/gene-MAB_0905/gene-MAB_0908/gene-MAB_0907/gene-MAB_0911/gene-MAB_0910/gene-MAB_2470c	10
mab00910	Nitrogen metabolism	5/107	21/1094	0.0464294	0.487508	gene-MAB_0587/gene-MAB_1933c/gene-MAB_2486c/gene-MAB_4126c/gene-MAB_3523c	5
mab02020	Two-component system	8/107	45/1094	0.0641657	0.545343	gene-MAB_0060/gene-MAB_0001/gene-MAB_1540/gene-MAB_0746/gene-MAB_1076/gene-MAB_1933c/gene-MAB_2631/gene-MAB_2630	8
mab00010	Glycolysis / Gluconeogenesis	7/107	38/1094	0.0692499	0.545343	gene-MAB_0897c/gene-MAB_0894c/gene-MAB_0896c/gene-MAB_0895c/gene-MAB_0972/gene-MAB_2792c/gene-MAB_2084	7
mab01040	Biosynthesis of unsaturated fatty acids	3/107	12/1094	0.104257	0.689956	gene-MAB_2638c/gene-MAB_2891c/gene-MAB_2550c	3
mab00460	Cyanoamino acid metabolism	2/107	6/1094	0.109517	0.689956	gene-MAB_0587/gene-MAB_3192c	2
mab00630	Glyoxylate and dicarboxylate metabolism	7/107	44/1094	0.129554	0.741991	gene-MAB_0894c/gene-MAB_0587/gene-MAB_4619/gene-MAB_1933c/gene-MAB_4766/gene-MAB_4879c/gene-MAB_4095c	7
mab00720	Other carbon fixation pathways	5/107	30/1094	0.161722	0.837572	gene-MAB_4423/gene-MAB_4422/gene-MAB_3673/gene-MAB_3675/gene-MAB_3676	5
mab00525	Acarbose and validamycin biosynthesis	1/107	2/1094	0.186127	0.837572	gene-MAB_4113	1
mab01057	Biosynthesis of type II polyketide products	1/107	2/1094	0.186127	0.837572	gene-MAB_0761c	1
mab00592	alpha-Linolenic acid metabolism	1/107	3/1094	0.265875	0.989069	gene-MAB_3455c	1
mab00650	Butanoate metabolism	7/107	55/1094	0.286821	0.989069	gene-MAB_0904/gene-MAB_4423/gene-MAB_4422/gene-MAB_3673/gene-MAB_3675/gene-MAB_3676/gene-MAB_2917	7
mab00620	Pyruvate metabolism	7/107	56/1094	0.303162	0.989069	gene-MAB_0897c/gene-MAB_0894c/gene-MAB_0896c/gene-MAB_0895c/gene-MAB_0972/gene-MAB_2792c/gene-MAB_2084	7
mab00053	Ascorbate and aldarate metabolism	1/107	4/1094	0.337874	0.989069	gene-MAB_4295c	1
mab00999	Biosynthesis of various plant secondary metabolites	1/107	4/1094	0.337874	0.989069	gene-MAB_3192c	1
mab00261	Monobactam biosynthesis	2/107	13/1094	0.368281	0.989069	gene-MAB_1545c/gene-MAB_1544c	2
mab00541	O-Antigen nucleotide sugar biosynthesis	2/107	13/1094	0.368281	0.989069	gene-MAB_4113/gene-MAB_4295c	2
mab00040	Pentose and glucuronate interconversions	1/107	5/1094	0.402872	0.989069	gene-MAB_4295c	1
mab00523	Polyketide sugar unit biosynthesis	1/107	5/1094	0.402872	0.989069	gene-MAB_4113	1
mab00552	Teichoic acid biosynthesis	1/107	5/1094	0.402872	0.989069	gene-MAB_2450	1
mab00626	Naphthalene degradation	1/107	5/1094	0.402872	0.989069	gene-MAB_2084	1
mab00061	Fatty acid biosynthesis	3/107	24/1094	0.421868	0.989069	gene-MAB_0952/gene-MAB_1878c/gene-MAB_2550c	3
mab00450	Selenocompound metabolism	2/107	15/1094	0.440106	0.989069	gene-MAB_1545c/gene-MAB_1544c	2
mab00998	Biosynthesis of various antibiotics	1/107	6/1094	0.461543	0.989069	gene-MAB_1878c	1
mab03060	Protein export	2/107	16/1094	0.474349	0.989069	gene-MAB_2188/gene-MAB_3223c	2
mab00521	Streptomycin biosynthesis	1/107	8/1094	0.562289	0.989069	gene-MAB_4113	1
mab00625	Chloroalkane and chloroalkene degradation	1/107	8/1094	0.562289	0.989069	gene-MAB_2084	1
mab00564	Glycerophospholipid metabolism	2/107	19/1094	0.56914	0.989069	gene-MAB_2398/gene-MAB_3655c	2
mab00561	Glycerolipid metabolism	2/107	20/1094	0.597912	0.989069	gene-MAB_4544c/gene-MAB_0507	2
mab00430	Taurine and hypotaurine metabolism	1/107	9/1094	0.605415	0.989069	gene-MAB_3100	1
mab00250	Alanine, aspartate and glutamate metabolism	3/107	32/1094	0.621184	0.989069	gene-MAB_1933c/gene-MAB_3100/gene-MAB_2486c	3
mab00052	Galactose metabolism	1/107	10/1094	0.644328	0.989069	gene-MAB_4637	1
mab00660	C5-Branched dibasic acid metabolism	1/107	10/1094	0.644328	0.989069	gene-MAB_3294c	1
mab01053	Biosynthesis of siderophore group nonribosomal peptides	1/107	10/1094	0.644328	0.989069	gene-MAB_2245	1
mab00520	Amino sugar and nucleotide sugar metabolism	2/107	25/1094	0.72035	0.989069	gene-MAB_4637/gene-MAB_4295c	2
mab00860	Porphyrin metabolism	3/107	38/1094	0.737107	0.989069	gene-MAB_0127c/gene-MAB_1898/gene-MAB_3520c	3
mab00480	Glutathione metabolism	1/107	13/1094	0.739676	0.989069	gene-MAB_4183c	1
mab00730	Thiamine metabolism	1/107	13/1094	0.739676	0.989069	gene-MAB_4218c	1
mab00780	Biotin metabolism	1/107	13/1094	0.739676	0.989069	gene-MAB_0952	1
mab00270	Cysteine and methionine metabolism	2/107	26/1094	0.74074	0.989069	gene-MAB_0406c/gene-MAB_1273	2
mab03018	RNA degradation	1/107	14/1094	0.765444	0.989069	gene-MAB_4135c	1
mab03070	Bacterial secretion system	1/107	14/1094	0.765444	0.989069	gene-MAB_2188	1
mab00290	Valine, leucine and isoleucine biosynthesis	1/107	17/1094	0.828533	0.989069	gene-MAB_3294c	1
mab00071	Fatty acid degradation	3/107	47/1094	0.856792	0.989069	gene-MAB_3455c/gene-MAB_2085/gene-MAB_2084	3
mab00220	Arginine biosynthesis	1/107	19/1094	0.860925	0.989069	gene-MAB_1933c	1
mab00350	Tyrosine metabolism	1/107	19/1094	0.860925	0.989069	gene-MAB_2084	1
mab00330	Arginine and proline metabolism	1/107	20/1094	0.874768	0.989069	gene-MAB_2545c	1
mab00500	Starch and sucrose metabolism	1/107	20/1094	0.874768	0.989069	gene-MAB_3192c	1
mab00550	Peptidoglycan biosynthesis	1/107	20/1094	0.874768	0.989069	gene-MAB_2450	1
mab00680	Methane metabolism	1/107	21/1094	0.887244	0.989069	gene-MAB_2084	1
mab00760	Nicotinate and nicotinamide metabolism	1/107	21/1094	0.887244	0.989069	gene-MAB_2674c	1
mab00900	Terpenoid backbone biosynthesis	1/107	22/1094	0.898488	0.989069	gene-MAB_0570	1
mab00362	Benzoate degradation	2/107	39/1094	0.909601	0.989069	gene-MAB_0904/gene-MAB_3455c	2
mab00380	Tryptophan metabolism	2/107	40/1094	0.917001	0.989069	gene-MAB_0894c/gene-MAB_2470c	2
mab00280	Valine, leucine and isoleucine degradation	3/107	56/1094	0.926271	0.989069	gene-MAB_0894c/gene-MAB_3455c/gene-MAB_2085	3
mab00260	Glycine, serine and threonine metabolism	1/107	32/1094	0.964697	0.989087	gene-MAB_0894c	1
mab00640	Propanoate metabolism	1/107	37/1094	0.979263	0.989087	gene-MAB_0894c	1
mab00230	Purine metabolism	2/107	61/1094	0.987508	0.989087	gene-MAB_1545c/gene-MAB_1544c	2
mab00310	Lysine degradation	1/107	43/1094	0.989087	0.989087	gene-MAB_0894c	1

## Sheet: CP vs KO
XLS 6: Differentially expressed genes KEGG enrichment analysis statistics table
ID	Description	GeneRatio	BgRatio	pvalue	p.adjust	geneID	Count
mab02010	ABC transporters	29/138	92/1094	4.35814e-07	3.09428e-05	gene-MAB_1011c/gene-MAB_1009c/gene-MAB_1012c/gene-MAB_3053/gene-MAB_4567c/gene-MAB_0264/gene-MAB_4031/gene-MAB_0428/gene-MAB_3052/gene-MAB_4029/gene-MAB_2623c/gene-MAB_2622c/gene-MAB_4028/gene-MAB_2625c/gene-MAB_2178/gene-MAB_2624c/gene-MAB_2803c/gene-MAB_0427/gene-MAB_4032/gene-MAB_0262/gene-MAB_2802c/gene-MAB_4153c/gene-MAB_4035/gene-MAB_4150c/gene-MAB_0277c/gene-MAB_0263/gene-MAB_3051/gene-MAB…	29
mab02024	Quorum sensing	11/138	36/1094	0.00316157	0.112236	gene-MAB_0721/gene-MAB_0720/gene-MAB_0428/gene-MAB_2623c/gene-MAB_2622c/gene-MAB_0429/gene-MAB_2625c/gene-MAB_2624c/gene-MAB_0427/gene-MAB_0722/gene-MAB_0426	11
mab00190	Oxidative phosphorylation	12/138	47/1094	0.0103172	0.244173	gene-MAB_4422/gene-MAB_2630/gene-MAB_2631/gene-MAB_2754/gene-MAB_1966c/gene-MAB_1967c/gene-MAB_1040/gene-MAB_1961/gene-MAB_2136/gene-MAB_1042c/gene-MAB_1448/gene-MAB_2467	12
mab01501	beta-Lactam resistance	3/138	6/1094	0.02946	0.522915	gene-MAB_0428/gene-MAB_0427/gene-MAB_0426	3
mab00360	Phenylalanine metabolism	10/138	52/1094	0.107721	0.987495	gene-MAB_2168/gene-MAB_3281/gene-MAB_2047c/gene-MAB_0909/gene-MAB_0908/gene-MAB_0900c/gene-MAB_0907/gene-MAB_0911/gene-MAB_0904/gene-MAB_0906	10
mab00010	Glycolysis / Gluconeogenesis	7/138	38/1094	0.19295	0.987495	gene-MAB_0425c/gene-MAB_2792c/gene-MAB_0312c/gene-MAB_0895c/gene-MAB_0896c/gene-MAB_0894c/gene-MAB_0897c	7
mab00520	Amino sugar and nucleotide sugar metabolism	5/138	25/1094	0.198434	0.987495	gene-MAB_0362c/gene-MAB_4295c/gene-MAB_0363c/gene-MAB_4638/gene-MAB_3750c	5
mab00600	Sphingolipid metabolism	1/138	2/1094	0.236474	0.987495	gene-MAB_4307	1
mab00633	Nitrotoluene degradation	1/138	2/1094	0.236474	0.987495	gene-MAB_3310c	1
mab02040	Flagellar assembly	1/138	2/1094	0.236474	0.987495	gene-MAB_0277c	1
mab03018	RNA degradation	3/138	14/1094	0.254818	0.987495	gene-MAB_0312c/gene-MAB_1040/gene-MAB_4273c	3
mab00620	Pyruvate metabolism	9/138	56/1094	0.266578	0.987495	gene-MAB_0425c/gene-MAB_2792c/gene-MAB_0895c/gene-MAB_0896c/gene-MAB_0337c/gene-MAB_0612c/gene-MAB_0894c/gene-MAB_3834c/gene-MAB_0897c	9
mab00340	Histidine metabolism	4/138	21/1094	0.267875	0.987495	gene-MAB_2168/gene-MAB_0371/gene-MAB_0370/gene-MAB_0373	4
mab03440	Homologous recombination	4/138	22/1094	0.297836	0.987495	gene-MAB_0399c/gene-MAB_0004/gene-MAB_0400c/gene-MAB_0398c	4
mab03060	Protein export	3/138	16/1094	0.327976	0.987495	gene-MAB_2879c/gene-MAB_3223c/gene-MAB_2187	3
mab00061	Fatty acid biosynthesis	4/138	24/1094	0.358733	0.987495	gene-MAB_2030/gene-MAB_2550c/gene-MAB_2167/gene-MAB_3354	4
mab01053	Biosynthesis of siderophore group nonribosomal peptides	2/138	10/1094	0.365755	0.987495	gene-MAB_2249/gene-MAB_2119c	2
mab00020	Citrate cycle (TCA cycle)	5/138	33/1094	0.404948	0.987495	gene-MAB_4422/gene-MAB_0895c/gene-MAB_0896c/gene-MAB_0894c/gene-MAB_0897c	5
mab00053	Ascorbate and aldarate metabolism	1/138	4/1094	0.417337	0.987495	gene-MAB_4295c	1
mab00791	Atrazine degradation	1/138	4/1094	0.417337	0.987495	gene-MAB_2425	1
mab00999	Biosynthesis of various plant secondary metabolites	1/138	4/1094	0.417337	0.987495	gene-MAB_2848c	1
mab00920	Sulfur metabolism	5/138	34/1094	0.43155	0.987495	gene-MAB_2485c/gene-MAB_2178/gene-MAB_2219/gene-MAB_3621c/gene-MAB_2177	5
mab01040	Biosynthesis of unsaturated fatty acids	2/138	12/1094	0.459016	0.987495	gene-MAB_2550c/gene-MAB_3354	2
mab00330	Arginine and proline metabolism	3/138	20/1094	0.471992	0.987495	gene-MAB_4633/gene-MAB_3841/gene-MAB_2545c	3
mab00630	Glyoxylate and dicarboxylate metabolism	6/138	44/1094	0.487565	0.987495	gene-MAB_0425c/gene-MAB_4879c/gene-MAB_4095c/gene-MAB_1407c/gene-MAB_0612c/gene-MAB_0894c	6
mab00040	Pentose and glucuronate interconversions	1/138	5/1094	0.491105	0.987495	gene-MAB_4295c	1
mab00401	Novobiocin biosynthesis	1/138	5/1094	0.491105	0.987495	gene-MAB_2168	1
mab00670	One carbon pool by folate	2/138	13/1094	0.502627	0.987495	gene-MAB_1063/gene-MAB_1064	2
mab00984	Steroid degradation	2/138	13/1094	0.502627	0.987495	gene-MAB_0584/gene-MAB_4173	2
mab00910	Nitrogen metabolism	3/138	21/1094	0.506011	0.987495	gene-MAB_2486c/gene-MAB_0159/gene-MAB_3521c	3
mab02020	Two-component system	6/138	45/1094	0.510822	0.987495	gene-MAB_3253c/gene-MAB_3239c/gene-MAB_2630/gene-MAB_2631/gene-MAB_2754/gene-MAB_0612c	6
mab00230	Purine metabolism	8/138	61/1094	0.512971	0.987495	gene-MAB_1168/gene-MAB_2425/gene-MAB_1063/gene-MAB_3413c/gene-MAB_1064/gene-MAB_0687/gene-MAB_2929c/gene-MAB_2934	8
mab03070	Bacterial secretion system	2/138	14/1094	0.543928	0.987495	gene-MAB_2879c/gene-MAB_2187	2
mab00650	Butanoate metabolism	7/138	55/1094	0.553944	0.987495	gene-MAB_4422/gene-MAB_2917/gene-MAB_4376c/gene-MAB_3323c/gene-MAB_4413c/gene-MAB_0612c/gene-MAB_0904	7
mab00250	Alanine, aspartate and glutamate metabolism	4/138	32/1094	0.59005	0.987495	gene-MAB_2486c/gene-MAB_0363c/gene-MAB_0687/gene-MAB_2673c	4
mab00562	Inositol phosphate metabolism	1/138	7/1094	0.611961	0.987495	gene-MAB_4907	1
mab00290	Valine, leucine and isoleucine biosynthesis	2/138	17/1094	0.653143	0.987495	gene-MAB_3323c/gene-MAB_0337c	2
mab00521	Streptomycin biosynthesis	1/138	8/1094	0.661224	0.987495	gene-MAB_4907	1
mab00430	Taurine and hypotaurine metabolism	1/138	9/1094	0.704273	0.987495	gene-MAB_3621c	1
mab00470	D-Amino acid metabolism	1/138	9/1094	0.704273	0.987495	gene-MAB_4633	1
mab00240	Pyrimidine metabolism	3/138	28/1094	0.707325	0.987495	gene-MAB_2817c/gene-MAB_3413c/gene-MAB_3671c	3
mab00400	Phenylalanine, tyrosine and tryptophan biosynthesis	2/138	20/1094	0.740646	0.987495	gene-MAB_2848c/gene-MAB_2168	2
mab00561	Glycerolipid metabolism	2/138	20/1094	0.740646	0.987495	gene-MAB_0507/gene-MAB_1917	2
mab00052	Galactose metabolism	1/138	10/1094	0.741886	0.987495	gene-MAB_4638	1
mab00660	C5-Branched dibasic acid metabolism	1/138	10/1094	0.741886	0.987495	gene-MAB_3323c	1
mab00720	Other carbon fixation pathways	3/138	30/1094	0.75189	0.987495	gene-MAB_0425c/gene-MAB_4422/gene-MAB_0612c	3
mab00680	Methane metabolism	2/138	21/1094	0.765345	0.987495	gene-MAB_0425c/gene-MAB_0312c	2
mab00760	Nicotinate and nicotinamide metabolism	2/138	21/1094	0.765345	0.987495	gene-MAB_4413c/gene-MAB_2673c	2
mab00900	Terpenoid backbone biosynthesis	2/138	22/1094	0.787991	0.987495	gene-MAB_0570/gene-MAB_0612c	2
mab00541	O-Antigen nucleotide sugar biosynthesis	1/138	13/1094	0.828517	0.987495	gene-MAB_4295c	1
mab00780	Biotin metabolism	1/138	13/1094	0.828517	0.987495	gene-MAB_2030	1
mab00770	Pantothenate and CoA biosynthesis	2/138	26/1094	0.860489	0.987495	gene-MAB_2817c/gene-MAB_3323c	2
mab00450	Selenocompound metabolism	1/138	15/1094	0.869523	0.987495	gene-MAB_2739c	1
mab04122	Sulfur relay system	1/138	15/1094	0.869523	0.987495	gene-MAB_0871c	1
mab00362	Benzoate degradation	3/138	39/1094	0.889565	0.987495	gene-MAB_0290/gene-MAB_0612c/gene-MAB_0904	3
mab00627	Aminobenzoate degradation	1/138	18/1094	0.913491	0.987495	gene-MAB_0103	1
mab00220	Arginine biosynthesis	1/138	19/1094	0.924586	0.987495	gene-MAB_2425	1
mab00350	Tyrosine metabolism	1/138	19/1094	0.924586	0.987495	gene-MAB_2168	1
mab00564	Glycerophospholipid metabolism	1/138	19/1094	0.924586	0.987495	gene-MAB_3915	1
mab00310	Lysine degradation	3/138	43/1094	0.925112	0.987495	gene-MAB_4633/gene-MAB_0612c/gene-MAB_0894c	3
mab03010	Ribosome	4/138	55/1094	0.933487	0.987495	gene-MAB_4897c/gene-MAB_3817c/gene-MAB_3771c/gene-MAB_1634c	4
mab00500	Starch and sucrose metabolism	1/138	20/1094	0.934267	0.987495	gene-MAB_3366	1
mab00550	Peptidoglycan biosynthesis	1/138	20/1094	0.934267	0.987495	gene-MAB_0323c	1
mab00790	Folate biosynthesis	1/138	20/1094	0.934267	0.987495	gene-MAB_0871c	1
mab00280	Valine, leucine and isoleucine degradation	4/138	56/1094	0.93933	0.987495	gene-MAB_4376c/gene-MAB_4911c/gene-MAB_0612c/gene-MAB_0894c	4
mab00071	Fatty acid degradation	3/138	47/1094	0.949948	0.987495	gene-MAB_4911c/gene-MAB_0612c/gene-MAB_2047c	3
mab00640	Propanoate metabolism	2/138	37/1094	0.95922	0.987495	gene-MAB_0425c/gene-MAB_0894c	2
mab00860	Porphyrin metabolism	2/138	38/1094	0.963699	0.987495	gene-MAB_2754/gene-MAB_1271c	2
mab00380	Tryptophan metabolism	2/138	40/1094	0.971289	0.987495	gene-MAB_0612c/gene-MAB_0894c	2
mab00410	beta-Alanine metabolism	1/138	31/1094	0.98563	0.987495	gene-MAB_2817c	1
mab00260	Glycine, serine and threonine metabolism	1/138	32/1094	0.987495	0.987495	gene-MAB_0894c	1
