# Supplementary material for: The stress response factor SigH mediates intrinsic resistance to multiple antibiotics in Mycobacterium abscessus
Source: Microbiol Spectr. 2026 Jun 15;14(7):e03965-25. doi: 10.1128/spectrum.03965-25 (PMC13340314; doi:10.1128/spectrum.03965-25)
Supplement: Data S7 — Screening of DEGs, KEGG enrichment analysis. [file spectrum.03965-25-s0007.xlsx]

## Sheet: KO vs WT
XLS 7: Screening of differentially expressed genes, KEGG enrichment analysis statistics table
ID	Description	GeneRatio	BgRatio	pvalue	p.adjust	geneID	Count
mab02010	ABC transporters	43/195	92/1094	1.57255e-11	1.32094e-09	gene-MAB_1011c/gene-MAB_1012c/gene-MAB_1009c/gene-MAB_4032/gene-MAB_4567c/gene-MAB_4031/gene-MAB_3052/gene-MAB_4029/gene-MAB_4035/gene-MAB_3053/gene-MAB_4028/gene-MAB_0264/gene-MAB_0262/gene-MAB_3051/gene-MAB_2625c/gene-MAB_2149/gene-MAB_2624c/gene-MAB_3871c/gene-MAB_2622c/gene-MAB_2623c/gene-MAB_0261/gene-MAB_0428/gene-MAB_0426/gene-MAB_0263/gene-MAB_0427/gene-MAB_4151c/gene-MAB_1375/gene-MAB_02…	43
mab00920	Sulfur metabolism	18/195	34/1094	2.46005e-06	0.000103322	gene-MAB_2485c/gene-MAB_1662c/gene-MAB_4743c/gene-MAB_0740c/gene-MAB_1545c/gene-MAB_1544c/gene-MAB_2177/gene-MAB_1655/gene-MAB_1654/gene-MAB_1653/gene-MAB_1652/gene-MAB_2216/gene-MAB_2176/gene-MAB_2217/gene-MAB_2219/gene-MAB_2178/gene-MAB_2218/gene-MAB_1060	18
mab00190	Oxidative phosphorylation	18/195	47/1094	0.000556889	0.0155929	gene-MAB_4422/gene-MAB_4423/gene-MAB_2142/gene-MAB_2134/gene-MAB_1451/gene-MAB_2617c/gene-MAB_1967c/gene-MAB_1966c/gene-MAB_3674/gene-MAB_4135c/gene-MAB_1447/gene-MAB_1040/gene-MAB_2754/gene-MAB_3675/gene-MAB_3676/gene-MAB_2631/gene-MAB_2467/gene-MAB_2630	18

## Sheet: WT vs CP
XLS 7: Screening of differentially expressed genes, KEGG enrichment analysis statistics table
ID	Description	GeneRatio	BgRatio	pvalue	p.adjust	geneID	Count
mab00920	Sulfur metabolism	15/107	34/1094	1.0675e-07	6.72526e-06	gene-MAB_4743c/gene-MAB_0406c/gene-MAB_1545c/gene-MAB_2176/gene-MAB_1544c/gene-MAB_1655/gene-MAB_1652/gene-MAB_1654/gene-MAB_1653/gene-MAB_2216/gene-MAB_2217/gene-MAB_2218/gene-MAB_1060/gene-MAB_2219/gene-MAB_2178	15
mab00190	Oxidative phosphorylation	16/107	47/1094	2.71838e-06	8.56288e-05	gene-MAB_2134/gene-MAB_4423/gene-MAB_4422/gene-MAB_2137/gene-MAB_2136/gene-MAB_2135/gene-MAB_2142/gene-MAB_2139/gene-MAB_2141/gene-MAB_3673/gene-MAB_2467/gene-MAB_3675/gene-MAB_4135c/gene-MAB_3676/gene-MAB_2631/gene-MAB_2630	16
mab02010	ABC transporters	23/107	92/1094	6.57203e-06	0.000138013	gene-MAB_4032/gene-MAB_1012c/gene-MAB_1011c/gene-MAB_1009c/gene-MAB_2149/gene-MAB_3871c/gene-MAB_0261/gene-MAB_0746/gene-MAB_2633/gene-MAB_2804c/gene-MAB_4517c/gene-MAB_2802c/gene-MAB_2632/gene-MAB_2803c/gene-MAB_2176/gene-MAB_1655/gene-MAB_1652/gene-MAB_1654/gene-MAB_1653/gene-MAB_2216/gene-MAB_2217/gene-MAB_2218/gene-MAB_2178	23
mab00020	Citrate cycle (TCA cycle)	10/107	33/1094	0.000711267	0.0112025	gene-MAB_0897c/gene-MAB_0894c/gene-MAB_0896c/gene-MAB_0895c/gene-MAB_4423/gene-MAB_4422/gene-MAB_4619/gene-MAB_3673/gene-MAB_3675/gene-MAB_3676	10

## Sheet: KO vs CP
XLS 7: Screening of differentially expressed genes, KEGG enrichment analysis statistics table
ID	Description	GeneRatio	BgRatio	pvalue	p.adjust	geneID	Count
mab02010	ABC transporters	29/138	92/1094	4.35814e-07	3.09428e-05	gene-MAB_1011c/gene-MAB_1009c/gene-MAB_1012c/gene-MAB_3053/gene-MAB_4567c/gene-MAB_0264/gene-MAB_4031/gene-MAB_0428/gene-MAB_3052/gene-MAB_4029/gene-MAB_2623c/gene-MAB_2622c/gene-MAB_4028/gene-MAB_2625c/gene-MAB_2178/gene-MAB_2624c/gene-MAB_2803c/gene-MAB_0427/gene-MAB_4032/gene-MAB_0262/gene-MAB_2802c/gene-MAB_4153c/gene-MAB_4035/gene-MAB_4150c/gene-MAB_0277c/gene-MAB_0263/gene-MAB_3051/gene-MAB…	29
